# Supplementary material for: Natural mismatch repair mutations mediate phenotypic diversity and drug resistance in Cryptococcus deuterogattii
Source: eLife. 2017 Sep 26;6:e28802. doi: 10.7554/eLife.28802 (PMC5614558; doi:10.7554/eLife.28802)
Supplement: Source code file 1. [file elife-28802-code.pl]

###custom script to change vcf-to-tab produced file (derived from haploid) into a concatenated fasta from the
###snps used in Billmyre et al. 2017 study on MSH2 in VGIIa C. deuterogattii group 
###header line and trailing slash must be removed from tab file before running
###entry arg is the tsv, outputs to std out
###must be heavily customized to used for other data set 

$in=@ARGV[0];

open(IN,$in);


$i=0;

while(<IN>){

chomp();

@line = split("\t",$_);


if ($i>0){
$B7395 = $B7395.@line[3];
$B7422 = $B7422.@line[4];
$B7436 = $B7436.@line[5];
$B8577 = $B8577.@line[6];
$B8849 = $B8849.@line[7];
$CBS7750 = $CBS7750.@line[8];
$EJB17 = $EJB17.@line[9];
$EJB21 = $EJB21.@line[10];
$ICB107 = $ICB107.@line[11];
$NIH444_1 = $NIH444_1.@line[12];
$NIH444_2 = $NIH444_2.@line[13];
$NIH444_v = $NIH444_v.@line[14];
$R265 = $R265.@line[15];
$R272 = $R272.@line[16];
$R498 = $R498.@line[17];
$RB1 = $RB1.@line[18];
$RB59 = $RB59.@line[19];
$WM05_432 = $WM05_432.@line[20];
$WM05_554 = $WM05_554.@line[21];
$WM06_10 = $WM06_10.@line[22]; 

}
$i++;
}

print ">B7395\n$B7395\n";
print ">B7422\n$B7422\n";
print ">B7436\n$B7436\n";
print ">B8577\n$B8577\n";
print ">B8849\n$B8849\n";
print ">CBS7750\n$CBS7750\n";
print ">EJB17\n$EJB17\n";
print ">EJB21\n$EJB21\n";
print ">ICB107\n$ICB107\n";
print ">NIH444_1\n$NIH444_1\n";
print ">NIH444_2\n$NIH444_2\n";
print ">NIH444_v\n$NIH444_v\n";
print ">R265\n$R265\n";
print ">R272\n$R272\n";
print ">R498\n$R498\n";
print ">RB1\n$RB1\n";
print ">RB59\n$RB59\n";
print ">WM05_432\n$WM05_432\n";
print ">WM05_554\n$WM05_554\n";
print ">WM06_10\n$WM06_10\n";
