# Supplementary material for: Natural mismatch repair mutations mediate phenotypic diversity and drug resistance in Cryptococcus deuterogattii
Source: eLife. 2017 Sep 26;6:e28802. doi: 10.7554/eLife.28802 (PMC5614558; doi:10.7554/eLife.28802)
Supplement: Supplementary file 3. [file elife-28802-supp3.fasta]

>B7395
TCCGTCTTGCTTGAGTTAATAGTCTTAAAGGTGTTAGCCCTTGAAGGATAGACAGATTAAGGCCCTGGTCGTGGACCCCCACGACGAGTGACCGTCGTTCTTGTCCTTCGATACGTAACTTCGTAGTCTTCAGTGACCACATAAGATAGTACAGTTAGGTGTAATTTCTCGCTCGGACCGTATCCTCCTACACTCAATTTGGCAGGGGATCGTCGTTAGAGCAGTAGACGGCCTTCCTCCCGGTGATACGTACTTTATCAGAAAATCGTAAGCTGGGGGTTTATAATGAATATCGTGCACCATTTGTAGTTGGTTGATATACCGACGTGCTTTCTACTTAACTCAAAATGCCAAACTCTAGCAGAAGAGATCGGGAGCAAACAAAGGCGCCTCAGACCATGGGCCAGCACATCAATCCTCTATCCCCCCGTGGAAGTCCACGTTTGGGCCGGTGGCCGCGCGCCCCACTGAGTTGATAAGCGTCAATTCTGTCGAATTTGCCTCACCCGGTTAGTCACGCGTCAACTGCAAGCAAGGTCAAAGTGGCCTGTCCAAAGCATAGGCGTCAGGCAGTTGGGGTGTGCTTCGATATCGCTAGCAGTTAATTAGTTTCCCTGGCCCTCGGTCAGAGTCTATTTCAAAACTGGTGCCGAAGCACCCAACTCTCCTAATGACATCGGGTGCCGTAATGATTTCGGCCGTAAACATTAATGCCAACTGTTAGGGTTAATTCCGGGCACCGCCGGCCCAAATAAAGTGAATGGTGGCGTTATGCGTGGGCCCGCATGGTCCCTCCTGACACCTACCGTATTTCGGCGGATCTCTCCCTCAGCGGGCGGGGCCCGGGTACGATTATCTAGTTTCATTCTGCCGCCGTTGACCGAGGGTTGAATGGCAAGGTTACTCGCAACCGCGTGGGTAGGCCTTCCCTTGTGTCACTGCCAGTGGGTACATAATCTCCATACTGACCAAACTTCGCGGCACTGAGTTACTGAGTCGGTGACGTGTCGAACCCTAGACTGATCGGACCATCCTCCGAAACTCTGGATTATCACCTCTTCAAACCCCATATCACCCCGCGTTGCGGAACAACCCCTGTTATTCCTCGTTAAAGCCGGGGATGGACAGCTCAGTCCATGCTATACGTTTAACCTGAACGCACCCTTACACGCGGCACATACAAGTAATCCGTAGTTCATGGAAGACAACCCGTGAGAAGATCGCTATGTACTTCCCGACTGCCTCTTCATCACACTCTACTGAATGAACGCGCACGCAACGTCAGTACTAGGTGGGGGCACTCGGTACTTCTGGACCCTCTCCAGAGTGGCTGATTCTCTCTGGAGAGACCGGGTGGGCTGTACCGAGGCCTCCTCAGTAGAGATATCGCTATATGATTACTAAGGAGTACGATTGGACTCGATTCGTGCAGCGCAAGGACTCTATCATAGTAAGAAACCCACCGTTCCTACGGTCGATTACTCACTATAAGGTTTAGGGAATCATGGCAGACGGAGACTTCGAGGGGGCCGCGACGGCGAAGGGGTGAGGTGCTCGGAATAAGCGGCCTGCGGTAGGTAAAACTAAGGCCGGACCGCCGGAAACGGCTGATATAGACACGGAGGTCTATGGTGGAAAAGCACGTTGCATATCACGGAACTGGCACATCTGCATAATGGCCCTAAGAGTATCCCAAAACAAGTTCGCTAGGCTTCGGGAGTAAAGACACCCCCTTATTTGAGCCAACACATGGTTCGATCCCTAATGCCAAGAGAGCAAAGGACCTGGTTTTTTAACAGTCAAGCGAACTGATTCCTAGGCACGTTTGCAGTTTGGCCGATTCAGGTCGTTCTCCTATATGGCGGCGTTTGCCGAAACTTAAGCAACGTACAGTTGCCACTGAGCCCTTAGGCTTTGGGGGGATTCTCGTTAGCGCTCTAGTGCCCACATAGCTTCTCATGAGGGCATACGGGTGGGGCGGGACGAGAGTAGCTACCTATAGATACGATGAGTTCTCCTCCTACTCTCAAACGGTTGTCAGATTGATGCACCCATTAAGTCAGAACGGAACGTCCGGGGTGTCACGCAAGGTTACGTTAATGGTAGCAGTAGGGACCTAGCCGGGCGCCTCACTTTCCAAAAGCTTCTCCTATATTACTCCGCTAATAATTGTTCTTGACATAAGGTAGGGGAAATAAACACAGAACACGTATGCCAAATATGGGTAAGACCGGGCGCTTACTTATCGGCTACGTACCAGCATGTTCAGCCTCGCTTTTAGAGTGATTGCAATGTTGTAGATGCCATCTCTTGGCGATCCACAAGTACTGTCGGTCCCACCCAGAGGGCGGTAGCAACCTGAGAACAATCTTGTTGAGACGCACGCCTGGTCGGAGAACGCCACGCATTTAAGCACACGTCCATATTGTACCTGCGCAATGTACAGATGCTAGCGACAGTCTCGACCAAGCGTTACCCTACCGGTCGAAAAAATAACGAAGATCCAGAATAAAGATGCTATTCGTGGTCTCGAGGACGTGGTTTAGAAAGACGGTTCCCATTAGGGCAGTACTATGCCCCAGTCAGATGTGGCTCTAATTATATCCTACTGGAGCGCAAGCAGTGCATTGGGTGTTACGTGGATCCTTTGCGGTGCGGACAAAATGTGGCTAGATTCGCTTAACATTATTTGTATCCAAGGTGAACACAGCGGAAGACGCAGACGTAGTTCTGAATGTGTAGTACTCTTCCAATAGAGATCATGTATTAGCTCCCTGCGTCATCCTGGTTGTCGCGAGTAGGCATCGGGCCCTTGCTTGTCCCTCGATCACAAGTACCCACAATTCAGGGTCTCCCGGGGCATCCCAACTTACTTTTAAAATACTCCCACTGTTGGAAAGATAGGTCCGTGTGCCAAGAGGTCAACCTCACATCCCTCGAAGAGCACATACGTGGAGTACCGTGTCCTGACAGTACATAGATTTGAGTTATGGTTCGTCCATTAGGGCACTTTGATGTCAGTTTATGTGAGGGATGACCGTATGCTAAATGTGGAGGGAGACCATCCTTCCTCCTTTTCGCAATGTATCGACAACTGGGAAATCTACTGGTCATTGTGCCTACGACTCGAAGAGAAATCTGTAACAAGGAGCGGATTAGACAATTCTCTAGCTACGCAATTCTAGCCTCCGGAGCTCTAATCTTCCCCGCGGTCCCGAAGCTGCCGGGTAAATCTAATCAGCAAAGGTCGCTCATAGGTTTCAGAGTGCAAGTTATACAGGGGTCCAATAACTAACTGACGAGTCGACGGACAAACAATCGCTAGGCTGGACTACCTACAAAGACGTCGTTCTGCCCGCAACTTACTTTTCATTGTACTCTGGTGATCCGAAAATCACGTTCGGTACACATAATAAGTAGCTTAACATCGCTTAGTCGTGGAAGTCTTTTAGCGTTGAAAACTCCGGAGTAAGTCCTTTACCCCGTATCTGTCTTTACACAAGTGAAAACGCGCTCTACGTCGGTGTCAGCCCTTCCTCTTAGTTGCCTCTCTTCACTGATCCACTAGACGACAAACTTCGGAGGGTGTCACTCGCATCCAGTGGCCGTGGCTTCAGGCTAGAGACGGTAGTTTTTACTTTCCAAACACTCGCGGAGCTAGGGCGAGTAGGTGCTCCTTTTTTACCTATTCTAATTGACACGGTGGGTGCGTAAATTAGACTTAAGTCCAAAAAACTGCTACAGGTACTTAATACGCATGACATACGAAACTCGGATATGTTTTGTATGTAAACCCAAAGTTGGACTCCACAGATCACTTTAAAGCCAAAACAGGTAGATGAATCATCCTATGTAGGTTTGATTCTTACATCTTCTTAGGCTTGTATGACCGATGGCAAAAGAGGCGAGCCATTTCCATGTTTACAAGGAACAGCATGTCGCCTTCTAACGGCCGTCGGCCTGCGGGACGGCCTGAAGCAGGCTCCCTGCGATGGGCCTAATTGGTCGTCCTCGTGAGCAGTGATTATAGCGGTTCCCGGCGAGGGTCAATGTAGGCTCGGTGCAGGTTGCTGGCCCGGGCTTATTTCTTGTGGGTGAACCCGTAGGAACTCAAAATAGGAATCCGAGAAGCTCATGATCAGGGGCATTGACATTGCAAGGGATTAGGGGTGGTACGGTGCATTCCACTTGGAACTATGAATAGACAACTCATTTGATTAGGGAACCGAGTAGAACCTATATTGGGCAATGTCACCTTTCGTGGGCAAGAAACCGGAGGCCAGGAGTTGCTGAGGAACAACTATAGGTGAGACTATGATAAATGGCACGGGCCGTGCGTCCGTGACGCCAGTGTCGGTGATAGCAATTGGATGACCCTCAAATATGCACTTAGCTTCGATGGACACGAATCCCGAAGGTCTATCCCAGATCGAGTACTCCCGTGGCTCGGCCTCGGTATTACTTTGCTGCGTCTAACGTGGTGGGATACGACGTGTGGGTAAAAGATACAGTTTATTCTTCGACGGCCTTCATCGAACAGACCGCCCCCCCCCTCAAAACAACGCGACGTAGTGTTTTGGCTGACAGAGAACAATAAGTCAGGACAGTTCTACGTCGTAGTGGTTGACCTATTGCAACGCGTCGCCCCGATTAGATCGGCCTTGGGACGCCTTTATATCCCAAGTCGGAACTAAAAGGTGCGCCTTATTCTTGCTTTTGTATCGGTCGTGTGTCCAGCGGTGGTATCTAATAGCTCGACTTCGCTTTTTGGCCTTGAATCCGCCCTGGAGGGATCTAGGACACATGTCAGACTCGGCACGGATCACCTCGTTTCAAAAAGGGCCCCAAATAACGGTTGTCGGCATGCCCGGTAGTGCTCAGGGTTGTAGTGGGTGGACGAGCGTCACGTCAGATTAGAGCGGTCGAAGTACGGTTAGGCGCGCAACGTAAGGATTGTGTTGACCTGCCCAACGCGGCGGCGGAACTCACGTCTCACGACTTGGTAAATAACCTGGTACCGCTTCTTGGTGCAGCGCCCCGCAAAACGTGCGCGGCGTGGAATGTCAATCGAGTGTATCGACTGAGAGTAGGCGTCTGTCCTCACAGCCTCCATTGTTCCATCCCCTTCGTGAAGGCCAGACTGGCGTACGACACGTTGAGCCATTCCTACGCACTTGTCTCTTATTTACATAAAAAATACTTATCGCCAGTCGACAGGCCTATATTTGAGAGTCTCCAGTCCTCCATTTGCTGATCCCTATTGGCCGCATTCAAGCCATCGCCGCTTGGCGGACTGAGGGCTCAGGGGGGCTGCCCGTATACGTGTACCCTAGAATAGAGTTTAAGCATAACACTCTGAGTATGACGGCCATTAGCACTTGTGGTAGAGTGCGGAGCTCTCTAGTTTCTAACTATAAGATCTGCAACACGGTACTGTCGATCGCGGCTCACGAATCGAATAGGAACATTTCCTCTTTGCAGTGAGAGCGGGTGGCAGTAAGCTCGAGGGCCCACTACCCGTTTCCGCGGCTGATGGAAATCTATTAAAGCGTGCCCAGTCTCTAAAAAGCTGTTTATATTTTTTCGATATGAACCGTATTGAGGGAAATGGTGTCCTTAGCAGGAATCGCTTCAAGTGGGTGTTCATGCGGATCTTAATTGCTCACTGGATAAGAAAAGCGGATTCGCAGTATTAGCCCAGATAGGGCTTCTACTAACATCATTTTTTTTCGAACGTCGGTTACATACAGTTTTCCGCTGCTCCGGGTAGGAAGAGCGATGATGGAGCAAGGATCTGCTGCCCTGGTGCGAGAAATTAGCGGCGTCGACGCCGTCACAGAGGCTAACCCCTCTAGGGGCCCTAGTGGTGTTTTGCGTGCGCGTGAGCGCCTAACTCGCTTCCCTGGATCCTCCTCGCGATACTGCTTGTGGCTGGTGTACACCTTGCGGGCATGAGAGGACCCACATATGGCGTGAGTACAATCACAGTCTTAGAGGACTGGCGCTCCTATCTGTTCATGCGGTATTCTAATTGCTCCGGGAGCGTCCGTAACGGAGCGGATCCGCGTCCTGCAACACCCCGTGGATTCGTTGATGTGGATTTGACGGTGCAGAAAACGAGAAAACATGGCCACGTGAAGTGGTCGCCATCTTCGACTGAGATCCATCTGGTAATTGCCGAGCGAGGATATAACTGGCAGTAAATTATGGGGACGTCAGTCCACTTTCCAGCATGATCGCGTCGCACACCCGCTCCACGCTCGCGGCAGTGCTGTAGCGAAAATCACTGTTACTGTGCCCTCAACAGCTCTTGCATTCAACTAGAGCGGGTCTAACGTCATTCCTTCGGCGCTGCTCCGATAATGGGATACGAGCGCAAGCACGCCCGTTATTAAATGCCGGAGCTGACGCTCCTCACGGGAGCCAATTTGACCTTCTAACATACCGATGCAGGCTGCTCGTTTATGTCACATCTCGTGAACTACTGGTGTCTTGGCGCTCGACATAGATTCTCGCCATAGGACACTTAGCAACAATTATGGTCGGCTTCAAAACGCTCCCTGTTACCGATACCGATTGCATTTGGATGCGGGTGGGAATTAGTTCTACCAGGGCCTGGTGTCGGCCCCTGACGCCTTTCTTAATTAGTTAGGAGGCCCACGGGTAGCAAGGGAAACCGAGGCACTACCGCAAAAGAGGAATAAGGGTAGTGCCTCTGGGCTGAGTCTGTGTGTTTGTATCAACGCACAAGAGAAATCCCACATACCAACCTCCTCTTAGAAGCCCTCATGTCAATTTGTCCTGCCCAATATCGCCGCACCGTTATCAGCATTTCAAGCAATGGCGAGGTACCTTTACAGCCGCATATTAAACGAGGTGACTTGCCGCCTGGGAAAGGCAAGACCCCCCCAACCGTGTGCTTGTCCGAGGGCTATCGCAAGTTGGGCACATTTCCCACGTTCATCCATCCGCCTTCGGAAGCTACGCTAACTTAGGACCAGATGTTAGCGGCGCAGTTTAACGCTTCGGAGTCTCGAACATGTTCGCCGCGTAAGACTAATAAATGGGTGAATCAGGTACCTGTTCTCCGATGTTTAGTGGGAGTTCTACCGTTCATTTTCACGTACCCGAGACAAACCCAAGTTTCCGCGTGAGCACTCGCAAATTAGGCGATGCCAAATTCATGCCCGAGAATGCAACCCAGATAATTCTGTAGAGTCTACCAGCGAAAGCCACACAATTGCCTCAAACCTCCGTCCTGAACAACGACCATTGTACGCTGAGAGAGCCTTATATTGTGCGGCGCCGAACATGCTCGGCGTCAGTCAATAGGACGCTGATTATCCCAGAAATATGGAGACTTCATTTCGCTTTCTCTTAAAGCATCAGGTTTTTCTCACCCACGTCAACAGTATAGGTCATAGGTACCACCACTATGCCTGGAGAAGGTCCTGATGGTGAAAAGCGGCTCACGGGGAGGATACTTACAGACACGCACCAACACTGCAACGGCTTGGGTGTGAGAAAATGTAATCTCTTCGACTCTAATTGTGGACCTTTTTGTCAGGAGCGTCTACGAGATGGGGGCTTGAGTCATGGACAAGTCGCAGGGTGCCAGTTCCTGACATGGACGTCAAGCTGTCGCAACTGACGTTGGCTTCTTGGAATGGAACTGAGTTCTGTGACTTGAAGTTGAAGCTCCGACGTCCAGAGACCATGTCGTAGTTACGCCGACTCTTAGCCTCAAGGGTCGTGGCAGACCTTTCCAGAGCTCTGGCGGCCAGGTCGATAGAGGGAGCGACTGCTGCCGGGTCTTACTTGACAATTATGATATCGACTGCGCGACCCTTCTCCACCGCCAATTCGCGGAGGAACATGTCCAAGGCGTCTGACGAGCAATTGGAAATGGGTGAGATTTGGCTCTCCAGCGCCGGGCCCCAAGTGGGCGCAGAGTTGCATCTCATCGCAGAAGACCAGGCACACGGCTCACGTCCTTTCCACTACAAGGTAACGATTGAAGATTAGGTTCTGTCTCTATAATAGTCGTGACTGGACGTAGACCGTCTCTGGTGGGGTTGAGTAGCATCTTCCTTTATACGGCCCCATGCGCTAACTGACGACTCGTACGCGAAGTACGCACCCAGGCAATCGGAGTTCTAACATCCTGTACCCGTGCACCGACCTTCCCACGAATCATTGGGAAAATAGCGTTAACGCTCTGAAAGCGACGGCAGTTCCGGTACACGAGCATCAATCGTTATCGACTGGAGCGGCACCACGCTATAGGCTCTTGATTGGATGCGCTTCTACTCGCCCTCTACTGAGCACCGACAAAATAACAAAATCGGGAGATGCTTCCCGGTCGCAAACATGTAGAGATGGTGGCGGTTACTCCCAATTCGCGCGTGGTGTGCGCACTTGACAGAAGAACCGGCGTCGGTTTTGGCTTTCCCCGCGGTCGGAGGCTCAGTAAAGTCCTCAATTCCGTGGACTTCCTGCAAACTCTTGCACAGGGTTGACGACTGAAAGTAACGATCGGCCTGGTTAACACAGTCGATAGAGATTTGTCAGGCCTCGCTGATGGAATATCGCGTCTTCATGCTTCGCAATAACAGAAGAAGTAGGAGAGTAGAACTGAGGAACATGCACTGGAAGCAGCCGTCATCTGTAAATCCGTCATTTGGTAATCGGGTTCGGGATCTATTGCATTTGACCGGAGTGAACGGCGCCCACCAGTATTGCGCTAGCAACACTGTTCGAAGGTACCACGGGTGGATTTCAGTAGTTTTAACCGCGTTGTCAATGTGACGGGAGAACCGTGGACCATAAATAAGTTGCCGCTTTAGCTATCTAAGGTTACAAGGGCGGCTGGAACTACATCCGAACGACCAAAGATCGATCCGATCAGTGCTTCCTACCCTGCCATTCCGCCTGGACGGCGGCCCTACTTGTCGCACTGCCTGCTCCGATTCTCGTTGGAATACTAAGAAGAGCATTCGGTTCCCTTATTGAGTTCCCAGGACAGATTTTTTAGAAAGCGTCCTACAGTCGGCGGCTGGACGGAACTCGCGATAAGGGCAAAAAGAAATAGACACAGTCTGCCCGGAGAGAAAGGGTGCTAGCTACAATAAACGCCGGCAGAACGATTTGTGGAATAGAAATTCAATAACCGTAATGTCCGTAATTCGAGCTAGGGGAACAGTGCCATAGTCAAGGAAGCCCATCGCTGGATAGACGACGTGAGTCGCCGTCGTCAAGCTAGTTATCGGTAAAAGCTAGCAATGCCTTTGCTGTATATGAATTGATCAAAACACGATAGCAGTTTTGTGAGGGAAGGCATGCTCTCCCCGGAATTGACTACTAGGAGTCAATAGCTACTCTTGGTCCGAGTGCCCGACATGAGGAGTCGTGTCCAATTTATTTCTCATAGAGGAGCGCTTCGTCCTCGACCATACTCTTACGGTTCTGTGGCAACCGTGTGGATGGCTACGAAAATAACTTGCTAAAGAAGTTTAACCCTGGTATTGCGGGAAAGATGTCATACGTTAAGTGATTCGATAACGATTTTCCTCTCCTTTGGCTATTACATTACAAAGAATAAGCAAAACTGGCCCTTTGTCGCGCAGTGAGGAGACAGCACGACGTCGGCTGGAGTGCGTACTGACGCCGAAGCTCCCACACACCCACGTCTCTGCCAAATTGTCCCCAAAGGTCTCAGCGTGGAGCCTTTCTCCCAGTGGGGGCGTTTCACCATCCCATTTTTTGTACGAAACGAAAGCCAGATAGGATTAAACTCTATGTGACAAATTATTTTCTGGTCCAGACGAGTGGTGAGGAGACTACAACGAGTGGAGCCGGTAAAGCCCCAAGCTCCCACAGCTATCGCCCCGCACTTCCCAGAAGAGCCGGATCAGGGATCAAAGAAGTCCGCATCCGGCGCTTCGGGTTCCTTGCGCCTACGATAGGGGGACCTGGGGCTTTCTCAATAAGTGACCGATGGAAAACTAATTTATTACTGGCCCCAGCGACTGTAATGGTGCGCCACTGCGTAGCCACCGTGATGACAGTCTGGAGGGTAGTCTCTAGGTCAAGAATTCGGATAATATTTGCGGGTTCTGCCCTCCTGGCACGATAAGAGCATTAACGAATGCCGGAGGATTCCTTATCAGGCATTGGGCGTAAGAATATCTTCCACTGACTGTCCGGGGTTTTTAAGCCAAATTTGGATGCAAGGACCCACGGGTAAATGCGGTTGGCGTCCTCGATCTAGCAGGCGACCCCGGTTTTATACTAACGGGCCGCATTCTGACCCGTCTTCTCCCGGAGGTGCTTATTTTGCTCGTCTAGACGTACTCCTCCTCTACCCACGCCAGGCATGGTCATCAGGGTACCGGCTTGAGTATGGGGGGACTTCCTTATTTGTAGAACCGAATCACGTGGGCTAACTAGTGAGTTGGCTGTATCGGGAGGAACCGACCTCTCCGCAGTACCCCGATCCAGTGAGAAAGCGGCGCATCGGGACCGCTAATGGACCGAATCTTGGTAAAATCGAACCAATTGCCAGGGCGTAATCATCTCTCTTAATGCTCCCTGCCCCGCGCTCAATACCCCCGAGCTTTACCCGCCGGGCAACTCGCTTTAACTATACGACGTAATGTTGTTTTTCCTCCCGTACCATGTTTGAGCTCTATTGCCAATTCGCGTGCAAGTCGTAAGACTATCTGTTCGCCTGGAAATGAGTGGCATAAGTGCATTAATTATTCGTTTCATTTCCACGGTTGGATCACACTTGCTACGTCGGGAGCGCGTCCCGAAAGGAACCCGGAAGATTCCCGGTTGCTAAACCCTCTTCTCGTCCGGTTTGTTGAACCGCAAGAAGAAACATCCGCCATAAGTCCAACCGGGTAGGGCAGAGCGCGAACATCCTGGGCTAAATAAACTTGGCAGACGGATTGACAGTCCATGGATATTACTACGTCGTCCTCCATGCTGGTTACGTCTTGTGGGTGTTATTGCTCTCTACTGTCACCTCTTTCCGCCCCATCCTCTGTTATCACAGGATCACCTCTGAATTTGACTACGAGCAGAGATGAACACCTGCGGATCCCCCTATCTCTGCAGGGTTGGTCCAGAGGCTTTGGGGGTCGTTACTCGTCTTAAGACACGGTCTCGTATATTCCATACCCCCAAACCGAAATTGGCTCTTTTGTAAACATTCCACTAGGTCACACAGCTCCACAAATAGAGATGTCTACCTACTGACAGAAATCATTCTTGGACGCCAAGCGAGGCCATTGTCCAAGTATTTACAGACGCGCAATGTAAGGAACAGCTGGTAGGAGGAATGATACCTCAGCTGCTACGAAGCACGCATGATGTGAAGTTACACGGCCATGGGATGGCCGCGAACCTATGAATAAACAACAAACAACTACTTCATAGACTAATATCCAGAAGGGACGCTCGACGAATCCTAGCTCGGCAGGAAGGTCGCTTCCTATCCTATTCCATCCAACTCAAACGATCGGACTGGATTCTGCATGACTCCCACTTCAGGTGGAATGTGCACTGCCATGGCGCGGGCTAATCTATATGATTAGAAAAATGTAAGATCGAAGGAATACAGAATATCCCCCGGTCGGATGTTGCAGTCGTGCGGTCTTTATCGCGCCTAGACAAGACTGAGGCCAAGCACGCTCCCGAACCTACAATGCTGTATTTTTGGAATAATGTAACACAAACTTGGGTAGATGTGAAGAAACCCTCCGTAACTCTAGTCAAACCCTGACGAGGTCTGCGGATTCCCATTATCTGTGCAGGGCCGGCTGCGTGTAACCTCTTAATTTGACAGGCGTCCACAGTCGTGGGGGGAAAATGCTAATCTCACATACGTTCTAGTCACTCCATCGATGAAGCATTTAAAGTCTAAGACCCCTGACGTGATAGTCTGCCCCCAACATGCTCGGGCGGCGCAAGATATTTGTCTCACTCCCACAGAGTATCTAGAGGTCCTCCGGTACCTCCGACCCGATAAGACATGCCAGAGATGCATGGTTTACGGATATTTCCTGTGCCGAATCCCTGTAGGTCGTCACTAGTGGGTGCCTTAGATTCTCTGACGACCACTCCGTTACCGTCGCCTTCCACCTATATCTTTGAACTATACAACCCGAGTAGTACTGTACCGCCGGAGGCCTGTGCTACCAGCGGAAGCGTTCCCGTTGTCATTCCCCCCCTTGCTGCACGACAGGCACCCCGCGGCGCACCAGCCGAGACCCTTAGTGACATTAAGAACGTACCCACCTAAGTATCAAACTACGTTTCATGCCCAGTTGAGGAAGCCTTTAAGCATGAAAGCTTTGTCGCGTCCGCACGACAAGATTTTTCAATATCCCTCATATCCCCACCGGTCTTTGACATGTCTGAGCCTATTCGGGCATACAGCTGTAGTAGCGCACGCAGGCGGACGGGGCGCTTAGCCTCTGATAGGTACAACAACCCCAGGTATGGAGCTTCTAGTCCTACCGGGCCGTATTCAAGAGGTGGGGGGCCACCACCGCATGAGTCTGGTCCGAGTAGGGATAAGGACGTTAGGCGGCGGACTGCGCTGCGCTCTCCCAGTGGGAAATGCTCATTTTCTGGGCCATATAGTGGCTCTAATAAGGGACCCGGGCTCCTTGGCAATGGCCCCGGCGAACATCGGTATGCTTTGTTCACGTTCGCGGACCCGATGCTGAGTTTGTTGAGTTAAATTAAGGAAGATTCGCCATATAATACCTTCAGTAATCGATCCCAGCAGATAATCTAGCGATCCCGCTGTCCGGTAGCTATAGGAGCCGCAGGGCGTAGCTTTCTTTCTCGGTTGTGGGGAGGTCTATTAAATGTGGAGAGAGTCGCGTATGGCACCTAGAAGCTGAATGGTAGGGCGGACACAACGACCATGTCGTTTGGACTCCGCCTTTATTCCACGGACAAAACCCTTAACGACTTATGATGTATCTGGTGAGACCAAATTGTGTGGCCATATGTCCTAGAAGTGGGCGGCGCCTTTTTCGAAGGACCAATAAGCCTATTTCACTGCGTTCTATCCGAACAAGGTCCATGCATAGGGAGCCTGAATACTAGAGTAGCTTTTCCCACTCCTACTTAGTCAACGCGGAGGCCATCAGCATGGCGGACTCACGCCCGCTAGGGCTTCGGGCACAGGGAGAGCATGGGAAAGGACAGTGTGGGTATAGGGCAATCAGTAAGCGCCCCATATGAGTGGGCAGCAAACTCGGCCGTCACCGGTCCGTACTATACAGCTACGTTAGAGAATTGGCGGGCGTAAGAAAGCGGACAGTATGCGGCGTTTCCGCCGTCATGCAACTAGTAAGAGGAAATAAGTCATTCCTTGCCTTCGCGGGCACCGTTGTACGCGGTGATCGCACCAGGGGTAGCTGGAAACGGCCCCCTCACTTACTGGACTCGTCGACCTCAACATACTTTTTTCCTTTGCTCAGCTCTTAGAATATCTACCGTTTCCAACATGTCGAGATGGTTCTCCATCGTCCTCGTCTTTAGGGGCATTTCGTCGGCCGTTAGGTCTTTCGCTTTATTGGTGCGAACCGTGAATTAATCATCGATGTGCGCCGTTTTTATCTATCTCCGTGATTCAGACTAGAGAGAGTACCCATCATAGGACTATCTGTTCCGTGGTCCAGAACTATTGGGCCGTGTACCGCAAGTGCGGAACGATCGTTTGCTATACCCGGACGGGGACGGGGTGCCTATCCGGCGGTACCTATAAAATAAGCGGACTATCAAGGTATTCCGTGCCGTTGTTTTAGGTTGGCGGGAAGGCAAACTGAACATTTTCAGGCGCTTATGAGATTATACTCGACCCGCAGAAGGTCGATACTTGCAGAACACAGGTCTCTGGACCAGCCAGGCGTCATATGCTGGTTCAGCGCATGTTACGGATTGCGTCAGCCTACCCAATAGTATTTCACTGCGCTTCTAACGTCTCGGTCCTGGTTTGTTCTTAGTCTAGCCCAGACAGAAGCTGGCCTCGGTCCGCCGGCGTAGTGTTCCGGACCCTAGATGCCACAGTAAAGAGGACGAGCAATTCGTACCAAATTATGGGGAAAAAACGAGCTTAATCCAAGATGGGGCCGAACGGCGCAATGCTCGTTAGCGAAAGGCTGATGAATACACGAGGCTCAGATCTCCATATACCGAATGATTCTTGTGAGCCCCGTTTTAGACCCGTGCGTCGTCGACCTCCCTGTCGTCTTTCAACACCTGAGCCGATCTTTGTTAGCCGTGCAACCTACGAGATATCTAGGGATCCGCGCAAGCCGGAAGGCCCGTCAAGCGTATCATTCGACTATAGATTTGGCGAACACGCCTGGAAGTTGGTGTGTGCTCTAATTCGGTCGGTAAATGATAAATTAGGGAGTGAGGACTTGGTTGAAGCCGGGCGCCGACTCGCGTGACAGCGGCTCAGTGCACTCTCCGTAGACATCGCCATCCTGATCTAATTTTCGGATGTAAGACGAGTGCCAGATATTCTAGAAATCCCCGCGTTCATCACTGGGAACAAGTTCTAAGATTCGCGAGCTCTAGAATCTCCGCTTTAAATGAAAGCGCACGGCGATTAGGAATTCTGGTGCAAGCCTACACACTCCGCGGTGATTTCCGGTCCCGCAGTAGGCTGCCCCTCACCATGTTTTCATGGATCTATTGCGGCCCCCAAGGAAAAGCCACATTCCGTTCATTTGGAGCGTCCTTATGTTGAACGTTGGACAGTTCTCCAGCACCATGATACGCTGTATCCACTACCTTCCCTGGATAGAGAGCGTATCCCAGCCCACGCTATCGGTAGTCCAGTTCCGTCCTGTCGCCATGCAGGAACGTGTATCGTCGTAGCCAAATACCCTTCCAGAGCTCTAGTGGTAAGGACATTACGAGTCTTAGAACGCTTCTGCATCGCTTCGACGAACAACAACTGAAGTTGATCAACCGCATTAAGGGATGACCTTACGAAACTGTTCCGGCACACTTCGACTCGCTGGTAAGAACCTCGAAGCGTCCTTAGTAGTGTCTTGATAACGCGCGATGGGCCGACCGCAGATTCTTAGCTCTTCCGCTCCTTCTCTTGGGAAGGATGGACTGAAGCGACCCTTACCGCCCATATATCCTGCAACTTATCCCTCTGCAAGTATTACTGAGAACTAAACAGCGACGCCACTATTTGCACCAATCGTTATGAACGATGGTGGTAATGGTAATGGAATCTGGTTGTCCTCGAAAGGCGTTACTTAGTCAGTGGTCGCTAGAGTGGGAAGCAGAAGCTCATTTCTGATTCGTTTTTTAAGACTAGCACTAATCCCAACACTCATGGGAAGTCAGGGTCGTAGCCAACGGGTATCCGGCCGGGAACGTTTCCCCTCGTAGCTGCGTCTATACTACTTTCTGGCCGGCTTTGATAGAGTCCCGACCCCCACCACCTGGGCCGTACACCGCCCCGTTTACCGTAGTAGAACACAACCGGTTAGAGATATACTTCCATGAGTTCCAAACATAGCGGCCCCAATAGGTTCGAGCACAAGGCCCGCAAAAATAAGCGCCTCAATGTTTGATGGAGACCCAGGAAGCGGCCATTGCATATCGTAGGATGGACGTTCTAGCAATAGGTCAACAACTCATACTGGCGCCAATGGTCGCTTTTAGTGTTCCTTTGAAGTTAGAAAACACCCTCAGAGTGTGCCGGGCTAAATCGGAGTTAATTCGTTAATGTGACGAACGCTGCTACCAGTCCAGTAGCCTTTCTTTATCGGGGACATCTCTAAACGATTACAACCTTCATCTTAGCTCGTTCTATCATTGCCATAGGTATCGTCAGCGAGTAGAGTATACAGGTGGGATGGTTACCGATACCCCTGTTTCCGACCATACAAAAGTGGTCACCACGAAATAAAAACATAAGCTTTCCTCCCGGTTGTGTCCAGCAAATAGATGACGACGGCGTTCTCATTAGGATACAGTGCTCACTCTACACCCACTGTGTAGCCAATGTCCGGGAACCAATACAAAGGGCCACTCAGTGCCTAAGATGGAGCGAAATCAATCAACACTAAATGCCCAAGTTGTATGTGAGGCCTTGAGCCATAGTAAGACTCTGATGGGAATAAGCGTCAAAGGGGGCGAGCGAAAGCGAGTGGGAACGGAGAACCCATTTAATTCTGACTCAGTTGATCCAAATCATATGGGGGTCTCTGTAGTGCTCCCTTAATCAAATCCGGGGCGGTCTCGTTGACTTTCGGGAGACCAGATTACAATAAGAAAACGTAATTATGTTTACCGTTGTCGCATTATATCCCGACATGTCAATACTACCATGGGAGCAACTCCAAGAACAATGGAGCCGGGGGCCGGATCTGCCACGGGCGCAAATCCGTTTCGGCCTGCTAGTACGACTATCCTAAATGACAGGCGCACTCCAACTTCCAAACGCACCCGACCGTGCCTTCAAGAGCGGGGGAAAAGCCCAGCATTGCTTTGAAGGACTCGACTTCAGGTCCGAGGCAAAAGTTCGTGATCTGGTGCAGGTAGCTGTGATCTCAGGACAGCCCCAGATCCAAGGAAATGTGGCGGTGTCTCAAGAGGCTATGGGATACGACACGTAGGTCAACGAGGACTAAGGTGACTAGCATATGAGTAGCGCTATACCACTTGCCCGATAGAGGATCCACTAGGGTCTACTCGACTATCACTGAGCGACTGGGCTTGCTGACCCGGGCCTGTCTGGCCGCCCGGGACCACGCACTGGAAAGAGTAAATATAATTCCCTGGGCTACCAGACAGTCCCGTATGCTTGGAGCGGTATAGATGGGGTCTGTGTCACCGGTCAACGAGGTCACTTGGGTGGACTAACGAGTGTGGCCTCATGTCAGTACGCTACTATATCCCCGGCGGGAACGAAGTAGGCTGCCGGGCGGCACAGCCGCACCACGGGCCGTAATTGGAATATGTTTTTTCATCCCGCACTAATGCGAAGGAACCTCGCGTAGACAAAGGACACACATGGAATCGGCGCTTCCATTCGTTTGGACCCCTTGTTGGGGGGACTCTGTTTAAGATGAACGTGAGGCCGCGGGCTAGTTTGACATCGCTTACGACTTATCGACATGTGAATACTAGAAATGCTCGCAACCCCTTCAGCACAAATTGTCGTACCATCGTTTATCTGCCAGGAGGCGAGTTTTGGTTGTCGAGGACAAAAAACCAGGAAGGCCGCGAGTGACAGCGATCTAGTTATCCGGACGGGGGGGTTGTTACCACCTTCGGCTAGCGGCCGTACTACGGAGGCCCCGAACTCCGCTTCGCGCGTCTTGACGGGTCCCATGGTCCATACATCCGGGTTCCCGTGAAGGGTGAATTATTTTGGCTTAGACACACCAGGCAAGGGGAAATACACAACCAACGTCATGTAATTCGAACGCGTCTTTTACACACTGTGTGAACCTCCTCGAGCTAGACAGGGTTAGGTAGCGGCCCTGTTCAATGGATTCAACCCCTCCTATCCCCTATCGTCCCGACACAAGTGCCTAAGTGAGGTACCTTGCTTCACCCATACAGTAGGCTTGAAATCAATGTAGAATGGCAGAGTTCGCCACTGTTCCTTTGTCCGTGTTTATAGTCGCTAGAACAGTGAACTCTCCTTAAGACTGAGGCGACGAGAGATCTTGCTGCCGTTCGGCTCAATTAGCGCACACCCGCTTTCTCTGGAATTAGTTGTTATCCGACTTCAGACTATAGAGTACGGGTCGACATTTGGACTGAAGTTAGTTGTTAGAGTTCTCGGACACAGTGACTGGCCGGATAGATTCTTGAAATTGTAAGCACTCTGTCCTGACGGTCCTTTGCCACAAAATTCTCTGACGTGATGAAAAGATCTAGATGATCTGTCATGGAGTATCTAGCCACACCGTCCTGGATGGGCGACTAGTGGTGGCTCCCCGCCAACCCACAAACGGGCGCGCCTTACTGTTAAAATAAATCGCCAACGGTTACTTTGACACGCTTGCTAGCGGAAGCATTTATCTGTGATGGAATCCCGGATTCTTTTCGACCTCCAGTAGGCGCCGCCCCCCCAAACGGACCACTTTAGAAGGCCATAGCGAACGTGCGAGATTGTAGACGAGGCCCTGGGCAGTTACCTCAGGCGCGACGGACATTTGAAATATCATATGCAGCTAAGAAGAGAGATTTCTCAGCTGCGACGGTTGCGACGATGAACTATAGCTTGCCAGCTCGTGAGGCTCAAGGACGTGACGTTAGAGGGAGAGTTACTCTCCTGACGATAAATGCTGCATACCAACAGACACAAGTATCGCACGCCCCGCTACGCCGCCTTGAGGCATGGAGTCGTGACCCCGAGTAACGGAAAGGACGTCTCTTATACTTCGCCATTCTAGTTCAGACCCGATGGTAAGGCCCATCGGTGGGCTTCGGTTCTAATAGGTCCTCTAAATATGTTTTCTTGGCTTCTTGAACCGGCGACCGATTAGTTGGAATCCAACGCACTTGCTGCTTCTGGTTATTGAAACCTGAAGTAATCTCCCAACGCAGCTAACGCGCTGCCAGCTCGCCCACCGGCGCTAGGTTCATACATGCTTGACGTGCCGTCTACTCGGCGGAACCCACATTATAATATCTTCCGCTCCTGGTCCCGATTTCTTTGCGTGGTTACGTTTTAAGTTTTAAAGTGCCACCGCGTATGCGGAGGCTTACCGATAGATCGGGGCAGACGCTAACGCAAACCTAGTACTTATCGACGATTGATATTTACAGTCAACTGGTGCGGAGGCGGGCGATTCGCCCTGCGCTTCGCAGTCGTTGCAAGGTACCTTATCAATATAGAGCCTGGACGGCTGGCGAGGCCACATCGTGGTGAGTGCGCTCATTACTTTTGAAGCGGAGCATGGATGTTCACTAGGTCACTGCCAATCACGTGGGGGTGGGTTCTCCATTTTTTACACTTGGGGAATGCGGTAGCTACAATGGCAGAGTGAATCTCTCGCGGTGAATTTCCTAACGGTTTAGTCATGAGCGCCGTGCCGTAGACCGCTTAGGTAATATGTATCGGAAGTGCTTACCGCACATGTTTAACTCCGCAGGGGTGGCACATGATGATCCTCCGGGTTAGCAGTTTCCTCGTCGCCCCACCGGTAGGGCTCCTAGCCAGATCTAACGGTTGGTGCCCGCAGCTAGACGACGGGCTCAGGATCTGCGGATAAGGTATGGCAAACATCACTGAGTATCGTCACATCTCGATCTACAATCAATTATACAACTTGTCCATCCACACATCACATCCCGGCGAAGTTTTTCTCGTTCGCACCCCAGCCGCTCCGCCCTATACGCCATATTGATTGTAGCTTGCGACTGTTTGGCAGTAGTAGGCTGGACGTTTTATGCAACTTTAGCGCTTCCTCTGGAAGCCCTAGCCAGACGCGCTTACCGGAGAAGCGCCCTCAGGCCCTACACCAATTCAGATCACTTAGGCGACCTCGTATGTCACCCTTCGAATAGTCCTCTATTGACTTGCGTTGAACACGACGTTTACTAATCACAGCCGCTGAAATGCAGTACCCACTAGGACCCGAATAATCGAACGGTCTATCCGAACTGAAGGTCCGGCTTAATTACAAAGGGCGTCAACGCGACGGCTCATCGTGAATCTTTATGTGAGTCCGATTGTGTCCGGAATAAACGCAAAGGGCAGGGTATTTAGGGTAGCTAACGCAGCGTGGTTCTGGACAACACCCCCATGCCCTAACAGCGTAGGAAAACTACATTCCGGACGCTGGTAAATTCCCAAGGGATGTATATCATGGTGTACCACCGCGATGATTCCAGTCTACAGTATCGGCTTCAGCCATGAGCCTATTTCGTAGCCGTTAATCATAGAGGCCGGCTACGAAACATAGCCTCCTCTCCCGTGTGAAGGTCATATTGCCCCTTCCTCTCTGGTAGTGCGGTCGCCCTTGCGCTTAGCTATGGAACGACGGAGTACCAGGTTGGCGTTTCATGAAGGGTACTATTCGAATTATGTATATGTTTCACAGGAAGGAAATTATCGGGAGCTTGAGTAGTGTTGCATCATCTTATCCACCGTAAGGGTACTGCCGACACGTCGTGATTGCGCAGGTATACCTCTAGTTAACAGCTGAAAATGCTCCATTTATCAAACTGAAGAGACAAGTGAGACCCCATTGTTTAAGTTTTAGTTGATCTGTTGTATTCGGTTATTACGCGAGTCCTTTGGCCGCCCTCGATTGTCCGGAGATCATTAACACAGCAACGTGAAGAGGTGTGCACCGCCGCCTGCCTTTTATTGACTACGACATCATTGCGCCCAACTGGGTTCTCCTCCGAACGCGTCCTCTGCTCTAACAACGTCGCACGCGCAGAACTCTTCGCATTTGTAAACAAGAGAGATGCCAAGAGGAACTTTTCAAGACTCGCCTGAGACTCAGATGATCTCCTCGGAGGATTATTCCCTATTCATGCAGCACTTTTTGCCGGGAGGCTTTCGGTACATCGATTTGCATCTAGTTGCACATCCAGTATGCTCCACTGAGGTGTGAAATTTGTAGAAGTTTATATCCGCAAAATTGGTCGGTCTACATTTGGATGCCCCGGACGACGCAGCTCGACATCAAGAGTTAGAGAGCGCGTATTGAGGCGCCCTCTGTTTGGGAGAATAGAGGAATGGATCGACAATTTAGGTCCCGCGGCGGGCCAACAGTCTCGACTGCACAAACGGACCAAGGCGGCTCCCGGAACCGATGGATAATAACATCTTCACGCTTTCATGGTGTCGTTGCGGCATAACTTCGGTGCTCTATCCCGGACATGCTTTTGGCCACCCGCATCTGCCTGCGTTCGCACCTTTTCTCCACAGAATTGGTTCGCAGGAAACCCACTCCCCTGCCACCTCACCGGGGCCGCGGCCCCCCCGTTTTCGCGTTAACTCTCGTCGGTACCTATCAAAGGCCGCTTAAATACCACGATGTGAAAATGGAGATATTGGGAGGGCAATGCTTCCTACGCATACGGCTTAAAATTACGGCACGATCAAGCGGTATGCTGGACCGCGATCAGAATGCTATTCGAGTACGCGCTAGTTCGGTAGTACGGGTTGACACGATTTGATACTGCAGTAGCCCGAGGATGGTCCGTCAATTCCAAATCGCCCTGGGTTGTCATCCGTAATATTATCATCTTATCCATCATTTGGGGCTGCGCAGGGAGCCGGTGACCCGTAAAGCGTTCTTCTCACCCCACCTCAACGCTATGCCGAATCGTTGTGTGTGTCAGCGGTATTCCATGTCAGTCAAACGGAGACGCCTAGTTCGGGGTGAAAGAAAAATCAACCACATAGTGCACACTATCGCTGGTTGGCTACATTATAACCACCGACGTCCCACCACCTCGACTCCGGGTCTATGCATGGGTAGGCCGCCAACGCGCTCGTCAACTTGCCGCACAGATGGACTAACCATTTTAGGCGGCATATCGGATGTTGTAGTGTCCCCCGGTTTCCTTCGAGTCGAAGTTAGAAGTGGTCATAGAGACCGCGATACTACTTAGCCTTAACTGACGCGACGCTGCTAGTGGCGCCACCGTCAGGGTACCCAATCAGACTGAATCTATCACGCCTAAGTCAGCACACAGGACGCCATTTGTTCGGATAATGGCCGGGAACCTAACTCTGGTGACATTGTTAGCACATATAACCGGTTCTACCGGAAGACGTGGGATCCTCATCGTAAAAACTGGCGACCATACATGGTACACAGTTTTGTCGGGTGTGATTTCGACATAGGTGCAGATCCCTCGTCCCATATGGATGCGCTCTAGAAGAATGACCTCGGCCCCATGCATCCCCACGAGCATCCTGCTCGGTATCCAAGGAGGTATCCTCACGGCCCCACAACGTCGTTCTGGGACCCTCATAGGCACAGCAGGATGCGTTCATGCGTAATCCGCTCGCCTGGTGCGGGGCGCTTCAATTCCGCTTAGGACAACGAAGAAACACATATGCAGGGGCGCCTTGAATGCGCAAAGCAGCACAGAGACTAGGCTCTCCGATACTCAGGACTGGTTCTTATATACTGAAGAGCTCCCTCAAAACCGCTAGATAGCCAGCAAGTCTTTAGCATAGCTGGTGTGCCGCATATGCATCGGATTCTTCAAACATCGTTCCTCCATCACCCCGAGGTACCGCTACACGCGAATGAGAGTGGGGGGGATGGACCGTTGGGTTTAGGGGCCTCTATGTGTTCTATAAGAAGCGTCAGTTTCGTTTTTGTCTGTTTCGTCTGATAACTAGTTCTCTTGCTGAACAAGGATTTCACGTTAGGGGCCCTTGCATTTCGCGAATCGCACCTATCGCACATGGAACGGGGAAGTGAGGTCTCCGAGTTGTAATCCCTTATGGCTGTATCATGGTCGAAGCAGCAGAATCCTAGTGAGGATCTTTTCAGTACCCTAATGGCGCTCAGGTACGGCGTCTTGACTCGTTCCCGATTCTCTGGGGTATTCGGGGGTAGCAGGCTATAGACCACCCACGTCCGGGTGCCAATAGGCCTTCCGTGCATTGGATAACCGTTTAGCCTGGGAAGTGCTGGAACGCAGCCACCGATTCCCGTTGTCTGATATAGGCAACTGGAGTAGCCTCTTTTGGTATTGCGTAAACGGTCACTGTCACGCCTCCAACTTCTACGCCAGCGCGTCGGACAGGATAATCCAGCGTGCATGCGAGACGAGGATAAAAGCGTTCACTGTGCAATGCTTCCCAACAGATACGGCCGCGCCCGGTTCCCACGAACGTCCCCACGTCCATTATGGGACTACTCGAGTCGCTGGAGCGTCGGCAGTCTTGCTAGCACTCCAGGAGTGAGTGACCACCAGAATCATAATGCTTTGTCCCAAGGACAGCTAGGTTAAACTATGCAGTGTCGTCTTGCCATGGATACTTAGGATCGTAATAATGGGCGGGGGTAGCAGTACTATTTATTCGCGACGAGTCGTCGAGCTGTACGGATCGCTCTACGGTCTTGAGTGACAGCATTGCGCAAGGCTCCGAAAATGACCGATGACGAAATTATTGGGCTTTGCCGGGACGATTGGGTGTGACGCGCACTAAGCGCGTAATGGTTGGCAGACGGCTGATTTAAGCTGTTCTTTACGCACATCAACTGGAAAATATGTTTCCTACTGCAGAAGGACGCGGGGGAGGTAATGCCAGACAACCCCGTCTATCAATCCAGTAATTTGATGGTCAGGCGGAACTTGCAGTTTTTTGATATGCATGGATGACTTATGGGAAAAATTGCATGCGGCACGTAAATCTCTAACTTTGACTGTCGGTTCAAGAGAAGGGTATGGACTAATACGGCGGATAGCTTCTTGACTTTCCCTCAGAAAAGAGCCGCCCCACAGAGACGATTAATCTAGCCCGCAGTCAGCGGCACGTTTCAGTGATGAGGCCGGTGCGAGTGGCAGCGTTCCGCACCTGCCTGTATAGAACTTCACGACGTGTAGCGTATTCCTAATCTAAACCTTAGACCATATTCAAACCACGAAAATCCCACTTCAAGGCTACGCAACATTATGCAACCCTTAATCTAGGGGTGGTCAGCTCCACGTGGTTGTCTTATCGCCTCCTCTGCAATTGTTTTATTTGCGTTGAACCTCAGTTAATCACACCTGATTAAACGCAAATGCCTAGCTGGTCATAGAACTACTCGTTGCATAGGGCTCGACCGGAGGGAAAGATAGTACGCTAGGTGTCTCTACCAATCGAGAAATCGCCCCTTCGGGTTTTAAAGTCCGTATTGGCACTCTGGCCGAACATGTGCAAATAACACACATATCGACAGTTTTGGGGTGAGGGTCTAGTATTGCCTCCAATAGTTGCTTTATAACATAGAATACTCTCGGGCTCTGCACGACACCGCGGTTTAAACGAGATAGTTGGATACCCGGTATTAACAACGGGATCGCTAGAGTAGTACGCAACAATCGGGTATGACCTCCTCGATAGGAAGTACGGTGTTAGTGGTGTTATTAACGAGCCGCTTTGCAATCCTTCGCGACTGAGCAACTTTGCGATTCGCCTCTCGATCCCGCCCACTGCTTCCCAGATGTAAGTTTGAGACAGTCACTTCCGGAATCAAACGGGGCTGTCCAGCTTGGAGTCACGCTTGCGCTCGCTGGGGATGTCGGTTAGTATGTATCAAGTTAGTGTGCAAGCATCGGCCGTCCCTTAAACTGCGACCTCCAAGTCTATAGACTTACGCTTTTACGAGGCTGGGCAGTGGTTCCGGCGACGTATACAGAGGCACATCTCTATCATGAAGCCTGTAAGAGAGCCCTAGGGACGAATATCGTCAGTTAAAATGTCGCTGTTCGTGGTTGAAAGACTATAGCTATCTCCACGGCTACTATGAGAGCCTTGGACCAAATTAAGATATGTCCACGGAGTTTCGGATCATGCCTCCTTGACGAGATTGCAGACCTATGGAAAGAAAAGCATCAAGAGGGCTATCTGCGTTCTTTCTCTTGCTATCCAACCCCGTCCGGCCTGAACGCATTCCCGTCTACAGCGGATTTGCGGCTCGATGGGTCGGAAACGACAGTTTTGGGTAGGAACTGCCCCGCGCGCGCGCCGGATATGTAACCCTATAGCTCAAACACCGCCTCACGAGGGTCTATCAAGTCCATTCAAGCTTGTCACTGTCACGCGCGGATCCCGAAACAGTAGGGGACGTAGAAGCATCCAATTTTTGAGAGCACCGGCGTGACGCAAGGCCTGAGGGGCCAAATATTCACTCAGTTTTGTGCGTGGCACTAATCACCTCCTAATCTCCCGCCGCTTCCTGACTTCACCCGAAGGTAGACGTAATAACCTACTGTTTCTATCAGATCGCCAAGTACGGGCTCTCTCCCGGATTTTTAGTGACCTTTCCATCACTGCAACTCCTCTTCGGTAACTTAACCAAAGCCGATTGAGCGCACGTACCTAGGGAACCCTGGGCGACCTTTGCTGTTGTCTGGACCAGCCGTATCGCGACGGGGACCCGAAAGAGTGGGATGCGATCTGGGACGGCACCGGAGGGCCTACTGGAAGGCTGGATTGCTGGACAGTAGTTCTGTCGTCCTTGATTGGATAGCTGGATCACGGTTGGACATAGTAGGATGTTTTCACTAACAGAAAACCAAGGCCGGCGGCTGGCGCATTTGACGACAGCTTACCCAATATAACTTCATCAACCTCTCAGCATGCGAGATTGAGCTCATTAGCGTGGGTATACGATAAACAAGACCATCCACATCTGACCTCATCTGTGGTTAAAGGATCCCAAAACTGTATGGTTCACGCGGACGACCGGACCTCACAAGCGATCTCCCACACGTAAGGTGATAAGGTTGCGGAGTGCCCGAGCAACTCACATTAGACTTCCGGCATAATCATTCGGACGCGATAGTGGCGGGTGTCTCGTCGATTTCTTTGTTTGCTCGTGTTGTCATCTGGAGTCCCATCCGATGGCAGACCCAGCCTGGAAGGGACGCAGGCTGCCTGATACCCATTCTAGTACACTCAGTGCAGTCACGTAACTATATCCACTAAGCGGAATCGTAGTCTGATGAATAGCATTAGCTATGACGGTCTTTTAACGCTCGACGTGGGATGAAAGTAAATTGTCGAGAAGCATTCTATCACGGGAGGAAGAGGTCCACGGGTTGCAAGTCTCCCTGTGATGTCTGATCTACCCCTCAGTCATCCATAAGTGCAGCCCTCGGTTCATCAAACTAGTTTCAGTGCCAACAATGACTGGCCTAGCAGAAAAGTGCTTTCGAGCCGAATGCCCCAAAGCACCGACTATTTTCTGGGGACAGCGTGGGCTCATACTGAGACGCTAGGCCGCTAGATTATTGAGGAGTGAAGACGTCTTCGATGGTCATCACCTAGTGCCCCACGGAGGGGGTGTATTTAATCGCTGACCGTGTTTTAGGTGTAGATGCGAATACGCTTGACGCGGTGATTAGAAAATCCGAAAGGGCCCAAGTGTTCCCCACCAGGGCTGCATGGGTAACTTCCCGGGGTAAGAGGGTGGCGTGGGTCGTGACGCGATCACGCTCCACCTCCCGCGTCATAGCCATTAGCAGCGTCATTGCGCGTTTGGCCCGTGTAGGATCGGGGCTGACAAAGTCGACCTGGCGTGCGAGCTGTTTCCCGGTATCGTAGGCTAATAACAGGTGAAATTTAGAGCATAATGCTGGGCGAAATGACCATCAAAAGCTGGTGGTTACATCCGTAATGGTGGCCCACGCGGGTTAACGCCTTTCGTGAACGTCTACTAGGACACAAGCAAGAGTCCACGGCCGATCAACCTCGGCTCATGTCCCAGGCTTGGTGGCGGCGGGGCAGAGGGCACGTTATGGGTCACCAAATGGGTCCGTGCGAACTATGGACCACTGGATTGGGTTTGGCATCTACGTGCGGAGTGGAGGTCGGTTGGCGCGTCCCACGAGCGCAGTGAGTTGCTTGTATAACCGAGTCCTTGGCCCGGGTAACCCATCAGCCCCCGGTACACGGTTCTCGTGTCGCAACCTAACCATGCGGAGTGAGGATCTGCGGTCCTCACCTGGGGCGCACGCCAATGTTATCGGACGCTGTGGCCCAACCATGCCGGCATAGGCCATTAACTAGTTACATGACCTCCCAGAACGCTCTCTTAGGCCACTCGACGCGTGTATGTCACTGTTACTGTTCCACCTCGGATGACTCTTGAATAGCACCTCCACGTTGCTAAGCTAGTCCTTAACTCTTTCCGAGACTTTAGACAAAGGGACCAGGAGCACCTCTATGTTCTAGTTCTTAACCTTGACACATAGGAATAATTTCCCAACGTAAACTGATTCAGACCGAGGGTATAGAGGCGTACGCAACTCAGTAAGCCGCACTCCTCGTGAGGCCGATGTATACAGGGCGGACATGAGCGAAGAGTTTCTCGACAAAGACTTAAACGCCATCCATATAAAGTAGGTTGAAATGTGCTATAATATCGGTTTCTATACCCTGTACAGGTACTTTGGGAGAAACATGGGCATCTAAAACGGATGCGGGCACCGCAACAGAACAGCGTGGGTTTTCATTACTGTCGACTATGAGCGTTATGGACCTTCACAACGATAGAACATTCATACAGAGGAACTATTCGGAATAAAGCTTGAGACGCGGTCGGTGCGAGAAACATACTCGTTGAACCAAAGATCGCCCGTACACGTAACCGGACGACCTGCGGACCATAACTGCGTGCTCAGCCTCATTATACAGATCTTCGGCTTATTCAGGCCGTAGGCTGACTGGCTCTTTTCTTGCCTTCTTTCTGGCCGGTAGGACCCCGAGAAGGCCAGCTTCGCGTTTTTAGCCAGTAGTAAGCCTAGACAGGTGGGGACGTCCCCCTAATATTCGCGTGGGTTGCGCATTATCAAGGGATGGCGTATGTTGGCGCATGCACCCTGAGAGGGAACTATCACGTTGTTCATTCAGGTGGTTACGCACACGCGCTACAAAAGGACGGGGCAGTCATCGGTGAGCTAGATCACTTACCATGTTGAAAGGAGTCTGCAATCGGGTAATAAGTAAGCGCCACCCGTTATAGGACAATTGTATGCAGACGAATATTCGAGTCACTCTTCAGATGGTTCTATTCTTACTTACGCTATAGAGCCTTGGCCAGGCCCGAGCATCTCGTATCGTCACCGAATTTGCCGGCCCCGCTAATCCTTTTTTGCCGCCTGGTTGTCATGGTCCCAATGTATGATAACCGTTCACACACGCTTCTGACACAGCCCTTGTGAGTCCATCGTAAGAATGGAGAAGTATTCTGCCGGACCTCCAGAAACGAAAGTCTGCCACGCGCTCTTCGAACTTTGTACCGTGGTTCCATTATGAATACCTATAGCGACCTGGTGAGCCGTATAAAAATTTGTATAGGTTGGGGCCTTGACAAACGCAGGCCCATGTTGAGCGGAGTGACGGTTAGCCGGAGAGTCACCTTAAGACAGTCGGTGGCGATATCGTCTGAAGTCACGATTCTTATTGCACTCCGGGTTCGTGATCAAGTGTTTCGTAACGGAGGAATCGGAGACTCCGGCCCGGTTCACGGGATCGGACGTTGATTTTGAAATCAACTGACGCCCAGTTACCACGGTACGTGTGTTAAGATAATACGCGAAGGCAGTACGACCATTGCGCGCATCGCGCTAAAACTGCGCTTGCCCCTAAGCTTATGGGGCTTCGATTCTGCAGTACCGGCGCTATCAACGTAGGGGGACGCTCGCGCCAAATCACTGCAAATCATCAAGTTGAAGTATTTATAACGTAACGAATAATCACGGCGATCAACCAGCACTCCATGCGTCAGCGAAGATATGAAAACAGACAAAGGGCACGAAATCGCGCCCCAGATCGGGGCAAATTGTGCGCACCATATCAGGATTACATATCTCTAGTTAACGCGAGGGCACCCCAGCTCCACGCTGAAGCAGATTTATGACTACGTATCTGGGGGTGGCCAAAAGGGGCTCTATCCTACCGCGCTGGATTACGTATTAGGACCACCACTCGGATCATGAACGTGTCGCCCTAGTGTTGAGCGACAGTTAGTCGTAAGGTTTTGTGCCAGCGAGTTAGGGGATGGCCCGGGAGTAGTGGTTAGTTTACCAGGGTATTTCGGTGGCTATCGTTGGTTAAGGGGTCGTCCTTCTCATCGGAACCAAGCCAATGATGTACCTCAGGGGATAACCGACGTACCTATGTTGAGCGCAGCACACTGGTAACTGTTTGGGAGAACGAATCAGTTTCGGCCAATGAACTAACACCTACGGCGCGCGATGGCAAATGATATCTCGGTGGTGTTGGGCGGAAAGCATCATAGGCGCTGTTCCCGTCATGGAGTTTTAAAGAGAGCGCCGGCGTGCCCGACGATCGACAACACGAGCATTAGGTAAGGCGAATCGCGTAATGGTCGCTCGTACAGCTGGGGGGGTTATCTCTATTGCGCAGAGCTTGAGGGTGTTACGGCGCACTGTGCCATCTTCTAAGATTACCAGCAGTCGCCTGGGTGTTTAGGCTGCACACATATTGTCTGCTGTGTTGAGGCCCTCCAACTAAGGGCTCTAGCGGGGCTTATGGTGTCCAGAGATCTCGCTCCCGACCACGTATAGCCCCCTCATTGCGACAAAATATTAAAAACAATACGTTTGTGGTAAGCCTGAAGGCCGTGTGACCGACAGCATTCGTCCATCTTAATAAGTTTGAGAGGAAGGGGAGAACCGTAAACAACTAAAACAGGTTCTACGTAAGTATGGCAACTCTGACAGGAACGACGACAGTAGAGTGTGGTCAATCGCGATTTTTATCCGAAGATCCATTATTTTCATCTACTTCGAGACTTGTGGCTCCTAGGCGAAAGACCTTAGCAATCCCTTTGGCCTTCTAATTCATGGCCCGTGTGTGGTTTTCAAGGGCAAGCAGCGTAAAACATCTCAATTTATCATGTGCAAACTAGTAGAGCCAGAGGTAGAAATTACGCGCGAGGATAAGTTACCGGTGTTCACTCAAATGGTACCGTCTCGACTATAGTGCACAATTAGATCGAGAGGATGATGATCCAGGTGGACCGCTCACATAAAAGTACCGCGATGATAAGTCTATGAGCAAGTGGATGAGCAATACTGGCGACGATTATACTCAGCAGCAACTCAATGCATACCTGGAGACACACCTCTACAAACACACGTGTGAGTTCACCTCTAATCCTTACACGCTACAGTTTCAGTTTTTTTTTGAGAAGGTCCCAAAGTGCGGGTTCACGTTCGGGCCCAGTATGGGCGCGATTCTTCGCTTCCTGAGGGCTGCTCTACTAATCCAAACCCGATAGATCGGACTCTCCACAACGACTGTCTGTCAGCAGTTTGTGGTAAACGATCTGATCAGGTTGTTGTTCAAGGCAGGCCCATGTAACGAGGCAACTCTCTGCTTTCGTACGTATACGCTGTCGCAAGGCTGCCTCATATTTTTCTTTATAGCACCTCTTCTACCTATCACTTTCAACAGAGGTAGTGAACCCTATCCTACCATCCAGTTATTTCACTCCTCCAATTCATACCCGGCCAGGGGGCATGAACAGACCCGTAATCACTCGGTGCACACCTAGAACTGCAATACAGTGTTATTAGGATTGTTGACTGTGCTGTTGATGAGCGCACCATGCACAGTTTCATATTGACCGTCCTTACGCATCCATTCGCGGTCCTAGAGACCAGCAGCCCCCGGGGCCGAACAGTAGCCGTAGGGCGTGGTATTACGTTATGATTGCCTGCCATGGTAAAGGGATGCTTGAGCCGCTGCAAGATAAGATCGAGAGCTGGACCCTAACGATCCCTTAAGGAACCACCAAGGGTCGCCACGACAACGTTTAGGTGTACGAGAACCCAGCCTCATCCGTTCGACCCGGGGAGTATCGGTCGGCTTAACCCCAATTTTCCCTAGTCAGGACATTCCTTTACTATATCTTCTAAGACGTGGTACCATAATCCGTTCGTTTGCTAAGAAGCTATATATAGAGGCGGGCACGGCCGCTGGGAAGCTGGATTCGACCGACGACCACATAGTCACTATAGTGACCCTTTGGATCCTGGCACACTAATGCCCCGTACCGATTTACGGGACGCTACACGGCAATAACGAAGAAGGAACCTTCGTAATCTTGTTTAGCCCGATAGGCAAAGGTCTCCCCGTCGGTAAGTTGGAATGTGATGCCCCATGGGGTGCGTGAGGGCAACTTAGGCGAAAACAGTGACGTCAAATGAGAAAGCGCAACTGCTGACGGGCGACACGGGCTCTATTTGCTTAAACGCGCTAAGGGGGTCCGCCTTCAGTTGTACATCCCACCCGACAATGGGATTGTGGAGAGTCCGTGTTGATTCAGGATCACCCGCCCGTCATATCCGTTGACAAGAGATGAATGCGAGTGCCACTGGGTAGATTCATCGCGAGGGGTACAGCCCTCGCTGCGAACAAGCACAAAGGTAGGGTTAGTGGCTAGCATAGAGAGATATAAGTACTTTGGATCGGGTGCCAATGATACGGTAACCGCTGAAGGTAATTCTGCCGGCTTAACTGCTTCGAATACCCGATGCCTGGGCACCAAGAGAGCGATTATGAGTGAATTAATGCGCATGCTAGAGATTTGCTTATACTACCACTGCCTCTCGTTTCCGGAAATGCCATAATAACGTACACGATGTGAGTGTAGCACGGTGGAGGTTGCATGTGTCCCTCGCTTTTAAGAATGTAACGCTGGTTGTCGGTTATCCCGCTGGCGAAGCCGTGCACACGTGGGCCGGCACGGAGATTTATAACGTCTTCCAAAGAGCCACTTGCAACTGCCCTTTCACTCGGTACGGATAAAAGCTGGCCCATAAGCTACCTTGCAACTCCTTGGTATAACAGTTTACAGGAACGCAGACCGGAAGAGTGGGAATCAGGACTATCCTCCACTACGAACTTCTGAACCCGAGCTCGTATCCTAGATCATTGTGAGGCCTACATTTCTCCCGACGATATTTATCTCTCTCATAAGGTCTACAAGATCATGCCAGATGCCCTAGACCAGGATCGTTATTGTGCAATTGCACCACCCAGTAGCAAAATTTGGTCCCAGTGAACAATGGCACTGTGGCCCACGCATTCCGTCATCCGCTGACCCTTCCGACAACCACATCGCATCTATCGCCTAGCGACTACTAGTTACAGTGTTGCCACGACTACCTAGAAAGGACAGTATTTGTCTCTCGTCGCACTAACAGTCAGCAGAGAGCACGCAGGCATGAGAGAGAGATCACCGGCAGTGTCGCATAATCCCTCGTTACGTCGCGACAAAACGTCGAGGAGCAGGCTCAACTCAGTTGGACGCGCCCTGCTCTGTGGTGCGTCATCCACTCGACCTCGCCCCGTGGACCCGGTTCAACTCTGATGGCAGCGCAGCGTGGAACGTGATTGACATGGAATGGTCGGTGAGATAGGGGCCGCGTTCTAGAGCCAGGTAACACAAGCAATTCCTGCTCCCATCGGGGCCTTTAAGTTTCCGCCATGAACCATCTTTCCAACCCTGGACGTCGAAATAGTGAGTAATCTAATTGCTCTAGCCAAGCAAATAAATTTCTATGCAACCAAATAAGTGAGGCTACACGTCAGATGTCGCCAGTCACGAGTACGGGGTTCGTTATCGGACACGAACGCCCGAAGGCGACTATGCAAGAGAGAGCAGTAGTAGTCCGCCGGCGTAGCGCGTATCTGGATAACGACAATGCCGGAAAAGTGAATATCCGTGGCCCGACTTAGGTATGTTCGCAACATCTGCCTAGCATCCGGAGTGTTGATGTTCTCCCCGTGATGGTACTCTTGTTCAGTGCTTGAAAACACACAAAAGCTCAAGGGTCGGGAATGTAGAGCCGTTAAATCCAACTGTGCTTTTTTAATATACAACTAAGGCACCTGCAGCACCCCGCGGCCTCTCGAGCGCAGGCGACGGCGAATAAGGTAGTATAAGTCGCCACCCCAGCTAGCGTTGTTTAGCGCAATAGCCTGGAGCAAAGTAGCCAGATTAACAAACCGGGTTGAAACGGCTCGCAACAGGCACACAATGCATGTACAGTGTATTCCGCAACCGGTCTAGGCACCGGATTGTCGATCTGCAGGCAAGATGAAATCGGGAGATTATTTAATGTGCTAAAGAAGAAGGTGAGCGTGCAATTGATGGGGAAGAAATACTCCGTGACCGTTCCCAGGCTGAAGCAATACAGATTTATCCGTGGGTGCCCTGGCCAGGTCGAGTACATACAACTCAAGCTTCGAGTCTCGGATACGGTCGTCCCATGAGCTTTCACATATCACGACCCTTTATCCACAGGTCTACTGATCTATTCCTATGACGCATGGTACAGATCCCAATGAGCAGTGCAATCACTGGTAGAGGGGGTTCAGGGCTCGGCTGAGCCGATAGCAGCATTGGCCATCTGAGACACCATCAGGACGCTGCAACCGGAGTTCGATGGGCTCCTGTGTGTAGACGGCGTTACACGACTATATCGATCTGGAACAGGCAGCGCAAGGAAGGCCGGGTTTTTGCTATGTCTTCTTTCGACGTTTTCGGCCTGGAAGTTTCGGGCTTTCCAGGAGCCTAGTCAAAGTGGTCCGGAAATTTCCAGCCTAGGTTCAGGCGTCCCGACGCGAAGGTTGACATCAATAATCAAACGCCCAGGATTCGCCCCTGACGTCAATCACGCGTGCGGATATGAGAAGCACCGACCATGACAATACCTGCCCTAACCGGTGATAACTAAATGCGTGCTCGACCCACCCTGACCCGCCTCTTCTATGTTTATTCCGCACCGCGCGCGCAATCCATCCCGCTAACCGGATTAGCAGGCGTCAGAAAGACGAGGCTAGCGCACTCCAAGGCGTAACCAACTTCTTAAGTCCGTGAAGCATCAGCTAGAGCGCTTTTCAAATTTGACCTTACCTCTAAGAGAGAGAAATGCTTCGATTTTCCACGAGCCTTTTAATCATCTGTTACAGAATTATTGTTCAGATTGCTTTCTCCTGAGATTGTCGGACGTCCAGTCTTGGAGGTCCAGCTTATCCTGGGCCCAGTCTAGCCTAGGGTTACCATGTGGCGCCCCCGAGCTCTGGGGCGCATAGGGTTTCACTGTAAAATTCCGTTTACGAGGACGCGTTAGGGACGGCCCCGCTAGGACCAGCCTGTCCTGGTGCGTGCTGTCTGCGGTCATTAGGAAAAAGGGCGTCACCGGCTATTAAGAAGAAAGCCGGGGCCAGCAAGCAAGCTACTCTCGGCCCTTGGTCTTTAGGTTGAGTTGGTATGTCGCGCACATAGTTAGTGCAGTGGTCTTACGGGGGTAAATGAGGCTTACTCACCCAGCGTGCCACAGAAGTACAACGGAGGAGCGAGAAGACATTCTCTCGAGGTGGCCTTCTCTGGGACACTCGGTGCAAACTATGTGGCTCCATTTGGCCTAACTGATGGTAATGTCTGCAGATCATGCAACACCTCGAGCGCTATACCATATGTAGAAAGTGGGAGTCCAGACGATCCGCGGCCCTCAACAAGCTTGGGGGAAATGGTGCGCCGAGTAATGTGTTAACGGTGACGCAGAGAAGGGGCGTAGAGTTTACGGGGTCGGTCGCGCCGGCGACCATATGCGATCGACGCACTTCGTTTGAAACGACATAGTAGACCACAGGTCGCCGGCACGAATGCTGAGCAGACTTCCCAGCTTCGAGGCCAAGTATCAGGGGACACATAGAGGGAGAGTGGGTATTACCAAGTCCACGACGGGCGCGGACGACAATTACGGTTCATGTCTTTTGGATGGGAGGGAAATCAGTACCGGTCCCCAGAGAAGAGTGTTATCTAGGACATTCTTAGTCATTGAATACGATGAATTAAGTATATGGAGCTAGTAGCGTAGTTGTTTGAACACGAATCTTTTTCGGGAACCTGCTAGTAGTCCATATGCCCGAGACGAGAGGGAGGATTCGGCCTTTCGCGACCTTGTACGCTGGGTCATGAGCGGGACACAGATCGGGTCACTGGAAACTAATTCGAGTGCGCGAGCCATGAAGGAAGAAGGACACCTCTCCTCTGTCGTCGGAGGTACAGGTAGCTGAGTATCCGACTTGGACAATACTCCTAGTCAGCGAAGAAGCAGTCCTGGTAATCTAGACATTTCTGTCATGGGTCAGAATTATGGATTCATTTGAATTATTCGGCCAAGTTTTCGCCCGCTACATAGTGAAAGCACATTCGAAACCGACGTTGCCAATGCTCAAGTGACACCATTCAACCTCAGCGTTCGTTCGCATCCTTAAACCTAAGTCAATCGGCAAAGGTGAGGAGGTACCCTTGTGATCGATCGAACCGGTGAAGGTTGCACCGGTCCTCTCCGGTAAACGCTGGATCTGTAGCAGGTAGCTCCGGGAGGGAGGTCCGACGTTGCAGGCAGCAAGTAAGTATACTTCAGTGTAGATCTCTCTTACGATGGTAGAAGACTACGAGCGTTAAGCATTATTCTGACGCGGTATCCCACCAATTTTAGGTCTGTGGGGCATTTGTATCAACTTTTACTACACGAATGAGGTCGTTTCCCCCCTCATCCTCCATCCCTATCCACCCGGTTGCCGTTTCATTTTGTAACCTGAGAACTGTAAATATTCTTGATAAGCACGTGTTATACAGGTTAACTGGCAGGGAGATCGAGTCATCACCCTATATTTGCCAGCTAATATTGAGCCTCACTTACGCGGATGCAAGGGATCATAAAAAGTCATGCTGAATCTTACAAAGCGAGTCAGAGGGACAATGCGTATATTCGAGATTGGTGTGAACGCATATCATGTGGACAGACAATGTAGGTACATCACCGTGGCCTCTGGTAATTGGATAGGCGAGACCACGCTGCTGATCGAGTTGTATGGTCTCTCAACAGTCGCGGCGATAAAAATGGGAATGCGGCACTACGGGACATGCTCGCCGGCGCCGATTCTCAAAGTCGGCCTACTTGCGAACTACGACTAATAATGAATCATAACATCCACGATTCTGGGCGGGACCCTCCAATCTTAAGGATTAACAAATCAGAACTCCGGACTAGGCAATTACATTAGGCTTAGCCCGTCGAGTAGCGAATAATTACATTTGGGAAGTCAAGGACATCTAGGGTAGTCCATAGGGTTGGCTCTACTACGAAACGCTGGTCATACGCAACTAGAGTCGGAGATGGCCAACACGGGTGGAGTCGATGAAGCTTTCCGTCGACGAGCCCCGCCCGATCTTATGGCACCAAGCGGTATTCCCTACAGACTCCCTCCGGAGAACAGCCTATGGTTTGGTACTATTGCCATGATTGGCAGTTGTTCACACCCCCTAGCAATAAACCCCACTTTTCTCCATGCAAGCAAAACACACACCCCTCCTTAGCACACGTAACCGAGAGCCTGCCTACGACTGTGCACTTCCTCGACTGTCCGGAAGTACGCGCGTTTCACCGTCCGGCTTACCCTCGAACCACTTATGCCAAATAATTTGCGATCGGTTACCTGCTGACTCAGATCCCCGTGGGAGTATCGTGCCGAGTGTCTCACGCCGCTTGCATATAACAGCTCCAGTCGATACAAACCACCCAAGAGCTTCACACGGCGGACTGTCCCTAGCGAGATCCGAAGGCGCTCAACAGGGCGTCTTGACCTTGCCGTCGAGGTCTCAGTCCGGACTATAGTCGACGCCTTCAAAGGTCTAGATGCTGGTTTCTCGGTACTACGAATATGGTGCAAGACTACGCCGGATATAGTTTTTCTCTTCGTGATTCAAACGCTTCACTGCTACCCCCTTTAGTCTCAAGGCCGGATTGAATTTCGAAGTAGTGATTTGAGAGGCCTGGTCAACGTAATCTCGGGCGAGGAGGCTAGGATTGGCGCCCCCAAACAGCCCGGCATATGCTTACGTCGGTGTACCTATTGCTGCGGTTCTACACTCTGGGCTGCCAACAACTAGGCGGTATCGTGGCCGAGCAGCGTCTTAAGGCCGGTTCTACATACTCCGTACCGCGCCCGAGTATCAGCTAAGTCTCGAACCTATGGGGTCTAAGAGGGTATACCGTCCTTACAAGGCGGGACACTACGTCCGGGGTATGCGGCTTTCGGGAGAAATCTTAGACCCGTTAGAAAAGATGCCCTCGTGAAAGGCCCTCCTATCGTAACGCCGGTGACATTGAGCCCGACCCTGGGAAGGTCACTAGGCGATTTTTTTTTGTAGTACACCAAAGGGCCCAGCCGGGTGAGGGGGCGACTCCCATATACTGCGACCATGTTAAACCCTAGTACGCGCTCGCGTGGAGAACCTGGGGACTACGAGACCAAGCTGGTGCATCACCGGATTCCGCCTTTCAGTATAGATCGTCGCACAGTATACGACCCGGGGGCTCCATATCTCCCGGCTCCAAGCCAGCTGAGGCTGCCCCGGAGATAGCCCACATGGTGACTCCCGGCGCTTCAACCACCAGCTCCACTTCTGTTTAAGCCTGTTCCTAGTAAGTGTGTATAAAATTTGGCTGACAGACTCGGATTCTTAGATGGCTTTCACCACGTATCCTCTACGCCCCACCATTAGTGCGTGGGATGGCGCGGAAGTAGAGAGCTAAATACGGGGAGCTCGGCGGAAAATGGTTTTGTGTGCCTTAAGGTGACTTCCTTGGCTTTGAGGGGGGTACGCCGAACAGCTCGCGCCACACCCAGTTATGGGCCAGCGTAGTCCGTCCCAGCGCATGGAGGTCGCGCCTCCGCTGCGGAGTGCTAACGGTGGAGTTGTCAACCATCCTTTGACCACAAATAATTGCTATTTTACCGTCATGCCGCCCGTTTTATCCGTCGCAGCTTCGTCAGAACAAACGGGACGGCAGCCTATCGGAAACTGTTACGAATCGGGGGTGTGAATAAAGTAGGTCGCGTGCCTAATGTGTCAGTTGGGTCACGTATAACGAAAGGCGCTTGAGCCGCTATCTCTGCCACGGTGATATAACCAATGTTTTAAATTTGGCAATGGAGTCGTGATAGGACGGTCACAATCTAGCTAAATGGCCTGTGGGCCCCTCTCCCTATGGAACCCTTATAGCCACGTAGTCGTACACGCACCAACGTTCGGTAACACTCGTACGAAGGTGACTTGTGATGCTGTAGCGCCCCGTTCAATGCGTTGATTTGCGGGGTTTGTCACCCGACCCTTACCGTGGCTCTTAGTGCGGCGTTCTCCGTTACGCGCCGCTGTTCATTCGCGGAACTAGTGTCATCATGCCCAGGACATCGTGGGATTCGAGCCTGGGAGAGCGAGCGCCCCTTCCGTTATGAGACATTGCAGCCTGTTAACCAATATATCGCTTGCACGTCTGCCTGTGATGGTAGCGTTCTGCTTCTATGTCAACTCGTTAAACAGCATTTACCGTTCCCCCGGGCTGACACAAACTTGGCAAAGAGGCTTAGGTTGCGAAATCTCCACTAATAAATCGACCGACGGATTGTTGGCGCGGACAGATATTTTCCGAGTTAGGTACAAGCCTCCAAAACCCGGAGCATGCGGGATGTCAGTGACATTTTGGGCGGGTACGACAGATTTAGGGGGGCCCCCCTCGTTATCAAACGGGGCGAGGTCGAGTCGGTCACTACATTATCGACATGGAGGAGGGCCTAGCGTCTGGGTTAACGTCTTGGCAGATCGTATCTATCCCCGACGATAGAGGCAACAAGCAACAAGGCGGTTTAGAACACGGATCACGTTTAAAACTAGCATAGATGTTTTTCTCCGTTGATATTTAAGCAGGGGTTCCGAGTCCACAAATTAACCCGCTCTATTGTTCATCACCGACGTCTGAGTTAAACTCCGCTGATTTCCCTCGTTGGTAACCGGGATGCGCGGTCGCATTACCCCGAACGTGATCGAGATGAGTATTCGGTGACGAGCAAGGACCTACGACGCATAATCTGACAGGAAGGGAAGATACTGCTCCTCTTAGTAAACATAGCCGGGGGCCAGTAGCCTGTTTTTCTATACACATGGTACCTATGAAGAAGAAAGGTTCGCAGGATGACCCATATCCCACCCCGGGGTTTGCAGCATGCCCCTGACCGCCGCGTCAATGTTGCCCCGCGAATTTTCCTTGTCTCTCTAATCAAAAGATCCTGTGTTCGATTATCCGCCCCCGAAGCCTTGAGACGTAACCCACGTGCGGGATTGTAGTGGTATCTGGCGTGCAGACGCGATGTAAGTAAGGTGGAAGGTCCGGTAACTGCCTGACACTTTACCGGGTTGGAATTACCGTTCGGTTTATGCCGCCAGATCAGAATGTTTCACCTGAATTAGATAATTCGCAAGACGCCGCACGGGTCCTCCTCCCTACGCAAATGAACATAGAGTCTCCTGTGCAGAAATTGTAACTCTCGTATCAGGGATTGGGGCTTAACGATAACATTCTACACACCGACGCTAGAATCCTTGAATCGGTATGTCCCCCCAGATACGAGATGGATAATCGGTTCTTCGGACCTAGGAGCGTCATAGCAACGAAATGCCGTTTTTCACACGTCGCGAGAATTGACGGTCCCCGGTGTCAGGTAAGGGCGCGCGTTCTATTCTTGGTTTCAGTCCATGAACACTGCTAATGGGGCGGTGGGCAGTTACTTAATACGTGTTTCCTATCTCGATTGGGTGCCTACTAAGGCGAACCGCGCGGAATAATGGCGAATTGCTTAACCTCCGTCCCACGGGGTCAGATCACCGAACCGTGCGGTCTGCGCAAAACCTTCTGGCGCTTCCAAGTAATTCTCGCGTGTTGCCGGGTGTATCGAATCCTCTTCGATCCGCACACCGGGGACGTAATGCTAGGATTGCATGTGGAAGGCCTAAACGGCCTCTGAGGGAGCAGGGACTAGAACCCGTATAGCATTTGTGGATCTCACTAGGGTAGCAAAGGGACTTAGGTCCATCTATATAGCAAGCCACAGCAGTGTATCCATACTGTCTCTCCAGACTTGTCTGATATCTCTCCAGCAACTTTGCAGAGGTATTACTGACCACAACTGGTGATTGAAATATTCGTAGGTGAACGGACCTCCACCTTCGTCTACATTCCCATCACAGTTGTCTTAGGACCCGCACCCTCGAAGCTACGGGACGTCCTGACTGTCGACTCGCAGTACCACGGACAGCAAACGCGAAGTGAGCCTTTATTAGCCGGGAAGGTACCCCACGTATGCAAGCGCACCCTTATATGACGGATTCAAATTGCGGAATACAAGACTGTATACGTTTTGTAACTGTCGTTCCTGTTTCGTTTGTGGGGGCTTGTAGAGGAGGGGGGGCTGCCCCGATGGAAGGATCGCAACTTCCGCCCATTACCGGAGAACGAGGCTACGCCTGTCTGTGGCGAGGTGTTGAGATCTTAGCGAACGGGTTTCGGGGAAGTGTCCGCTAGCTACTATGTGGTGCCCCGTTCTAGTTCTCTAATAACATATCACCGACGGTTGTGGATTTTTCTCGCATGACAAATTTCATGAGTTATTATCACGTGAATACGAGCCAGGTGTAAGGGTGCCTCCATGTCCTATTCGTTTTCATGCTTTATTTAGACGATAACCAAGTGGAGGCGTCCTCGAATTGCATGTTTGCTATAAGACTGTGCAGCTTAATGACAGTCGGTCTTCTGTGGTCCCGTTTCACGCGTATGGGGCATTGTACCCCAGGTCATGCTACGATCCTAGCTCGTTTAACAACATCCGTTCCGCCTGCGGATTTCTGGCGAACTAGCATGTGACGGACAGTCGTAAAGTGCCTCACCCGTCCGCCTCTTTCCCCACTGATGGACGGTCCTCGCAACCCGTTGGCCATGGCTGCGCTGTTCTTCAACCTTGTTTCTCCCATTGTTTTACTCCCGTCTTGTGGTCTATTGCTACATTCCCATTAAACTCCCTCTGTAGCTTCTGTGAATTTACCGCTCTCGGTTGTAAAGACCTGTAATGCCTAACTAGCCATTAGTGGTTCCATCACTTTTGCGCACCGACGCTGCACATATCCTCTGTTATATCGGGGAATCCTATCTCCTATTAGAAGAGCGGTCGTTGGTCATAGTAATCATTTTAAACTACAGCTGGCTTATGACACTCGGCGAGAGTGTAATCAGTTTCCTCCTTTACAGGTGGGACCTTGCACCGGATAGTTCTCAGTGCCCAAATTCGTAACCAAGTTGGCCTAGGCCGAGGCTTACCCTACCAGATCCACAGAAAGAAAAAATTAAAATGATTCATTTTAATTACATATTGTAAGGTAAACCACATGCTTCCCGTTCATACGCCGGAGGGTGCGCTAAACTAGGGCATTTAAGATGGTCCCATATCATAAAGACATTTTAAACCATCCGGTTTACTGTGGCGATTGCCACTCGCTAGTGGCTTTATGTAAACATCGTTCGTATGGGTGTCGAAAGCTAGCTACATGCTATCATTTTACTGAGAGGGGTTCTCCCGACGTCCCCTGTGAGTCACCGGCGCCGCGAACCAGGTTAGTCACAGCGTGGCTAAAAGCAAAACGTGCTTGGCTCGGCCACGGGTCTCCGTTTCCCTTAACCAGGAATAAAGAGCGTTTATCTGTTCCGTTACGTTGCAGTTGATTACATAGAGAATTAAAGCTCACCTCACGCCCAGCGGCCAACTGTGATACTCTGTTAGAAATTCTGTTTTCTGGGAGAACCCCGATGCATCAAGCGAGTTACGTTGTGAAAGCGTAGGTATTCCGTGAGGTGGGATTGGTGGGTCGTTATCTTCGGAACCATCCCGTCCGGTCCCTGCAATAATCGAGAACCTATGTCAAATAGGTCGCAACACCTTTCATTAACACGCGTATACAGAATTCGGGCGCTCGATGTTCTCGGTCTTTACTATTGAGGTGTGCTCATTACAAACTAGTATAGTGAGAAGGACTGAGATAATTGCATAGAGAACGCAGGTACTGATAATCCTCTTCACCAGCCGATGCCTGAAACGCCTGGAGCAAGAACTCCTTCTGGAGCAAATTTACTACCCATTGTAGGCACGGTCGTAAGTTACCGGTGTTTGACGGAGACAGACGCTCCCAAGCACGCACATTGTTCGGCACTTGGCTCAGCGCTGTACATTTCTCGGGGATTTCTATAGTCGAAAGTTGACTTAATATGAGACGTCGAACCTGGGGATGTATCCGTCGTGTAGATTCTAAGTATAATTATCAATGTGAGCGTACTCGGGCCTCCGCGCCGAAGCAGGCCCGAATCTATGCAAGGCCGGGCTCCGCTAAACTCTATCTTTATCGCGCGCAGATGCAATGTCCGCTAAAAGGAGTCACCCGAGGAGAAACCACGAACGTCTGGCCTCAGTAAGAGTTTCTACCGATAGACGAGTACTGCCTTCTCTGATAGTTTATCCTGTAATGGTTGCTTTCAAAGAGTTCTTGTCTATATGGCAGTATTCGCGGTACCTTGTGTCGTACGAAAGTCGACCCAAACTTAGTGGCAATACACAAATTCATGCGCGTCTTTTCTTAAAGCAGAGGAAAGCTAAAAAGTTTAAACGCACGGGCGCCGACCCTCGACGGGGCCGATGCAGCGACGGGACTGCTACCGCAACATCTGTCGCGCAGTCAGCTGGTATCCACAGTAGCTCGCTTAGATCATCAAATTGAAAGAAGCCAGCCGGGGTTCTTGCGCCTTTTTAACTAACAATTCCGCTCAGGAGTAGGCGGTGATACCATGTGAAGAGAAACAGGACTTGATAGTTATCACCTAGCCGGCCCCCCCTACCCTCCGCACCGTCTTCCAGCCTACGCCTTATCCAGCCACAGAACCTATTACAGAGCATCGGTCCAAGGACTAAGATCCCCATCTGCTTCAGCCTTTTTGTTCTACTGGGTGCTCGGTTGTGTACTCTGCAATGTCGGACGTTGAGCCCCTATACCGAACGAGAAAGTATCGCGCAAGCGGACGCCTTTAAGTGACTGATTTAAAGCGTTTCCTTAGACGGCACGAAGAACCTTCTCTTAAGCTGTCCGTTTGCTTGCGCGCCTCGAGCTCGGCATGCTGTTAGGAGGCCACGTCGTCCATAGTTTGATAGATTTTCAAGCGGAGGTAGTCTCATGCGTTAAAAGCCTGCATACAAAGGTCCGGGGGAATAGTATGTCCCCCTGTACTACCCAAAGATGAGAAAATAATAGTTCGTGACAACACAGGTTTGCATAAGCCATGGTTACTGTGGATGTTTACGGTTGTTCAGACGTCGCTCTCGCGAGGGCCTTCCTCGGCACTACCAAACAAGAAACGCCTTCGGTATGCATATGTTTCTAGAGACTTCGACGGGTTTCTGGAGCAGCTCAATATTGTCAGGCCTACTACCAAACGGACGACAAAGGACTAACTCTTGGGGAGCTCTCTGCTAGAAGGTACGCTAAAAGTGATGAAGTTAATGGGCCAACCGAGGTGTTGCCCTGTCTGTTTAACTATCGTCTCGCTTAGGCTTGCTGTGAATAGTATCCCTCTTTCCTGTACCTGACCGCACTTTAGCATAACTGTCACATGTGGCTTGCAGTCATTGTGCGGCAAATTGCCTAACCATGGCTTTAGCGGGACAAAAAGGTTATTAGTCAGGCCCTTATCCTGCGGTCAGGTCGCGCGTCTAGATATGGGAAGTCAGAGAACATGCCGAACACGAAGGTAACGCAGACGCGCTCTCTAAATTGATCGGGTTGTTACAGGACCGCGTCTCACTTGTTATCGTAGATTAGCTCGCTACCGGCGAGGTCTCGTGTGTACTATTGAAGGAGTTCTGGCCTGGTACTGGGGGCAACTCGCGTGACTTGAGTCTGTCCAACCGATTGTGAACGAAATTTCTTAGCAAAAACTTACCTGCCTTCCCTTGAGAAGTCCTATAGGACAGCGACGAAAACCATGGCAAAGGCGGGCCGCCAAATTTACGGTATCCTATGAGATAACGTGCATAAAAAACTCAATAGTCATGTTAGTGCGATGATAAGCGGATCAGAAAGCGCCTACTGGGGAAGCCTGCCCTAATGCTAATCATAGACTGCGGGTAACAGCCACTGGCTATTGAGTGGGTTTCCGCGTCGTCATTTACGCCGTCGCGAGGATGGAGCGGCGCCAAACGGTAAGTGGCGAGAAATAGACAAGCAGTCGCTTATGACCTTCAGCTATTTAGGCGGGACTGGCGGTCCCTTAAGTGTATACCGTTCGGTGTGTCCCTCTAGGCGCTACTACTCATAACGAACTGTAATTTGGGAGCCGCCGGAAGCAACTATAAGCCACACGCTCGTTCGGCGTGCCGCGTGTGACTGTGCAAATGGGCGACAGCAACACGCGTAGTTACGGACGCGCACGTGTGGCCCGACACGAGGGTATAGCAGAGATTTGCGGTGCATTGATACAGTATCACCTGCTTATAAATGTGCCACTTGGCTAATCGTCGTAGCGCGCTACCAGTACTGCGAGATTCATGCCGGGGGGGTCAAGTTAACTTGCGCGCGCCCTCCAGTGACCTGCAGAGCCGCCGCAGTAAAGGGAGATGGTGGGCCAACAGGACGTTGGGCCCGTACATCGTTGCCACAATGGGTACGAGGCGTTTACCAGTAATCAAAGGACCGGAAAGGCTGATTCGTTTGTCCCCCGTGAAGACCGCCTCCACTACGTCCTGGTTTCGCTACCATATACCTTTTCACAAAGAGCAACCTATTCAACGTTGATAAGCCCCCCTTCAGCGTAGGGTCCGCATATGAGAAATGCGGCTTGATGACGCGTGCAATAACAAGGATCACAGTTTCAATATAATCGTAAGTCCAACTTGCCGGCGCGTCAGACAGACCCTTAGTTCACACAATCTCCCTGCATGGGACCAACGATGTATGTGGTCACAAACTTAAGGATGGGAGAGAGTACTTTTAGACCGCCTATACGTAATTCCCCGGGTAGTCCCCAAGTTCAATTCGTTCTAAGTCCACAGCCATAATGACAGCGGCAATCGCCTTGAACGGGGGCAGTTAATCCGAAACACTCTAGCGGCTACAGACGATTGCGGCAATAAACGATCTAGTACACGTACATCGCAGGAGTGGCGGAAGACGAACAACTTGCGGTTCCGTGGCACCGATTTAGTCTAGGCGGTTGTGATAGATCAGATACGACGCAGAGATCGTGGAAACGTGCGCAGCCCGTCAACACGTCTTGGGCGCGATCGTTACTTTTGATCACCTGGGTCCCTTATACAACGCGAGCCCAATGTACAACGGTAGGACAGGAGAATTCGTTTTTCACTGGATTGTCTGTCTACCAGGATGTTCTAGCTTTCGTCGTTGTGCCTAAGTCAATGGTTACGGGGTAATTCGTAAGTAACGTTGAAGTCTGATGCCTCTTTGAATGTCATAAACTTCCAGTACGGAACCTGCGCTGCAGATTACCTAATCGAGACATGCCGGATATGCCCGTAAGCAGTTGATTAGTGGCCCCTACTGGCCAGGTGCACAGATCGTTAGCGCAGGATCTCCTGTGTCGCCGCTCGCAACGACTCCGCTCATCAGACCATGGGACTCATCGCACAGGATGTCGTACCTAGCGGTTATCCCGAAAATGGAGTTGGATCCTGAAAAATGTACGTTCATTACGCGAGGACTACGACCTGATTTCTGAATGTAGTACAAAATAATGCAGTTTACGATTGTTTGAACAAATCGAAGGTGTGACTCAGTCGATCTCACGGTGTTCACAGTCAAACAGGGCCTCCTGGGAGTCCTATGGCGAGGTCCTGTAAACGTTCGGCTACGTGCGAAGAACTTTGGAAGTTCCGAAGACTGGTAAACTTTTCATAGTCGTCCTAATCATGGTATTTAGGACCTACCCATCACAGGGTTCCTAGCTCGTTTTCGCGACCCGTATTGTGGAGACCCGATACGTTACCCCAGGGTGCCGAATTCTTGATGGGGAAGCTAGCCTGACGGTAGGAGGACCGCGTTTGCTTCAGAATTCTCGCTAGGCAGCCTTACTTTCCACGCCTGCTAAAACTAGTCATAACCTAAATGAATAGCGGTATGGATCCCAACCGGTCGGTCACCAATGGATACGGCTTTACTGGCCCGTGTAGATCCACTATACTCGGACGGGTAGTATAGAGCGAGCATAGGGTATTGGGCTCAGGCACTAGAGGGAGCCCAATACGCTGCGAATGGGTCAAAGGTCGCGTGACACGTGAATTCCGTTGGCAATCAAACCGACTAGTGCCGGATGCGCGAGTTGATTTACGTACTGCGCTGCCGTCGTCAAGCGCTTAGGGCCAGTAATTTATAACTGTCGATAGTCTAGTGCATGAAAGGCCACGAAAACATGACAGCGAGGCGGTAGGCCAGACTGCTCCGCTGTCAATACTAGGAAAACGGAGGTTCAGGTCTGCTAACTGTTCCCGCGGCTGAGGCGTTGAGTAGCTTCAAAGTGATGGTAGGTACTTTGGACGACCTGGAAACGCCCTCACTATCGTGGACTTCTGTCCAACGCTGACCTATTCGGCCCGTTGTGTAGGAATCGTAGCACCATGAATACGCGTCTCCGATAGCCCCTCTCGCCGGTCTCTGTGGTGCTCTCCTTTGTTTCCGAAGCTAGGCAGCATCCATTCTTGGTCGAGCGGTTACGGATGTGGCATTCACACCGAGCCCACGTACCTGATCGTTATCCATATTTCTCGATGTGGGCGCACGCCGTTGCGCGGTACAAAACTCAAGCCTGGCCGTATGCCGAGCCAGGTGATTCCCCCTTGAGGCTGTTTCTGGAGTCTTGAAAATAAGAAATTCTTTCTTATTCCGAAGATATGTCTTCCGATGAGCAAATAATACGAACGCGCTCACGCTTGAGATGGGAGGAACGACCCGGCGGCCATTTAGCCCTGGGCGTTGGTTCGGCACACTGCTCGGTCCGGGTTAACCAAAGGGTTGGCAAAAGATAAAGTCGGGCAGGAGGAAACGCCCTCCACAGTTGGGTAGCCAAATCGGACGGGCTGTACGCTCTACTGCGTACGCCCATGGGTTAGTGTTATTAGCTTTAAATAGCACCATGGCTTTGCTACAAGTGATAGTCAGAGCCAAGCTGATGACGGTTGTGGACGCATTACGCACTTTTGTTCTTTCGACTTCCTAAAGATGCACTCATTTTACTACCCCTGACATTGACTGCAAAGTGGCTCGGCTGGACTGCCGGACTAACAAAAACCGTGTAGTTCTCCTCGGCGTTACCCGTTGGCTGGTGTAATCCCACCATCGTGATAAAGGGTTTAGGCCTAAGACACCGGCGTCGTTTGTCAGCACTAGAGGCGGTCTTCTTGGGCGGCCTAAATTCTGTTTCAACCATGCACCACTGTAGCCCGCTCCCTTTCTGTCGAGTTCGGAATACAAACCAGATTGTATCGCCAACGTCATTCAACTACACTCCTGCCCCCGGCATTGTTAATTTACACGCTACCATCCTCGGCACCTCACCAAAAGAGTTGGCGAAACTTCTCTATCTGTCCGGACAGAATAATTGGATAGCCTAGGCGGGAAGCACGCGAGGGATAGGGCAAGCTGTAACGAGGCCAGAGAGGTCGGTGTGAGTTAGCTTGGAACTGACGCTAGTGGGCACTCGGCTTCCTCGGCAGTGCTTGTTAACAGTGTTGGATCTTCCCCGAATGATGATGCCAGAGGGACACCGGCTAATACATCTATCGTACTCTATAGGGGGTTAGTCATAAGCACGGAATGACGATCTCAAATCCCTGCACTATTGACCTCCTCTCGTCAAGCGGCTCGCTTTTTCGTTCTAGTGTTACCTAATTAAGCCAGTCGCGGCGCGTAGAAATGGAGTATCAGTATTACGTGGTTTAATCTCTTCTGGAGACGATACCAGTATTGGGAGAGTAGCGTAGCCTAGGACCGTGAGATGAGCCTCATCTGGCAATGGGATCCTTGTTGTAATGGGGAATCGCAGAAGTCCGTTTAGAGGATACGCCGCGAGTGGATGCGGTCATCGGGAGCGCATTCCAACTCCCAAAATTAAACGCGTTGGGTTGGTCGAAGGCCATTTCCGGTCCACAACTGCGAAGAACCTGGGTCTTGTTCTCATCTATCCCGGCAGTTCATTTGGCTCCCGCGGCATAACGGACAGGAGTTCCGGCATCTGTGTGCCGCTCCGAGCAGCACGGCGTACACTCTTGCTATTTATTGACTGAGATGGAATCGGTGAACTTGGTCTCGACCGTGTATGCCTACGACGGTATGCAACGCCAATAGAATTGATTGTAGATTCCTGCCGGCAAGAGTTGATTTCTCATTCAGTCACTGAAAATACTTGGCCCTATTGATCCATACGCAGGATCAAGGGAAAAAATAGAGGATGCTAGAACCGACAGGCCTCCACACTCCGTCCAATCGTACGGCAGTACGGAGGGTGAAACAAGAAGAGCGGAACTTATCCGCAGCGCCCCTCGTCCTTACGCATCCGTCAGTGCGGGCGCTTCATCGCGGCGAGGTTCGCACGCTGCTACGTCACAGTGGCAGGTTAAGTGGTCGAAAGGGTGGAGCGACGCCGATGGAGCTTGCTTTATTGTAAATGTTTCCTCCACTAGCAGATGGAAACCAATGCGGTGAGGCCTAGGCACTCGACGTGCCGCTACGAATTAACGAGTAGATGCCTGGAATCGAAGCATTATTCGCGCGGTGTGCACTAACTGGTCGTATGACGATATCATCAAATGGCCCGGAAATTGAAAGGGTGGCCGGCGAACGAGTCGAAGTCTATGGCCTGGGTAATGGAGAGCCGAATTCTTTAGGAATATCATCAAACGCCCTTACGAAACATCACCCGAACTAAAGCTGAGTGGGGATTGGCATTCGTAGAAGCGATGAGGAACCACGGGCAATTTGACTATCTCATCATCTTAATGTTCGGAGATAGGGCGGGTCGACCACGTCCGCAGTTACACCTGCCTCCCAGTGAGCTTGTCGAGTTACCGCCCACCTGTTTACTTAAAGCAGACGGATACGGTGGTGACCAAACAACGGCCTTAAACCAACATGGTCAGAGACTCAAGACCCGTTTCGTCGTGTTAAACGCTAGGTGATCTAGTCCGATGTAGGTGTCAATTTTTCGTATCAAAGATATTGCAGCGTCCGTAAAACACTAGACATTGACGCGGCCGGAGGCTAAATATGAAAGAGGGAGTATGATCCATTTATGTGGGTCAGGAATTTTTGCCTGAAACACCTCAATCTATGTCAGAATTCTGCCTTGTTCCCTATAATACCGATTTGCCGTTATGTGATCTTTCTCGCGCAGTACGTAATAGGTGGTGACATGGTAAGGTCCACCTCGTTTCTGCGATACTATGGTATCGAAGTATTTACACGGAAACGGGCAATTTGAGGGCTTGCAATCTGGCAGAAGTCTGTATGTCCCGCGCATGAGGTAGCGAGATAACGAGCACATACTCTGGAAGTTACACGGGGCTTACATGCCTTCAAGATCAGCTCCTCGCCCTCCCTGGGCATGCGTCAAAGAAATTATATTGACCCAAAATTCTACATTCCGAAAGACCAGCCTTTTCTATACCTATTTGCACGGCTGGGAAATGAGCTCGGGAGGTGTCGCACTGAGCTAGGAACTTAAAACTGGGCGCAATAGACATATAACTCCGCAGGATGGACCCCAACATGTGTACCGCTCATTCTACGAGCCGGAATGGTGTACAGTCACGGGTAGCGCTGTCAAACTCTGTGAGATCTACCCCGTCAGCCCCCCTTCGTGTCTGGACACTCGGCTACGAAGTACCAGAATATCCGCAAACAGTCCTGGTGGACTATTGACATAGTGGCATACGCACGACGCCCGTTCTAGCACACTGTCCATGGGTCGGAACACACGTGGCCGCCCCCCACCGTGACTTTTATTGGAACCGAGGTCGACCAGTTTCATCTACTCGCGATGAGACACAACCATAACGGATCGGCGAAAACTGCTACACAGCAATTCGTCCAGGTGGTATACGCGGGGCCAAAGCTGACGGACTTTGGAAACGCTATCTAGCAGTATGATCGTGTGCTAGTGCGGCACTTTGCCAGCAGCATAACAAGAATTTGGTGGAGAGGCCTGTAATACACACATGTTTCCCTCGTCCTATTTTGTCGCGCATGGCTATCTCCCTTTAAACGGCTTTAATGACAAGAGTGCACGCTGCCACGCCGCGAAGCGACTTTATTTACCCTTGCTTGGGGCCCCTAGTCTTAGACTTTGTAGATAATCCCCCCAATTGTCATGCTCACCCCTAGCGAGAAGGGTTTGGATCGGGTTCAGACGTCTGTACGTCCGGCTACCCACGTCTCCTGTAGCCTCTGGCTCCCTCTTGGGCTCCATGGCGATCCTATGCGGGTAGCTATCGGCTAATATGCTTTTCGCGGGTCCAGGCACGTCTATCAGGTCAGGCGTCTGGGTGGCCCTATTGTGAACTGGTCTCTTTCGTAAGCACGGGAAGGAGCAAGAATTCGGTTAGCGCGCGGACATGAGGGACCGATCCCTCACTGCGTGAGAGAGTTTCAACCGTCGAGTCGGCGATAGGCAATCGAGCCAGATGGGTACGTCTGGCTAAATAGCGAGCACACTGAAAATAGCCCGTGGACTCTGGAGTTGGAATGACAGTTCTCGCTGGGACTGCGAGAGTTCCACCCCCACACACCGTCGACATGTGTCCGTGTCCGACTCGCTTTAGGAAGTTGTCGTCGTGTTGACACTCAACATCGATTCGTTTACATATGATCCACTCTGCCATTGGCAATCTGATTGGAGATAGAATATCAGTATCACCTCTAGTTCTATTAATCCTGTATACAAACTGAATCAAACCAATCATTCACTGTGTAGCGCTAGCTGCGGTACCTAGGTACCTTCGGGAAGAGGGCTTCGCTCCTCTCTCTTCTTCACTTTCGATACTCTTTCCCATGGACCCTCCACGAACGTTGCCTGGTCTGATATGTGAGGAGGTATGGGAGGTCACACTAGCAGTTCGGTCAGCTGAAGACAGCACGGATCGGTCAACCACCTCACATGTGGGACCGCCCTGCCAGTTCCGAATCCATCCCCTTTCGGAATGGTCAGGATTAAGCTGCCGCATGGGTGGGACGTACTTAGAGGGTGGTAGAGGGGTTAGAATGCTAAGCCCAAAACGGACCACTAGAATAGCGTCGAAAAAGTGCTTCGGGTCAAGGTACACCACCAACCGTTGCCTCGGCAGATTGAACAGTTAGATGTCCGGGTTGGGCCTTAAAGACTAGACTCACAGCTTGGCGACTAGATTCGAATAACCAATAATAGAGTGCAATGAGATGATGGCTAAAGACGGGTTCCCAGGCACTCGCCAACCGGACACCGAGCTCATGGCATTACGGTTCCCGAAAATAAACTTCCATTTCGCTTGGATCGCCGAGAGCAGTGACCTCAGGTGACGCAGCTAATTACTCACTCGTGTAACACGCTATCAACGTGAACTTCGTAGTTGTCCGTTCACTTAGTCCTGACGTGGGCCTGACCTGACGGGGATGGCATACGTCCCAGCGCCTATGAAAATCTGACAGAGGCTGTTATTTATTGATATGGGTAGAGGGCAATCAGACACAAACTGCATGATTCGCGACGTGACGTAACTACCCTTTCACGTATGCTTCTGAGCAGGCTATTTCCATAGCGTGGGGGCCATTTGGCTCTAGGGTAGCAGTTTTAAAGCCCCCTCCTAACTATAACACTGAGTAAATTAAAGTCTGTGATGTAGCTCTGTCGCATCAGCGCTAACTCGCCCTCTTACCGCCCCGTGATCACATTATACACTTTCATCGTTCGGGAAGGGGAGATTGCCTGGACCTATTAATCAAAAGTATCGTCTTACGTTTCCGGTGACACGATTGCAAAGAAGCTGGCCGTAAGAGCGAGTTGAGTGGAACCTAGACTCTTTTTCTTGTACCATGGATGTTATGCATGAGAGACAGACGGACGGCCCGATGTACCGGCTATCCGCTCTCTACCCGCTGCCAGAATGTAATCAGCCGTTCGACACTTACAGCGGTCTTCCGACGATCGATTACCGCGTCGATTCAGTTGGTTAAATAGACATCTCTAATGCTAGCGAGGAAGAACTCGACCATCAGAGTGATTGCTAATCCCATCGTTCGCGGCCTGACTCCCGTTCGGATACATACCATACCGTATGTCCCAAAGGAATCAACTAACATCGCCTAGATCAATGATGCGCCCTTAGCTAAGCTACCCTGCGATTCGCTCAACAGAGGGCCCACGGTAGGCATGATGCTACACCATTCGTTCCATCAACTACGGGTTCGATATTGGAAAAAGAGAATAGCCCTCTTATTTGTTTGACAAAACTTATAGGGGTCGGGCCCTTATGTAATCCTTGACTCGTCTCCGATGACATTCGGGCCCTACTGCCCATCTGAATTTCTGTGAGCGTGCCCAAACCCTCACCTACGCCTCGAGGCGCGGCTATTCCGCATCGCCAAGGTGTTCAACAGGTGATCCAGTGCAGGGTCGACCACCCCGAACTCCGCACTGCCGGTTCTGTTTCTCAAGGAGACGCCCTAAGTGCTGACCTCCTGCACACACGGTATACCACCCCCAACGCCGTCCTACCCCCCCTCGAGGCGCGCTAACTACGGAACAGCTGCGCGCCTTAGGCGTGTCGATGGTATGAAGCTGCCCTCAAGGATAAAGTAACTGCGATACCTCCGTCGCCCAAGAGTTTCTTCGTCACCGCCCTTACCGGGGTGGCACATCGCTAGGGGCACACCGTATACGTATGAGGCTGTTCTGCATCCAGTCTCCCCTCCCTCATTAGGCAGTACCTGACCTACGTGCGCCATTTGTCGACTGTAAAGAGGGAAATTTTCAGGTCAGAGTTTAAATAGCCTAGTGACCGGTCGGCACGGACTCCTATGCCTCGGCAGGTCTG
>B7422
TCCGTCTTGCTTGAGTTAATAGTCTTAAAGGTGTTAGCCCTTGAAGGATAGACAGATTAAGGCCCTGGTCGTGGACCCCCACGACGAGTGACCGTCGTTCTTGTCCTTCGATACGTAACTTCGTAGTCTTCAGTGACCACATAAGATAGTACAGTTAGGTGTAATTTCTCGCTCGGACCGTATCCTCCTACACTCAATTTGGCAGGGGATCGTCGTTAGAGCAGTAGACGGCCTTCCTCCCGGTGATACGTACTTTATCAGAAAATCGTAAGCTGGGGGTTTATAATGAATATCGTGCACCATTTGTAGTTGGTTGATATACCGACGTGCTTTCTACTTAACTCAAAATGCCAAACTCTAGCAGAAGAGATCGGGAGCAAACAAAGGCGCCTCAGACCATGGGCCAGCACATCAATCCTCTATCCCCCCGTGGAAGTCCACGTTTGGGCCGGTGGCCGCGCGCCCCACTGAGTTGATAAGCGTCAATTCTGTCGAATTTGCCTCACCCGGTTAGTCACGCGTCAACTGCAAGCAAGGTCAAAGTGGCCTGTCCAAAGCATAGGCGTCAGGCAGTTGGGGTGTGCTTCGATATCGCTAGCAGTTAATTAGTTTCCCTGGCCCTCGGTCAGAGTCTATTTCAAAACTGGTGCCGAAGCACCCAACTCTCCTAATGACATCGCGTGCCGTAATGATTTCGGCCGTAAACATTAATGCCAACTGTTAGGGTTAATTCCGGGCACCGCCGGCCCAAATAAAGTGAATGGTGGCGTTATGCGTGGGCCCGCATGGTCCCTCCTGACACCTACCGTATTTCGGCGGATCTCTCCCTCAGCGGGCGGGGCCCGGGTACGATTATCTAGTTTCATTCTGCCGCCGTTGACCGAGGGTTGAATGGCAAGGTTACTCGCAACCGCGTGGGTAGGCCTTCCCTTGTGTCACTGCCAGTGGGTACATAATCTCCATACTGACCAAACTTCGCGGCACTGAGTTACTGAGTCGGTGACGTGTCGAACCCTAGACTGATCGGACCATCCTCCGAAACTCTGGATTATCACCTCTTCAAACCCCATATCACCCCGCGTTGCGGAACAACCCCTGTTATTCCTCGTTAAAGCCGGGGATGGACAGCTCAGTCCATGCTATACGTTTAACCTGAACGCACCCTTACACGCGGCACATACAAGTAATCCGTAGTTCATGGAAGACAACCCGTGAGAAGATCGCTATGTACTTCCCGACTGCCTCTTCATCACACTCTACTGAATGAACGCGCACGCAACGTCAGTACTAGGTGGGGGCACTCGGTACTTCTGGACCCTCTCCAGAGTGGCTGATTCTCTCTGGAGAGACCGGGTGGGCTGTACCGAGGCCTCCTCAGTAGAGATATCGCTATATGATTACTAAGGAGTACGATTGGACTCGATTCGTGCAGCGCAAGGACTCTATCATAGTAAGAAACCCACCGTTCCTACGGTCGATTACTCACTATAAGGTTTAGGGAATCATGGCAGACGGAGACTTCGAGGGGGCCGCGACGGCGAAGGGGTGAGGTGCTCGGAATAAGCGGCCTGCGGTAGGTAAAACTAAGGCCGGACCGCCGGAAACGGCTGATATAGACACGGAGGTCTATGGTGGAAAAGCACGTTGCATATCACGGAACTGGCACATCTGCATAATGGCCCTAAGAGTATCCCAAAACAAGTTCGCTAGGCTTCGGGAGTAAAGACACCCCCTTATTTGAGCCAACACATGGTTCGATCCCTAATGCCAAGAGAGCAAAGGACCTGGTTTTTTAACAGTCAAGCGAACTGATTCCTAGGCACGTTTGCAGTTTGGCCGATTCAGGTCGTTCTCCTATATGGCGGCGTTTGCCGAAACTTAAGCAACGTACAGTTGCCACTGAGCCCTTAGGCTTTGGGGGGATTCTCGTTAGCGCTCTAGTGCCCACATAGCTTCTCATGAGGGCATACGGGTGGGGCGGGACGAGAGTAGCTACCTATAGATACGATGAGTTCTCCTCCTACTCTCAAACGGTTGTCAGATTGATGCACCCATTAAGTCAGAACGGAACGTCCGGGGTGTCACGCAAGGTTACGTTAATGGTAGCAGTAGGGACCTAGCCGGGCGCCTCACTTTCCAAAAGCTTCTCCTATATTACTCCGCTAATAATTGTTCTTGACATAAGGTAGGGGAAATAAACACAGAACACGTATGCCAAATATGGGTAAGACCGGGCGCTTACTTATCGGCTACGTACCAGCATGTTCAGCCTCGCTTTTAGAGTGATTGCAATGTTGTAGATGCCATCTCTTGGCGATCCACAAGTACTGTCGGTCCCACCCAGAGGGCGGTAGCAACCTGAGAACAATCTTGTTGAGACGCACGCCTGGTCGGAGAACGCCACGCATTTAAGCACACGTCCATATTGTACCTGCGCAATGTACAGATGCTAGCGACAGTCTCGACCAAGCGTTACCCTACCGGTCGAAAAAATAACGAAGATCCAGAATAAAGATGCTATTCGTGGTCTCGAGGACGTGGTTTAGAAAGACGGTTCCCATTAGGGCAGTACTATGCCCCAGTCAGATGTGGCTCTAATTATATCCTACTGGAGCGCAAGCAGTGCATTGGGTGTTACGTGGATCCTTTGCGGTGCGGACAAAATGTGGCTAGATTCGCTTAACATTATTTGTATCCAAGGTGAACACAGCGGAAGACGCAGACGTAGTTCTGAATGTGTAGTACTCTTCCAATAGAGATCATGTATTAGCTCCCTGCGTCATCCTGGTTGTCGCGAGTAGGCATCGGGCCCTTGCTTGTCCCTCGATCACAAGTACCCACAATTCAGGGTCTCCCGGGGCATCCCAACTTACTTTTAAAATACTCCCACTGTTGGAAAGATAGGTCCGTGTGCCAAGAGGTCAACCTCACATCCCTCGAAGAGCACATACGTGGAGTACCGTGTCCTGACAGTACATAGATTTGAGTTATGGTTCGTCCATTAGGGCACTTTGATGTCAGTTTATGTGAGGGATGACCGTATGCTAAATGTGGAGGGAGACCATCCTTCCTCCTTTTCGCAATGTATCGACAACTGGGAAATCTACTGGTCATTGTGCCTACGACTCGAAGAGAAATCTGTAACAAGGAGCGGATTAGACAATTCTCTAGCTACGCAATTCTAGCCTCCGGAGCTCTAATCTTCCCCGCGGTCCCGAAGCTGCCGGGTAAATCTAATCAGCAAAGGTCGCTCATAGGTTTCAGAGTGCAAGTTATACAGGGGTCCAATAACTAACTGACGAGTCGACGGACAAACAATCGCTAGGCTGGACTACCTACAAAGACGTCGTTCTGCCCGCAACTTACTTTTCATTGTACTCTGGTGATCCGAAAATCACGTTCGGTACACATAATAAGTAGCTTAACATCGCTTAGTCGTGGAAGTCTTTTAGCGTTGAAAACTCCGGAGTAAGTCCTTTACCCCGTATCTGTCTTTACACAAGTGAAAACGCGCTCTACGTCGGTGTCAGCCCTTCCTCTTAGTTGCCTCTCTTCACTGATCCACTAGACGACAAACTTCGGAGGGTGTCACTCGCATCCAGTGGCCGTGGCTTCAGGCTAGAGACGGTAGTTTTTACTTTCCAAACACTCGCGGAGCTAGGGCGAGTAGGTGCTCCTTTTTTACCTATTCTAATTGACACGGTGGGTGCGTAAATTAGACTTAAGTCCAAAAAACTGCTACAGGTACTTAATACGCATGACATACGAAACTCGGATATGTTTTGTATGTAAACCCAAAGTTGGACTCCACAGATCACTTTAAAGCCAAAACAGGTAGATGAATCATCCTATGTAGGTTTGATTCTTACATCTTCTTAGGCTTGTATGACCGATGGCAAAAGAGGCGAGCCATTTCCATGTTTACAAGGAACAGCATGTCGCCTTCTAACGGCCGTCGGCCTGCGGGACGGCCTGAAGCAGGCTCCCTGCGATGGGCCTAATTGGTCGTCCTCGTGAGCAGTGATTATAGCGGTTCCCGGCGAGGGTCAATGTAGGCTCGGTGCAGGTTGCTGGCCCGGGCTTATTTCTTGTGGGTGAACCCGTAGGAACTCAAAATAGGAATCCGAGAAGCTCATGATCAGGGGCATTGACATTGCAAGGGATTAGGGGTGGTACGGTGCATTCCACTTGGAACTATGAATAGACAACTCATTTGATTAGGGAACCGAGTAGAACCTATATTGGGCAATGTCACCTTTCGTGGGCAAGAAACCGGAGGCCAGGAGTTGCTGAGGAACAACTATAGGTGAGACTATGATAAATGGCACGGGCCGTGCGTCCGTGACGCCAGTGTCGGTGATAGCAATTGGATGACCCTCAAATATGCACTTAGCTTCGATGGACACGAATCCCGAAGGTCTATCCCAGATCGAGTACTCCCGTGGCTCGGCCTCGGTATTACTTTGCTGCGTCTAACGTGGTGGGATACGACGTGTGGGTAAAAGATACAGTTTATTCTTCGACGGCCTTCATCGAACAGACCGCCCCCCCCCTCAAAACAACGCGACGTAGTGTTTTGGCTGACAGAGAACAATAAGTCAGGACAGTTCTACGTCGTAGTGGTTGACCTATTGCAACGCGTCGCCCCGATTAGATCGGCCTTGGGACGCCTTTATATCCCAAGTCGGAACTAAAAGGTGCGCCTTATTCTTGCTTTTGTATCGGTCGTGTGTCCAGCGGTGGTATCTAATAGCTCGACTTCGCTTTTTGGCCTTGAATCCGCCCTGGAGGGATCTAGGACACATGTCAGACTCGGCACGGATCACCTCGTTTCAAAAAGGGCCCCAAATAACGGTTGTCGGCATGCCCGGTAGTGCTCAGGGTTGTAGTGGGTGGACGAGCGTCACGTCAGATTAGAGCGGTCGAAGTACGGTTAGGCGCGCAACGTAAGGATTGTGTTGACCTGCCCAACGCGGCGGCGGAACTCACGTCTCACGACTTGGTAAATAACCTGGTACCGCTTCTTGGTGCAGCGCCCCGCAAAACGTGCGCGGCGTGGAATGTCAATCGAGTGTATCGACTGAGAGTAGGCGTCTGTCCTCACAGCCTCCATTGTTCCATCCCCTTCGTGAAGGCCAGACTGGCGTACGACACGTTGAGCCATTCCTACGCACTTGTCTCTTATTTACATAAAAAATACTTATCGCCAGTCGACAGGCCTATATTTGAGAGTCTCCAGTCCTCCATTTGCTGATCCCTATTGGCCGCATTCAAGCCATCGCCGCTTGGCGGACTGAGGGCTCAGGGGGGCTGCCCGTATACGTGTACCCTAGAATAGAGTTTAAGCATAACACTCTGAGTATGACGGCCATTAGCACTTGTGGTAGAGTGCGGAGCTCTCTAGTTTCTAACTATAAGATCTGCAACACGGTACTGTCGATCGCGGCTCACGAATCGAATAGGAACATTTCCTCTTTGCAGTGAGAGCGGGTGGCAGTAAGCTCGAGGGCCCACTACCCGTTTCCGCGGCTGATGGAAATCTATTAAAGCGTGCCCAGTCTCTAAAAAGCTGTTTATATTTTTTCGATATGAACCGTATTGAGGGAAATGGTGTCCTTAGCAGGAATCGCTTCAAGTGGGTGTTCATGCGGATCTTAATTGCTCACTGGATAAGAAAAGCGGATTCGCAGTATTAGCCCAGATAGGGCTTCTACTAACATCATTTTTTTTCGAACGTCGGTTACATACAGTTTTCCGCTGCTCCGGGTAGGAAGAGCGATGATGGAGCAAGGATCTGCTGCCCTGGTGCGAGAAATTAGCGGCGTCGACGCCGTCACAGAGGCTAACCCCTCTAGGGGCCCTAGTGGTGTTTTGCGTGCGCGTGAGCGCCTAACTCGCTTCCCTGGATCCTCCTCGCGATACTGCTTGTGGCTGGTGTACACCTTGCGGGCATGAGAGGACCCACATATGGCGTGAGTACAATCACAGTCTTAGAGGACTGGCGCTCCTATCTGTTCATGCGGTATTCTAATTGCTCCGGGAGCGTCCGTAACGGAGCGGATCCGCGTCCTGCAACACCCCGTGGATTCGTTGATGTGGATTTGACGGTGCAGAAAACGAGAAAACATGGCCACGTGAAGTGGTCGCCATCTTCGACTGAGATCCATCTGGTAATTGCCGAGCGAGGATATAACTGGCAGTAAATTATGGGGACGTCAGTCCACTTTCCAGCATGATCGCGTCGCACACCCGCTCCACGCTCGCGGCAGTGCTGTAGCGAAAATCACTGTTACTGTGCCCTCAACAGCTCTTGCATTCAACTAGAGCGGGTCTAACGTCATTCCTTCGGCGCTGCTCCGATAATGGGATACGAGCGCAAGCACGCCCGTTATTAAATGCCGGAGCTGACGCTCCTCACGGGAGCCAATTTGACCTTCTAACATACCGATGCAGGCTGCTCGTTTATGTCACATCTCGTGAACTACTGGTGTCTTGGCGCTCGACATAGATTCTCGCCATAGGACACTTAGCAACAATTATGGTCGGCTTCAAAACGCTCCCTGTTACCGATACCGATTGCATTTGGATGCGGGTGGGAATTAGTTCTACCAGGGCCTGGTGTCGGCCCCTGACGCCTTTCTTAATTAGTTAGGAGGCCCACGGGTAGCAAGGGAAACCGAGGCACTACCGCAAAAGAGGAATAAGGGTAGTGCCTCTGGGCTGAGTCTGTGTGTTTGTATCAACGCACAAGAGAAATCCCACATACCAACCTCCTCTTAGAAGCCCTCATGTCAATTTGTCCTGCCCAATATCGCCGCACCGTTATCAGCATTTCAAGCAATGGCGAGGTACCTTTACAGCCGCATATTAAACGAGGTGACTTGCCGCCTGGGAAAGGCAAGACCCCCCCAACCGTGTGCTTGTCCGAGGGCTATCGCAAGTTGGGCACATTTCCCACGTTCATCCATCCGCCTTCGGAAGCTACGCTAACTTAGGACCAGATGTTAGCGGCGCAGTTTAACGCTTCGGAGTCTCGAACATGTTCGCCGCGTAAGACTAATAAATGGGTGAATCAGGTACCTGTTCTCCGATGTTTAGTGGGAGTTCTACCGTTCATTTTCACGTACCCGAGACAAACCCAAGTTTCCGCGTGAGCACTCGCAAATTAGGCGATGCCAAATTCATGCCCGAGAATGCAACCCAGATAATTCTGTAGAGTCTACCAGCGAAAGCCACACAATTGCCTCAAACCTCCGTCCTGAACAACGACCATTGTACGCTGAGAGAGCCTTATATTGTGCGGCGCCGAACATGCTCGGCGTCAGTCAATAGGACGCTGATTATCCCAGAAATATGGAGACTTCATTTCGCTTTCTCTTAAAGCATCAGGTTTTTCTCACCCACGTCAACAGTATAGGTCATAGGTACCACCACTATGCCTGGAGAAGGTCCTGATGGTGAAAAGCGGCTCACGGGGAGGATACTTACAGACACGCACCAACACTGCAACGGCTTGGGTGTGAGAAAATGTAATCTCTTCGACTCTAATTGTGGACCTTTTTGTCAGGAGCGTCTACGAGATGGGGGCTTGAGTCATGGACAAGTCGCAGGGTGCCAGTTCCTGACATGGACGTCAAGCTGTCGCAACTGACGTTGGCTTCTTGGAATGGAACTGAGTTCTGTGACTTGAAGTTGAAGCTCCGACGTCCAGAGACCATGTCGTAGTTACGCCGACTCTTAGCCTCAAGGGTCGTGGCAGACCTTTCCAGAGCTCTGGCGGCCAGGTCGATAGAGGGAGCGACTGCTGCCGGGTCTTACTTGACAATTATGATATCGACTGCGCGACCCTTCTCCACCGCCAATTCGCGAAGGAACATGTCCAAGGCGTCTGACGAGCAATTGGAAATGGGTGAGATTTGGCTCTCCAGCGCCGGGCCCCAAGTGGGCGCAGAGTTGCATCTCATCGCAGAAGACCAGGCACACGGCTCACGTCCTTTCCACTACAAGGTAACGATTGAAGATTAGGTTCTGTCTCTATAATAGTCGTGACTGGACGTAGACCGTCTCTGGTGGGGTTGAGTAGCATCTTCCTTTATACGGCCCCATGCGCTAACTGACGACTCGTACGCGAAGTACGCACCCAGGCAATCGGAGTTCTAACATCCTGTACCCGTGCACCGACCTTCCCACGAATCATTGGGAAAATAGCGTTAACGCTCTGAAAGCGACGGCAGTTCCGGTACACGAGCATCAATCGTTATCGACTGGAGCGGCACCACGCTATAGGCTCTTGATTGGATGCGCTTCTACTCGCCCTCTACTGAGCACCGACAAAATAACAAAATCGGGAGATGCTTCCCGGTCGCAAACATGTAGAGATGGTGGCGGTTACTCCCAATTCGCGCGTGGTGTGCGCACTTGACAGAAGAACCGGCGTCGGTTTTGGCTTTCCCCGCGGTCGGAGGCTCAGTAAAGTCCTCAATTCCGTGGACTTCCTGCAAACTCTTGCACAGGGTTGACGACTGAAAGTAACGATCGGCCTGGTTAACACAGTCGATAGAGATTTGTCAGGCCTCGCTGATGGAATATCGCGTCTTCATGCTTCGCAATAACAGAAGAAGTAGGAGAGTAGAACTGAGGAACATGCACTGGAAGCAGCCGTCATCTGTAAATCCGTCATTTGGTAATCGGGTTCGGGATCTATTGCATTTGACCGGAGTGAACGGCGCCCACCAGTATTGCGCTAGCAACACTGTTCGAAGGTACCACGGGTGGATTTCAGTAGTTTTAACCGCGTTGTCAATGTGACGGGAGAACCGTGGACCATAAATAAGTTGCCGCTTTAGCTATCTAAGGTTACAAGGGCGGCTGGAACTACATCCGAACGACCAAAGATCGATCCGATCAGTGCTTCCTACCCTGCCATTCCGCCTGGACGGCGGCCCTACTTGTCGCACTGCCTGCTCCGATTCTCGTTGGAATACTAAGAAGAGCATTCGGTTCCCTTATTGAGTTCCCAGGACAGATTTTTTAGAAAGCGTCCTACAGTCGGCGGCTGGACGGAACTCGCGATAAGGGCAAAAAGAAATAGACACAGTCTGCCCGGAGAGAAAGGGTGCTAGCTACAATAAACGCCGGCAGAACGATTTGTGGAATAGAAATTCAATAACCGTAATGTCCGTAATTCGAGCTAGGGGAACAGTGCCATAATCAAGGAAGCCCATCGCTGGATAGACGACGTGAGTCGCCGTCGTCAAGCTAGTTATCGGTAAAAGCTAGCAATGCCTTTGCTGTATATGAATTGATCAAAACACGATAGCAGTTTTGTGAGGGAAGGCATGCTCTCCCCGGAATTGACTACTAGGAGTCAATAGCTACTCTTGGTCCGAGTGCCCGACATGAGGAGTCGTGTCCAATTTATTTCTCATAGAGGAGCGCTTCGTCCTCGACCATACTCTTACGGTTCTGTGGCAACCGTGTGGATGGCTACGAAAATAACTTGCTAAAGAAGTTTAACCCTGGTATTGCGGGAAAGATGTCATACGTTAAGTGATTCGATAACGATTTTCCTCTCCTTTGGCTATTACATTACAAAGAATAAGCAAAACTGGCCCTTTGTCGCGCAGTGAGGAGACAGCACGACGTCGGCTGGAGTGCGTACTGACGCCGAAGCTCCCACACACCCACGTCTCTGCCAAATTGTCCCCAAAGGTCTCAGCGTGGAGCCTTTCTCCCAGTGGGGGCGTTTCACCATCCCATTTTTTGTACGAAACGAAAGCCAGATAGGATTAAACTCTATGTGACAAATTATTTTCTGGTCCAGACGAGTGGTGAGGAGACTACAACGAGTGGAGCCGGTAAAGCCCCAAGCTCCCACAGCTATCGCCCCGCACTTCCCAGAAGAGCCGGATCAGGGATCAAAGAAGTCCGCATCCGGCGCTTCGGGTTCCTTGCGCCTACGATAGGGGGACCTGGGGCTTTCTCAATAAGTGACCGATGGAAAACTAATTTATTACTGGCCCCAGCGACTGTAATGGTGCGCCACTGCGTAGCCACCGTGATGACAGTCTGGAGGGTAGTCTCTAGGTCAAGAATTCGGATAATATTTGCGGGTTCTGCCCTCCTGGCACGATAAGAGCATTAACGAATGCCGGAGGATTCCTTATCAGGCATTGGGCGTAAGAATATCTTCCACTGACTGTCCGGGGTTTTTAAGCCAAATTTGGATGCAAGGACCCACGGGTAAATGCGGTTGGCGTCCTCGATCTAGCAGGCGACCCCGGTTTTATACTAACGGGCCGCATTCTGACCCGTCTTCTCCCGGAGGTGCTTATTTTGCTCGTCTAGACGTACTCCTCCTCTACCCACGCCAGGCATGGTCATCAGGGTACCGGCTTGAGTATGGGGGGACTTCCTTATTTGTAGAACCGAATCACGTGGGCTAACTAGTGAGTTGGCTGTATCGGGAGGAACCGACCTCTCCGCAGTACCCCGATCCAGTGAGAAAGCGGCGCATCGGGACCGCTAATGGACCGAATCTTGGTAAAATCGAACCAATTGCCAGGGCGTAATCATCTCTCTTAATGCTCCCTGCCCCGCGCTCAATACCCCCGAGCTTTACCCGCCGGGCAACTCGCTTTAACTATACGACGTAATGTTGTTTTTCCTCCCGTACCATGTTTGAGCTCTATTGCCAATTCGCGTGCAAGTCGTAAGACTATCTGTTCGCCTGGAAATGAGTGGCATAAGTGCATTAATTATTCGTTTCATTTCCACGGTTGGATCACACTTGCTACGTCGGGAGCGCGTCCCGAAAGGAACCCGGAAGATTCCCGGTTGCTAAACCCTCTTCTCGTCCGGTTTGTTGAACCGCAAGAAGAAACATCCGCCATAAGTCCAACCGGGTAGGGCAGAGCGCGAACATCCTGGGCTAAATAAACTTGGCAGACGGATTGACAGTCCATGGATATTACTACGTCGTCCTCCATGCTGGTTACGTCTTGTGGGTGTTATTGCTCTCTACTGTCACCTCTTTCCGCCCCATCCTCTGTTATCACAGGATCACCTCTGAATTTGACTACGAGCAGAGATGAACACCTGCGGATCCCCCTATCTCTGCAGGGTTGGTCCAGAGGCTTTGGGGGTCGTTACTCGTCTTAAGACACGGTCTCGTATATTCCATACCCCCAAACCGAAATTGGCTCTTTTGTAAACATTCCACTAGGTCACACAGCTCCACAAATAGAGATGTCTACCTACTGACAGAAATCATTCTTGGACGCCAAGCGAGGCCATTGTCCAAGTATTTACAGACGCGCAATGTAAGGAACAGCTGGTAGGAGGAATGATACCTCAGCTGCTACGAAGCACGCATGATGTGAAGTTACACGGCCATGGGATGGCCGCAAACCTATGAATAAACAACAAACAACTACTTCATAGACTAATATCCAGAAGGGACGCTCGACGAATCCTAGCTCGACAGGAAGGTCGCTTCCTATCCTATTCCATCCAACTCAAACGATCGGACTGGATTCTGCATGACTCCCACTTCAGGTGGAATGTGCACTGCCATGGCGCGGGCTAATCTATATGATTAGAAAAATGTAAGATCGAAGGAATACAGAATATCCCCCGGTCGGATGTTGCAGTCGTGCGGTCTTTATCGCGCCTAGACAAGACTGAGGCCAAGCACGCTCCCGAACCTACAATGCTGTATTTTTGGAATAATGTAACACAAACTTGGGTAGATGTGAAGAAACCCTCCGTAACTCTAGTCAAACCCTGACGAGGTCTGCGGATTCCCATTATCTGTGCAGGGCCGGCTGCGTGTAACCTCTTAATTTGACAGGCGTCCACAGTCGTGGGGGGAAAATGCTAATCTCACATACGTTCTAGTCACTCCATCGATGAAGCATTTAAAGTCTAAGACCCCTGACGTGATAGTCTGCCCCCAACATGCTCGGGCGGCGCAAGATATTTGTCTCACTCCCACAGAGTATCTAGAGGTCCTCCGGTACCTCCGACCCGATAAGACATGCCAGAGATGCATGGTTTACGGATATTTCCTGTGCCGAATCCCTGTAGGTCGTCACTAGTGGGTGCCTTAGATTCTCTGACGACCACTCCGTTACCGTCGCCTTCCACCTATATCTTTGAACTATACAACCCGAGTAGTACTGTACCGCCGGAGGCCTGTGCTACCAGCGGAAGCGTTCCCGTTGTCATTCCCCCCCTTGCTGCACGACAGGCACCCCGCGGCGCACCAGCCGAGACCCTTAGTGACATTAAGAACGTACCCACCTAAGTATCAAACTACGTTTCATGCCCAGTTGAGGAAGCCTTTAAGCATGAAAGCTTTGTCGCGTCCGCACGACAAGATTTTTCAATATCCCTCATATCCCCACCGGTCTTTGACATGTCTGAGCCTATTCGGGCATACAGCTGTAGTAGCGCACGCAGGCGGACGGGGCGCTTAGCCTCTGATAGGTACAACAACCCCAGGTATGGAGCTTCTAGTCCTACCGGGCCGTATTCAAGAGGTGGGGGGCCACCACCGCATGAGTCTGGTCCGAGTAGGGATAAGGACGTTAGGCGGCGGACTGCGCTGCGCTCTCCCAGTGGGAAATGCTCATTTTCTGGGCCATATAGTGGCTCTAATAAGGGACCCGGGCTCCTTGGCAATGGCCCCGGCGAACATCGGTATGCTTTGTTCACGTTCGCGGACCCGATGCTGAGTTTGTTGAGTTAAATTAAGGAAGATTCGCCATATAATACCTTCAGTAATCGATCCCAGCAGATAATCTAGCGATCCCGCTGTCCGGTAGCTATAGGAGCCGCAGGGCGTAGCTTTCTTTCTCGGTTGTGGGGAGGTCTATTAAATGTGGAGAGAGTCGCGTATGGCACCTAGAAGCTGAATGGTAGGGCGGACACAACGACCATGTCGTTTGGACTCCGCCTTTATTCCACGGACAAAACCCTTAACGACTCATGATGTATCTGGTGAGACCAAATTGTGTGGCCATATGTCCTAGAAGTGGGCGGCGCCTTTTTCGAAGGACCAATAAGCCTATTTCACTGCGTTCTATCCGAACAAGGTCCATGCATAGGGAGCCTGAATACTAGAGTAGCTTTTCCCACTCCTACTTAGTCAACGCGGAGGCCATCAGCATGGCGGACTCACGCCCGCTAGGGCTTCGGGCACAGGGAGAGCATGGGAAAGGACAGTGTGGGTATAGGGCAATCAGTAAGCGCCCCATATGAGTGGGCAGCAAACTCGGCCGTCACCGGTCCGTACTATACAGCTACGTTAGAGAATTGGCGGGCGTAAGAAAGCGGACAGTATGCGGCGTTTCCGCCGTCATGCAACTAGTAAGAGGAAATAAGTCATTCCTTGCCTTCGCGGGCACCGTTGTACGCGGTGATCGCACCAGGGGTAGCTGGAAACGGCCCCCTCACTTACTGGACTCGTCGACCCCAACATACTTTTTTCCTTTGCTCAGCTCTTAGAATATCTACCGTTTCCAACATGTCGAGATGGTTCTCCATCGTCCTCGTCTTTAGGGGCATTTCGTCGGCCGTTAGGTCTTTCGCTTTATTGGTGCGAACCGTGAATTAATCATCGATGTGCGCCGTTTTTATCTATCTCCGTGATTCAGACTAGAGAGAGTACCCATCATAGGACTATCTGTTCCGTGGTCCAGAACTATTGGGCCGTGTACCGCAAGTGCGGAACGATCGTTTGCTATACCCGGACGGGGACGGGGTGCCTATCCGGCGGTACCTATAAAATAAGCGGACTATCAAGGTATTCCGTGCCGTTGTTTTAGGTTGGCGGGAAGGCAAACTGAACATTTTCAGGCGCTTATGAGATTATACTCGGCCCGCAGAAGGTCGATACTTGCAGAACACAGGTCTCTGGACCAGCCAGGCGTCATATGCTGGTTCAGCGCATGTTACGGATTGCGTCAGCCTACCCAATAGTATTTCACTGCGCTTCTAACGTCTCGGTCCTGGTTTGTTCTTAGTCTAGCCCAGACAGAAGCTGGCCTCGGTCCGCCGGCGTAGTGTTCCGGACCCTAGATGCCACAGTAAAGAGGACGAGCAATTCGTACCAAATTATGGGGAAAAAACGAGCTTAATCCAAGATGGGGCCGAACGGCGCAATGCTCGTTAGCGAAAGGCTGATGAATACACGAGGCTCAGATCTCCATATACCGAATGATTCTTGTGAGCCCCGTTTTAGACCCGTGCGTCGTCGACCTCCCTGTCGTCTTTCAACACCTGAGCCGATCTTTGTTAGCCGTGCAACCTACGAGATATCTAGGGATCCGCGCAAGCCGGAAGGCCCGTCAAGCGTATCATTCGACTATAGATTTGGCGAACACGCCTGGAAGTTGGTGTGTGCTCTAATTCGGTCGGTAAATGATAAATTAGGGAGTGAGGACTTGGTTGAAGCCGGGCGCCGACTCGCGTGACAGCGGCTCAGTGCACTCTCCGTAGACATCGCCATCCTGATCTAATTTTCGGATGTAAGACGAGTGCCAGATATTCTAGAAATCCCCGCGTTCATCACTGGGAACAAGTTCTAAGATTCGCGAGCTCTAGAATCTCCGCTTTAAATGAAAGCGCACGGCGATTAGGAATTCTGGTGCAAGCCTACACACTCCGCGGTGATTTCCGGTCCCGCAGTAGGCTGCCCCTCACCATGTTTTCATGGATCTATTGCGGCCCCCAAGGAAAAGCCACATTCCGTTCATTTGGAGCGTCCTTATGTTGAACGTTGGACAGTTCTCCAGCACCATGATACGCTGTATCCACTACCTTCCCTGGATAGAGAGCGTATCCCAGCCCACGCTATCGGTAGTCCAGTTCCGTCCTGTCGCCATGCAGGAACGTGTATCGTCGTAGCCAAATACCCTTCCAGAGCTCTAGTGGTAAGGACATTACGAGTCTTAGAACGCTTCTGCATCGCTTCGACGAACAACAACTGAAGTTGATCAACCGCATTAAGGGATGACCTTACGAAACTGTTCCGGCACACTTCGACTCGCTGGTAAGAACCTCGAAGCGTCCTTAGTAGTGTCTTGATAACGCGCGATGGGCCGACCGCAGATTCTTAGCTCTTCCGCTCCTTCTCTTGGGAAGGATGGACTGAAGCGACCCTTACCGCCCATATATCCTGCAACTTATCCCTCTGCAAGTATTACTGAGAACTAAACAGCGACGCCACTATTTGCACCAATCGTTATGAACGATGGTGGTAATGGTAATGGAATCTGGTTGTCCTCGAAAGGCGTTACTTAGTCAGTGGTCGCTAGAGTGGGAAGCAGAAGCTCATTTCTGATTCGTTTTTTAAGACTAGCACTAATCCCAACACTCATGGGAAGTCAGGGTCGTAGCCAACGGGTATCCGGCCGGGAACGTTTCCCCTCGTAGCTGCGTCTATACTACTTTCTGGCCGGCTTTGATAGAGTCCCGACCCCCACCACCTGGGCCGTACACCGCCCCGTTTACCGTAGTAGAACACAACCGGTTAGAGATATACTTCCATGAGTTCCAAACATAGCGGCCCCAATAGGTTCGAGCACAAGGCCCGCAAAAATAAGCGCCTCAATGTTTGATGGAGACCCAGGAAGCGGCCATTGCATATCGTAGGATGGACGTTCTAGCAATAGGTCAACAACTCATACTGGCGCCAATGGTCGCTTTTAGTGTTCCTTTGAAGTTAGAAAACACCCTCAGAGTGTGCCGGGCTAAATCGGAGTTAATTCGTTAATGTGACGAACGCTGCTACCAGTCCAGTAGCCTTTCTTTATCGGGGACATCTCTAAACGATTACAACCTTCATCTTAGCTCGTTCTATCATTGCCATAGGTATCGTCAGCGAGTAGAGTATACAGGTGGGATGGTTACCGATACCCCTGTTTCCGACCATACAAAAGTGGTCACCACGAAATAAAAACATAAGCTTTCCTCCCGGTTGTGTCCAGCAAATAGATGACGACGGCGTTCTCATTAGGATACAGTGCTCACTCTACACCCACTGTGTAGCCAATGTCCGGGAACCAATACAAAGGGCCACTCAGTGCCTAAGATGGAGCGAAATCAATCAACACTAAATGCCCAAGTTGTATGTGAGGCCTTGAGCCATAGTAAGACTCTGATGGGAATAAGCGTCAAAGGGGGCGAGCGAAAGCGAGTGGGAACGGAGAACCCATTTAATTCTGACTCAGTTGATCCAAATCATATGGGGGTCTCTGTAGTGCTCCCTTAATCAAATCCGGGGCGGTCTCGTTGACTTTCGGGAGACCAGATTACAATAAGAAAACGTAATTATGTTTACCGTTGTCGCATTATATCCCGACATGTCAATACTACCATGGGAGCAACTCCAAGAACAATGGAGCCGGGGGCCGGATCTGCCACGGGCGCAAATCCGTTTCGGCCTGCTAGTACGACTATCCTAAATGACAGGCGCACTCCAACTTCCAAACGCACCCGACCGTGCCTTCAAGAGCGGGGGAAAAGCCCAGCATTGCTTTGAAGGACTCGACTTCAGGTCCGAGGCAAAAGTTCGTGATCTGGTGCAGGTAGCTGTGATCTCAGGACAGCCCCAGATCCAAGGAAATGTGGCGGTGTCTCAAGAGGCTATGGGATACGACACGTAGGTCAACGAGGACTAAGGTGACTAGCATATGAGTAGCGCTATACCACTTGCCCGATAGAGGATCCACTAGGGTCTACTCGACTATCACTGAGCGACTGGGCTTGCTGACCCGGGCCTGTCTGGCCGCCCGGGACCACGCACTGGAAAGAGTAAATATAATTCCCTGGGCTACCAGACAGTCCCGTATGCTTGGAGCGGTATAGATGGGGTCTGTGTCACCGGTCAACGAGGTCACTTGGGTGGACTAACGAGTGTGGCCTCATGTCAGTACGCTACTATATCCCCGGCGGGAACGAAGTAGGCTGCCGGGCGGCACAGCCGCACCACGGGCCGTAATTGGAATATGTTTTTTCATCCCGCACTAATGCGAAGGAACCTCGCGTAGACAAAGGACACACATGGAATCGGCGCTTCCATTCGTTTGGACCCCTTGTTGGGGGGACTCTGTTTAAGATGAACGTGAGGCCGCGGGCTAGTTTGACATCGCTTACGACTTATCGACATGTGAATACTAGAAATGCTCGCAACCCCTTCAGCACAAATTGTCGTACCATCGTTTATCTGCCAGGAGGCGAGTTTTGGTTGTCGAGGACAAAAAACCAGGAAGGCCGCGAGTGACAGCGATCTAGTTATCCGGACGGGGGGGTTGTTACCACCTTCGGCTAGCGGCCGTACTACGGAGGCCCCGAACTCCGCTTCGCGCGTCTTGACGGGTCCCATGGTCCATACATCCGGGTTCCCGTGAAGGGTGAATTATTTTGGCTTAGACACACCAGGCAAGGGGAAATACACAACCAACGTCATGTAATTCGAACGCGTCTTTTACACACTGTGTGAACCTCCTCGAGCTAGACAGGGTTAGGTAGCGGCCCTGTTCAATGGATTCAACCCCTCCTATCCCCTATTGTCCCGACACAAGTGCCTAAGTGAGGTACCTTGCTTCACCCATACAGTAGGCTTGAAATCAATGTAGAATGGCAGAGTTCGCCACTGTTCCTTTGTCCGTGTTTATAGTCGCTAGAACAGTGAACTCTCCTTAAGACTGAGGCGACGAGAGATCTTGCTGCCGTTCGGCTCAATTAGCGCACACCCGCTTTCTCTGGAATTAGTTGTTATCCGACTTCAGACTATAGAGTACGGGTCGACATTTGGACTGAAGTTAGTTGTTAGAGTTCTCGGACACAGTGACTGGCCGGATAGATTCTTGAAATTGTAAGCACTCTGTCCTGACGGTCCTTTGCCACAAAATTCTCTGACGTGATGAAAAGATCTAGATGATCTGTCATGGAGTATCTAGCCACACCGTCCCGGATGGGCGACTAGTGGTGGCTCCCCGCCAACCCACAAACGGGCGCGCCTTACTGTTAAAATAAATCGCCAACGGTTACTTTGACACGCTTGCTAGCGGAAGCATTTATCTGTGATGGAATCCCGGATTCTTTTCGACCTCCAGTAGGCGCCGCCCCCCCAAACGGACCACTTTAGAAGGCCATAGCGAACGTGCGAGATTGTAGACGAGGCCCTGGGCAGTTACCTCAGGCGCGACGGACATTTGAAATATCATATGCAGCTAAGAAGAGAGATTTCTCAGCTGCGACGGTTGCGACGATGAACTATAGCTTGCCAGCTCGTGAGGCTCAAGGACGTGACGTTAGAGGGAGAGTTACTCTCCTGACGATAAATGCTGCATACCAACAGACACAAGTATCGCACGCCCCGCTACGCCGCCTTGAGGCATGGAGTCGTGACCCCGAGTAACGGAAAGGACGTCTCTTATACTTCGCCATTCTAGTTCAGACCCGATGGTAAGGCCCATCGGTGGGCTTCGGTTCTAATAGGTCCTCTAAATATGTTTTCTTGGCTTCTTGAACCGGCGACCGATTAGTTGGAATCCAACGCACTTGCTGCTTCTGGTTATTGAAACCTGAAGTAATCTCCCAACGCAGCTAACGCGCTGCCAGCTCGCCCACCGGCGCTAGGTTCATACATGCTTGACGTGCCGTCTACTCGGCGGAACCCACATTATAATATCTTCCGCTCCTGGTCCCGATTTCTTTGCGTGGTTACGTTTTAAGTTTTAAAGTGCCACCGCGTATGCGGAGGCTTACCGATAGATCGGGGCAGACGCTAACGCAAACCTAGTACTTATCGACGATTGATATTTACAGTCAACTGGTGCGGAGGCGGGCGATTCGCCCTGCGCTTCGCAGTCGTTGCAAGGTACCTTATCAATATAGAGCCTGGACGGCTGGCGAGGCCACATCGTGGTGAGTGCGCTCATTACTTTTGAAGCGGAGCATGGATGTTCACTAGGTCACTGCCAATCACGTGGGGGTGGGTTCTCCATTTTTTACACTTGGGGAATGCGGTAGCTACAATGGCAGAGTGAATCTCTCGCGGTGAATTTCCTAACGGTTTAGTCATGAGCGCCGTGCCGTAGACCGCTTAGGTAATATGTATCGGAAGTGCTTACCGCACATGTTTAACTCCGCAGGGGTGGCACATGATGATCCTCCGGGTTAGCAGTTTCCTCGTCGCCCCACCGGTAGGGCTCCTAGCCAGATCTAACGGTTGGTGCCTGCAGCTAGACGACGGGCTCAGGATCTGCGGATAAGGTATGGCAAACATCACTGAGTATCGTCACATCTCGATCTACAATCAATTATACAACTTGTCCATCCACACATCACATCCCGGCGAAGTTTTTCTCGTTCGCACCCCAGCCGCTCCGCCCTATACGCCATATTGATTGTAGCTTGCGACTGTTTGGCAGTAGTAGGCTGGACGTTTTATGCAACTTTAGCGCTTCCTCTGGAAGCCCTAGCCAGACGCGCTTACCGGAGAAGCGCCCTCAGGCCCTACACCAATTCAGATCACTTAGGCGACCTCGTATGTCACCCTTCGAATAGTCCTCTATTGACTTGCGTTGAACACGACGTTTACTAATCACAGCCGCTGAAATGCAGTACCCACTAGGACCCGAATAATCGAACGGTCTATCCGAACTGAAGGTCCGGCTTAATTACAAAGGGCGTCAACGCGACGGCTCATCGTGAATCTTTATGTGAGTCCGATTGTGTCCGGAATAAACGCAAAGGGCAGGGTATTTAGGGTAGCTAACGCAGCGTGGTTCTGGACAACACCCCCATGCCCTAACAGCGTAGGAAAACTACATTCCGGACGCTGGTAAATTCCCAAGGGATGTGTATCATGGTGTACCACCGCGATGATTCCAGTCTACAGTATCGGCTTCAGCCATGAGCCTATTTCGTAGCCGTTAATCATAGAGGCCGGCTACGAAACATAGCCTCCTCTCCCGTGTGAAGGTCATATTGCCCCTTCCTCTCTGGTAGTGCGGTCGCCCTTGCGCTTAGCTATGGAACGACGGAGTACCAGGTTGGCGTTTCATGAAGGGTACTATTCGAATTATGTATATGTTTCACAGGAAGGAAATTATCGGGAGCTTGAGTAGTGTTGCATCATCTTATCCACCGTAAGGGTACTGCCGACACGTCGTGATTGCGCAGGTATACCTCTAGTTAACAGCTGAAAATGCTCCATTTATCAAACTGAAGAGACAAGTGAGACCCCATTGTTTAAGTTTTAGTTGATCTGTTGTATTCGGTTATTACGCGAGTCCTTTGGCCGCCCTCGATTGTCCGGAGATCATTAACACAGCAACGTGAAGAGGTGTGCACCGCCGCCTGCCTTTTATTGACTACGACATCATTGCGCCCAACTGGGTTCTCCTCCGAACGCGTCCTCTGCTCTAACAACGTCGCACGCGCAGAACTCTTCGCATTTGTAAACAAGAGAGATGCCAAGAGGAACTTTTCAAGACTCGCCTGAGACTCAGATGATCTCCTCGGAGGATTATTCCCTATTCATGCAGCACTTTTTGCCGGGAGGCTTTCGGTACATCGATTTGCATCTAGTTGCACATCCAGTATGCTCCACTGAGGTGTGAAATTTGTAGAAGTTTATATCCGCAAAATTGGTCGGTCTACATTTGGATGCCCCGGACGACGCAGCTCGACATCAAGAGTTAGAGAGCGCGTATTGAGGCGCCCTCTGTTTGGGAGAATAGAGGAATGGATCGACAATTTAGGTCCCGCGGCGGGCCAACAGTCTCGACTGCACAAACGGACCAAGGCGGCTCCCGGAACCGATGGATAATAACATCTTCACGCTTTCATGGTGTCGTTGCGGCATAACTTCGGTGCTCTATCCCGGACATGCTTTTGGCCACCCGCATCTGCCTGCGTTCGCACCTTTTCTCCACAGAATTGGTTCGCAGGAAACCCACTCCCCTGCCACCTCACCGGGGCCGCGGCCCCCCCGTTTTCGCGTTAACTCTCGTCGGTACCTATCAAAGGCCGCTTAAATACCACGATGTGAAAATGGAGATATTGGGAGGGCAATGCTTCCTACGCATACGGCTTAAAATTACGGCACGATCAAGCGGTATGCTGGACCGCGATCAGAATGCTATTCGAGTACGCGCTAGTTCGGTAGTACGGGTTGACACGATTTGATACTGCAGTAGCCCGAGGATGGTCCGTCAATTCCAAATCGCCCTGGGTTGTCATCCGTAATATTATCATCTTATCCATCATTTGGGGCTGCGCAGGGAGCCGGTGACCCGTAAAGCGTTCTTCTCACCCCACCTCAACGCTATGCCGAATCGTTGTGTGTGTCAGCGGTATTCCATGTCAGTCAAACGGAGACGCCTAGTTCGGGGTGAAAGAAAAATCAACCACATAGTGCACACTATCGCTGGTTGGCTACATTATAACCACCGACGTCCCACCACCTCGACTCCGGGTCTATGCATGGGTAGGCCGCCAACGCGCTCGTCAACTTGCCGCACAGATGGACTAACCATTTTAGGCGGCATATCGGATGTTGTAGTGTCCCCCGGTTTCCTTCGAGTCGAAGTTAGAAGTGGTCATAGAGACCGCGATACTACTTAGCCTTAACTGACGCGACGCTGCTAGTGGCGCCACCGTCAGGGTACCCAATCAGACTGAATCTATCACGCCTAAGTCAGCACACAGGACGCCATTTGTTCGGATAATGGCCGGGAACCTAACTCTGGTGACATTGTTAGCACATATAACCGGTTCTACCGGAAGACGTGGGATCCTCATCGTAAAAACTGGCGACCATACATGGTACACAGTTTTGTCGGGTGTGATTTCGACATAGGTGCAGATCCCTCGTCCCATATGGATGCGCTCTAGAAGAATGACCTCGGCCCCATGCATCCCCACGAGCATCCTGCTCGGTATCCAAGGAGGTATCCTCACGGCCCCACAACGTCGTTCTGGGACCCTCATAGGCACAGCAGGATGCGTTCATGCGTAATCCGCTCGCCTGGTGCGGGGCGCTTCAATTCCGCTTAGGACAACGAAGAAACACATATGCAGGGGCGCCTTGAATGCGCAAAGCAGCACAGAGACTAGGCTCTCCGATACTCAGGACTGGTTCTTATATACTGAAGAGCTCCCTCAAAACCGCTAGATAGCCAGCAAGTCTTTAGCATAGCTGGTGTGCCGCATATGCATCGGATTCTTCAAACATCGTTCCTCCATCACCCCGAGGTACCGCTACACGCGAATGAGAGTGGGGGGGATGGACCGTTGGGTTTAGGGGCCTCTATGTGTTCTATAAGAAGCGTCAGTTTCGTTTTTGTCTGTTTCGTCTGATAACTAGTTCTCTTGCTGAACAAGGATTTCACGTTAGGGGCCCTTGCATTTCGCGAATCGCACCTATCGCACATGGAACGGGGAAGTGAGGTCTCCGAGTTGTAATCCCTTATGGCTGTATCATGGTCGAAGCAGCAGAATCCTAGTGAGGATCTTTTCAGTACCCTAATGGCGCTCAGGTACGGCGTCTTGACTCGTTCCCGATTCTCTGGGGTATTCGGGGGTAGCAGGCTATAGACCACCCACGTCCGGGTGCCAATAGGCCTTCCGTGCATTGGATAACCGTTTAGCCTGGGAAGTGCTGGAACGCAGCCACCGATTCCCGTTGTCTGATATAGGCAACTGGAGTAGCCTCTTTTGGTATTGCGTAAACGGTCACTGTCACGCCTCCAACTTCTACGCCAGCGCGTCGGACAGGATAATCCAGCGTGCATGCGAGACGAGGATAAAAGCGTTCACTGTGCAATGCTTCCCAACAGATACGGCCGCGCCCGGTTCCCACGAACGTCCCCACGTCCATTATGGGACTACTCGAGTCGCTGGAGCGTCGGCAGTCTTGCTAGCACTCCAGGAGTGAGTGACCACCAGAATCATAATGCTTTGTCCCAAGGACAGCTAGGTTAAACTATGCAGTGTCGTCTTGCCATGGATACTTAGGATCGTAATAATGGGCGGGGGTAGCAGTACTATTTATTCGCGACGAGTCGTCGAGCTGTACGGATCGCTCTACGGTCTTGAGTGACAGCATTGCGCAAGGCTCCGAAAATGACCGATGACGAAATTATTGGGCTTTGCCGGGACGATTGGGTGTGACGCGCACTAAGCGCGTAATGGTTGGTAGACGGCTGATTTAAGCTGTTCTTTACGCACATCAACTGGAAAATATGTTTCCTACTGCAGAAGGACGCGGGGGAGGTAATGCCAGACAACCCCGTCTATCAATCCAGTAATTTGATGGTCAGGCGGAACTTGCAGTTTTTTGATATGCATGGATGACTTATGGGAAAAATTGCATGCGGCACGTAAATCTCTAACTTTGACTGTCGGTTCAAGAGAAGGGTATGGACTAATACGGCGGATAGCTTCTTGACTTTCCCTCAGAAAAGAGCCGCCCCACAGAGACGATTAATCTAGCCCGCAGTCAGCGGCACGTTTCAGTGATGAGGCCGGTGCGAGTGGCAGCGTTCCGCACCTGCCTGTATAGAACTTCACGACGTGTAGCGTATTCCTAATCTAAACCTTAGACCATATTCAAACCACGAAAATCCCACTTCAAGGCTACGCAACATTATGCAACCCTTAATCTAGGGGTGGTCAGCTCCACGTGGTTGTCTTATCGCCTCCTCTGCAATTGTTTTATTTGCGTTGAACCTCAGTTAATCACACCTGATTAAACGCAAATGCCTAGCTGGTCATAGAACTACTCGTTGCATAGGGCTCGACCGGAGGGAAAGATAGTACGCTAGGTGTCTCTACCAATCGAGAAATCGCCCCTTCGGGTTTTAAAGTCCGTATTGGCACTCTGGCCGAACATGTGCAAATAACACACATATCGACAGTTTTGGGGTGAGGGTCTAGTATTGCCTCCAATAGTTGCTTTATAACATAGAATACTCTCGGGCTCTGCACGACACCGCGGTTTAAACGAGATAGTTGGATACCCGGTATTAACAACGGGATCGCTAGAGTAGTACGCAACAATCGGGTATGACCTCCTCGATAGGAAGTACGGTGTTAGTGGTGTTATTAACGAGCCGCTTTGCAATCCTTCGCGACTGAGCAACTTTGCGATTCGCCTCTCGATCCCGCCCACTGCTTCCCAGATGTAAGTTTGAGACAGTCACTTCCGGAATCAAACGGGGCTGTCCAGCTTGGAGTCACGCTTGCGCTCGCTGGGGATGTCGGTTAGTATGTATCAAGTTAGTGTGCAAGCATCGGCCGTCCCTTAAACTGCGACCTCCAAGTCTATAGACTTACGCTTTTACGAGGCTGGGCAGTGGTTCCGGCGACGTATACAGAGGCACATCTCTATCATGAAGCCTGTAAGAGAGCCCTAGGGACGAATATCGTCAGTTAAAATGTCGCTGTTCGTGGTTGAAAGACTATAGCTATCTCCACGGCTACTATGAGAGCCTTGGACCAAATTAAGATATGTCCACGGAGTTTCGGATCATGCCTCCTTGACGAGATTGCAGACCTATGGAAAGAAAAGCATCAAGAGGGCTATCTGCGTTCTTTCTCTTGCTATCCAACCCCGTCCGGCCTGAACGCATTCCCGTCTACAGCGGATTTGCGGCTCGATGGGTCGGAAACGACAGTTTTGGGTAGGAACTGCCCCGCGCGCGCGCCGAATATGTAACCCTATAGCTCAAACACCGCCTCACGAGGGTCTATCAAGTCCATTCAAGCTTGTCACTGTCACGCGCGGATCCCGAAACAGTAGGGGACGTAGAAGCATCCAATTTTTGAGAGCACCGGCGTGACGCAAGGCCTGAGGGGCCAAATATTCACTCAGTTTTGTGCGTGGCACTAATCACCTCCTAATCTCCCGCCGCTTCCTGACTTCACCCGAAGGTAGACGTAATAACCTACTGTTTCTATCAGATCGCCAAGTACGGGCTCTCTCCCGGATTTTTAGTGACCTTTCCATCACTGCAACTCCTCTTCGGTAACTTAACCAAAGCCGATTGAGCGCACGTACCTAGGGAACCCTGGGCGACCTTTGCTGTTGTCTGGACCAGCCGTATCGCGACGGGGACCCGAAAGAGTGGGATGCGATCTGGGACGGCACCGGAGGGCCTACTGGAAGGCTGGATTGCTGGACAGTAGTTCTGTCGTCCTTGATTGGATAGCTGGATCACGGTTGGACATAGTAGGATGTTTTCACTAACAGAAAACCAAGGCCGGCGGCTGGCGCATTTGACGACAGCTTACCCAATATAACTTCATCAACCTCTCAGCATGCGAGATTGAGCTCATTAGCGTGGGTATACGATAAACAAGACCATCCACATCTGACCTCATCTGTGGTTAAAGGATCCCAAAACTGTATGGTTCACGCGGACGACCGGACCTCACAAGCGATCTCCCACACGTAAGGTGATAAGGTTGCGGAGTGCCCGAGCAACTCACATTAGACTTCCGGCATAATCATTCGGACGCGATAGTGGCGGGTGTCTCGTCGATTTCTTTGTTTGCTCGTGTTGTCATCTGGAGTCCCATCCGATGGCAGACCCAGCCTGGAAGGGACGCAGGCTGCCTGATACCCATTCTAGTACACTCAGTGCAGTCACGTAACTATATCCACTAAGCGGAATCGTAGTCTGATGAATAGCATTAGCTATGACGGTCTTTTAACGCTCGACGTGGGATGAAAGTAAATTGTCGAGAAGCATTCTATCACGGGAGGAAGAGGTCCACGGGTTGCAAGTCTCCCTGTGATGTCTGATCTACCCCTCAGTCATCCATAAGTGCAGCCCTCGGTTCATCAAACTAGTTTCAGTGCCAACAATGACTGGCCTAGCAGAAAAGTGCTTTCGAGCCGAATGCCCCAAAGCACCGACTATTTTCTGGGGACAGCGTGGGCTCATACTGAGACGCTAGGCCGCTAGATTATTGAGGAGTGAAGACGTCTTCGATGGTCATCACCTAGTGCCCCACGGAGGGGGTGTATTTAATCGCTGACCGTGTTTTAGGTGTAGATGCGAATACGCTTGACGTGGTGATTAGAAAATCCGAAAGGGCCCAAGTGTTCCCCACCAGGGCTGCATGGGTAACTTCCCGGGGTAAGAGGGTGGCGTGGGTCGTGACGCGATCACGCTCCACCTCCCGCGTCATAGCCATTAGCAGCGTCATTGCGCGTTTGGCCCGTGTAGGATCGGGGCTGACAAAGTCGACCTGGCGTGCGAGCTGTTTCCCGGTATCGTAGGCTAATAACAGGTGAAATTTAGAGCATAATGCTGGGCGAAATGACCATCAAAAGCTGGTGGTTACATCCGTAATGGTGGCCCACGCGGGTTAACGCCTTTCGTGAACGTCTACTAGGACACAAGCAAGAGTCCACGGCCGATCAACCTCGGCTCATGTCCCAGGCTTGGTGGCGGCGGGGCAGAGGGCACGTTATGGGTCACCAAATGGGTCCGTGCGAACTATGGACCACTGGATTGGGTTTGGCATCTACGTGCGGAGTGGAGGTCGGTTGGCGCGTCCCACGAGCGCAGTGAGTTGCTTGTATAACCGAGTCCTTGGCCCGGGTAACCCATCAGCCCCCGGTACACGGTTCTCGTGTCGCAACCTAACCATGCGGAGTGAGGATCTGCGGTCCTCACCTGGGGCGCACGCCAATGTTATCGGACGCTGTGGCCCAACCATGCCGGCATAGGCCATTAACTAGTTACATGACCTCCCAGAACGCTCTCTTAGGCCACTCGACGCGTGTATGTCACTGTTACTGTTCCACCTCGGATGACTCTTGAATAGCACCTCCACGTTGCTAAGCTAGTCCTTAACTCTTTCCGAGACTTTAGACAAAGGGACCAGGAGCACCTCTATGTTCTAGTTCTTAACCTTGACACATAGGAATAATTTCCCAACGTAAACTGATTCAGACCGAGGGTATAGAGGCGTACGCAACTCAGTAAGCCGCACTCCTCGTGAGGCCGATGTATACAGGGCGGACATGAGCGAAGAGTTTCTCGATAAAGACTTAAACGCCATCCATATAAAGTAGGTTGAAATGTGCTATAATATCGGTTTCTATACCCTGTACAGGTACTTTGGGAGAAACATGGGCATCTAAAACGGATGCGGGCACCGCAACAGAACAGCGTGGGTTTTCATTACTGTCGACTATGAGCGTTATGGACCTTCACAACGATAGAACATTCATACAGAGGAACTATTCGGAATAAAGCTTGAGACGCGGTCGGTGCGAGAAACATACTCGTTGAACCAAAGATCGCCCGTACACGTAACCGGACGACCTGCGGACCATAACTGCGTGCTCAGCCTCATTATACAGATCTTCGGCTTATTCAGGCCGTAGGCTGACTGGCTCTTTTCTTGCCTTCTTTCTGGCCGGTAGGACCCCGAGAAGGCCAGCTTCGCGTTTTTAGCCAGTAGTAAGCCTAGACAGGTGGGGACGTCCCCCTAATATTCGCGTGGGTTGCGCATTATCAAGGGATGGCGTATGTTGGCGCATGCACCCTGAGAGGGAACTATCACGTTGTTCATTCAGGTGGTTACGCACACGCGCTACAAAAGGACGGGGCAGTCATCGGTGAGCTAGATCACTTACCATGTTGAAAGGAGTCTGCAATCGGGTAATAAGTAAGCGCCACCCGTTATAGGACAATTGTATGCAGACGAATATTCGAGTCACTCTTCAGATGGTTCTATTCTTACTTACGCTATAGAGCCTTGGCCAGGCCCGAGCATCTCGTATCGTCACCGAATTTGCCGGCCCCGCTAATCCTTTTTTGCCGCCTGGTTGTCATGGTCCCAATGTATGATAACCGTTCACACACGCTTCTGACACAGCCCTTGTGAGTCCATCGTAAGAATGGAGAAGTATTCTGCCGGACCTCCAGAAACGAAAGTCTGCCACGCGCTCTTCGAACTTTGTACCGTGGTTCCATTATGAATACCTATAGCGACCTGGTGAGCCGTATAAAAATTTGTATAGGTTGGGGCCTTGACAAACGCAGGCCCATGTTGAGCGGAGTGACGGTTAGCCGGAGAGTCACCTTAAGACAGTCGGTGGCGATATCGTCTGAAGTCACGATTCTTATTGCACTCCGGGTTCGTGATCAAGTGTTTCGTAACGGAGGAATCGGAGACTCCGGCCCGGTTCACGGGATCGGACGTTGATTTTGAAATCAACTGACGCCCAGTTACCACGGTACGTGTGTTAAGATAATACGCGAAGGCAGTACGACCATTGCGCGCATCGCGCTAAAACTGCGCTTGCCCCTAAGCTTATGGGGCTTCGATTCTGCAGTACCGGCGCTATCAACGTAGGGGGACGCTCGCGCCAAATCACTGCAAATCATCAAGTTGAAGTATTTATAACGTAACGAATAATCACGGCGATCAACCAGCACTCCATGCGTCAGCGAAGATATGAAAACAGACAAAGGGCACGAAATCGCGCCCCAGATCGGGGCAAATTGTGCGCACCATATCAGGATTACATATCTCTAGTTAACGCGAGGGCACCCCAGCTCCACGCTGAAGCAGATTTATGACTACGTATCTGGGGGTGGCCAAAAGGGGCTCTATCCTACCGCGCTGGATTACGTATTAGGACCACCACTCGGATCATGAACGTGTCGCCCTAGTGTTGAGCGACAGTTAGTCGTAAGGTTTTGTGCCAGCGAGTTAGGGGATGGCCCGGGAGTAGTGGTTAGTTTACCAGGGTATTTCGGTGGCTATCGTTGGTTAAGGGGTCGTCCTTCTCATCGGAACCAAGCCAATGATGTACCTCAGGGGATAACCGACGTACCTATGTTGAGCGCAGCACACTGGTAACTGTTTGGGAGAACGAATCAGTTTCGGCCAATGAACTAACACCTACGGCGCGCGATGGCAAATGATATCTCGGTGGTGTTGGGCGGAAAGCATCATAGGCGCTGTTCCCGTCATGGAGTTTTAAAGAGAGCGCCGGCGTGCCCGACGATCGACAACACGAGCATTAGGTAAGGCGAATCGCGTAATGGTCGCTCGTACAGCTGGGGGGGTTATCTCTATTGCGCAGAGCTTGAGGGTGTTACGGCGCACTGTGCCATCTTCTAAGATTACCAGCAGTCGCCTGGGTGTTTAGGCTGCACACATATTGTCTGCTGTGTTGAGGCCCTCCAACTAAGGGCTCTAGCGGGGCTTATGGTGTCCAGAGATCTCGCTCCCGACCACGTATAGCCCCCTCATTGCGACAAAATATTAAAAACAATACGTTTGTGGTAAGCCTGAAGGCCGTGTGACCGACAGCATTCGTCCATCTTAATAAGTTTGAGAGGAAGGGGAGAACCGTAAACAACTAAAACAGGTTCTACGTAAGTATGGCAACTCTGACAGGAACGACGACAGTAGAGTGTGGTCAATCGCGATTTTTATCCGAAGATCCATTATTTTCATCTACTTCGAGACTTGTGGCTCCTAGGCGAAAGACCTTAGCAATCCCTTTGGCCTTCTAATTCATGGCCCGTGTGTGGTTTTCAAGGGCAAGCAGCGTAAAACATCTCAATTTATCATGTGCAAACTAGTAGAGCCAGAGGTAGAAATTACGCGCGAGGATAAGTTACCGGTGTTCACTCAAATGGTACCGTCTCGACTATAGTGCACAATTAGATCGAGAGGATGATGATCCAGGTGGACCGCTCACATAAAAGTACCGCGATGATAAGTCTATGAGCAAGTGGATGAGCAATACTGGCGACGATTATACTCAGCAGCAACTCAATGCATACCTGGAGACACACCTCTACAAACACACGTGTGAGTTCACCTCTAATCCTTACACGCTACAGTTTCAGTTTTTTTTTGAGAAGGTCCCAAAGTGCGGGTTCACGTTCGGGCCCAGTATGGGCGCGATTCTTCGCTTCCTGAGGGCTGCTCTACTAATCCAAACCCGATAGATCGGACTCTCCACAACGACTGTCTGTCAGCAGTTTGTGGTAAACGATCTGATCAGGTTGTTGTTCAAGGCAGGCCCATGTAACGAGGCAACTCTCTGCTTTCGTACGTATACGCTGTCGCAAGGCTGCCTCATATTTTTCTTTATAGCACCTCTTCTACCTATCACTTTCAACAGAGGTAGTGAACCCTATCCTACCATCCAGTTATTTCACTCCTCCAATTCATACCCGGCCAGGGGGCATGAACAGACCCGTAATCACTCGGTGCACACCTAGAACTGCAATACAGTGTTATTAGGATTGTTGACTGTGCTGTTGATGAGCGCACCATGCACAGTTTCATATTGACCGTCCTTACGCATCCATTCGCGGTCCTAGAGACCAGCAGCCCCCGGGGCCGAACAGTAGCCGTAGGGCGTGGTATTACGTTATGATTGCCTGCCATGGTAAAGGGATGCTTGAGCCGCTGCAAGATAAGATCGAGAGCTGGACCCTAACGATCCCTTAAGGAACCACCAAGGGTCGCCACGACAACGTTTAGGTGTACGAGAACCCAGCCTCATCCGTTCGACCCGGGGAGTATCGGTCGGCTTAACCCCAATTTTCCCTAGTCAGGACATTCCTTTACTATATCTTCTAAGACGTGGTACCATAATCCGTTCGTTTGCTAAGAAGCTATATATAGAGGCGGGCACGGCCGCTGGGAAGCTGGATTCGACCGACGACCACATAGTCACTATAGTGACCCTTTGGATCCTGGCACACTAATGCCCCGTACCGATTTACGGGACGCTACACGGCAATAACGAAGAAGGAACCTTCGTAATCTTGTTTAGCCCGATAGGCAAAGGTCTCCCCGTCGGTAAGTTGGAATGTGATGCCCCATGGGGTGCGTGAGGGCAACTTAGGCGAAAACAGTGACGTCAAATGAGAAAGCGCAACTGCTGACGGGCGACACGGGCTCTATTTGCTTAAACGCGCTAAGGGGGTCCGCCTTCAGTTGTACATCCCACCCGACAATGGGATTGTGGAGAGTCCGTGTTGATTCAGGATCACCCGCCCGTCATATCCGTTGACAAGAGATGAATGCGAGTGCCACTGGGTAGATTCATCGCGAGGGGTACAGCCCTCGCTGCGAACAAGCACAAAGGTAGGGTTAGTGGCTAGCATAGAGAGATATAAGTACTTTGGATCGGGTGCCAATGATACGGTAACCGCTGAAGGTAATTCTGCCGGCTTAACTGCTTCGAATACCCGATGCCTGGGCACCAAGAGAGCGATTATGAGTGAATTAATGCGCATGCTAGAGATTTGCTTATACTACCACTGCCTCTCGTTTCCGGAAATGCCATAATAACGTACACGATGTGAGTGTAGCACGGTGGAGGTTGCATGTGTCCCTCGCTTTTAAGAATGTAACGCTGGTTGTCGGTTATCCCGCTGGCGAAGCCGTGCACACGTGGGCCGGCACGGAGATTTATAACGTCTTCCAAAGAGCCACTTGCAACTGCCCTTTCACTCGGTACGGATAAAAGCTGGCCCATAAGCTACCTTGCAACTCCTTGGTATAACAGTTTACAGGAACGCAGACCGGAAGAGTGGGAATCAGGACTATCCTCCACTACGAACTTCTGAACCCGAACTCGTATCCTAGATCATTGTGAGGCCTACATTTCTCCCGACGATATTTATCTCTCTCATAAGGTCTACAAGATCATGCCAGATGCCCCAGACCAGGATCGTTATTGTGCAATTGCACCACCCAGTAGCAAAATTTGGTCCCAGTGAACAATGGCACTGTGGCCCACGCATTCCGTTATCCGCTGACCCTTCCGACAACCACATCGCATCTATCGCCTAGCGACTACTAGTTACAGTGTTGCCACGACTACCTAGAAAGGACAGTATTTGTCTCTCGTCGCACTAACAGTCAGCAGAGAGCACGCAGGCATGAGAGAGAGATCACCGGCAGTGTCGCATAATCCCTCGTTACGTCGCGACAAAACGTCGAGGAGCAGGCTCAACTCAGTTGGACGCGCCCTGCTCTGTGGTGCGTCATCCACTCGACCTCGCCCCGTGGACCCGGTTCAACTCTGATGGCAGCGCAGCGTGGAACGTGATTGACATGGAATGGTCGGTGAGATAGGGGCCGCGTTCTAGAGCCAGGTAACACAAGCAATTCCTGCTCCCATCGGGGCCTTTAAGTTTCCGCCATGAACCATCTTTCCAACCCTGGACGTCGAAATAGTGAGTAATCTAATTGCTCTAGCCAAGCAAATAAATTTCTATGCAACCAAATAAGTGAGGCTACACGTCAGATGTCGCCAGTCACGAGTACGGGGTTCGTTATCGGACGCGAACGCCCGAAGGCGACTATGCAAGAGAGAGCAGTAGTAGTCCGCCGGCGTAGCGCGTATCTGGATAACGACAATGCCGGAAAAGTGAATATCCGTGGCCCGACTTAGGTATGTTCGCAACATCTGCCTAGCATCCGGAGTGTTGATGTTCTCCCCGTGATGGTACTCTTGTTCAGTGCTTGAAAACACACAAAAGCTCAAGGGTCGGGAATGTAGAGCCGTTAAATCCAACTGTGCTTTTTTAATATACAACTAAGGCACCTGCAGCACCCCGCGGCCTCTCGAGCGCAGGCGACGGCGAATAAGGTAGTATAAGTCGCCACCCCAGCTAGCGTTGTTTAGCGCAATAGCCTGGAGCAAAGTAGCCAGATTAACAAACCGGGTTGAAACGGCTCGCAACAGGCACACAATGCATGTACAGTGTATTCCGCAACCGGTCTAGGCACCGGATTGTCGATCTGCAGGCAAGATGAAATCGGGAGATTATTTAATGTGCTAAAGAAGAAGGTGAGCGTGCAATTGATGGGGAAGAAATACTCCGTGACCGTTCCCAGGCTGAAGCAATACAGATTTATCCGTGGGTGCCCTGGCCAGGTCGAGTACATACAACTCAAGCTTCGAGTCTCGGATACGGTCGTCCCATGAGCTTTCACATATCACGACCCTTTATCCACAGGTCTACTGATCTATTCCTATGACGCATGGTACAGATCCCAATGAGCAGTGCAATCACTGGTAGAGGGGGTTCAGGGCTCGGCTGAGCCGATAGCAGCATTGGCCATCTGAGACACCATCAGGACGCTGCAACCGGAGTTCGATGGGCTCCTGTGTGTAGACGGCGTTACACGACTATATCGATCTGGAACAGGCAGCGCAAGGAAGGCCGGGTTTTTGCTATGTCTTCTTTCGACGTTTTCGGCCTGGAAGTTTCGGGCTTTCCAGGAGCCTAGTCAAAGTGGTCCGGAAATTTCCAGCCTAGGTTCAGGCGTCCCGACGCGAAGGTTGACATCAATAATCAAACGCCCAGGATTCGCCCCTGACGTCAATCACGCGTGCGGATATGAGAAGCACCGACCATGACAATACCTGCCCTAACCGGTGATAACTAAATGCGTGCTCGACCCACCCTGACCCGCCTCTTCTATGTTTATTCCGCACCGCGCGCGCAATCCATCCCGCTAACCGGATTAGCAGGCGTCAGAAAGACGAGGCTAGCGCACTCCAAGGCGTAACCAACTTCTTAAGTCCGTGAAGCATCAGCTAGAGCGCTTTTCAAATTTGACCTTACCTCTAAGAGAGAGAAATGCTTCGATTTTCCACGAGCCTTTTAATCATCTGTTACAGAATTATTGTTCAGATTGCTTTCTCCTGAGATTGTCGGACGTCCAGTCTTGGAGGTCCAGCTTATCCTGGGCCCAGTCTAGCCTAGGGTTACCATGTGGCGCCCCCGAGCTCTGGGGCGCATAGGGTTTCACTGTAAAATTCCGTTTACGAGGACGCGTTAGGGACGGCCCCGCTAGGACCAGCCTGTCCTGGTGCGTGCTGTCTGCGGTCATTAGGAAAAAGGGCGTCACCGGCTATTAAGAAGAAAGCCGGGGCCAGCAAGCAAGCTACTCTCGGCCCTTGGTCTTTAGGTTGAGTTGGTATGTCGCGCACATAGTTAGTGCAGTGGTCTTACGGGGGTAAATGAGGCTTACTCACCCAGCGTGCCACAGAAGTACAACGGAGGAGCGAGAAGACATTCTCTCGAGGTGGCCTTCTCTGGGACACTCGGTGCAAACTATGTGGCTCCATTTGGCCTAACTGATGGTAATGTCTGCAGATCATGCAACACCTCGAGCGCTATACCATATGTAGAAAGTGGGAGTCCAGACGATCCGCGGCCCTCAACAAGCTTGGGGGAAATGGTGCGCCGAGTAATGTGTTAACGGTGACGCAGAGAAGGGGCGTAGAGTTTACGGGGTCGGTCGCGCCGGCGACCATATGCGATCGACGCACTTCGTTTGAAACGACATAGTAGACCACAGGTCGCCGGCACGAATGCTGAGCAGACTTCCCAGCTTCGAGGCCAAGTATCAGGGGACACATAGAGGGAGAGTGGGTATTACCAAGTCCACGACGGGCGCGGACGACAATTACGGTTCATGTCTTTTGGATGGGAGGGAAATCAGTACCGGTCCCCAGAGAAGAGTGTTATCTAGGACATTCTTAGTCATTGAATACGATGAATTAAGTATATGGAGCTAGTAGCGTAGTTGTTTGAACACGAATCTTTTTCGGGAACCTGCTAGTAGTCCATATGCCCGAGACGAGAGGGAGGATTCGGCCTTTCGCGACCTTGTACGCTGGGTCATGAGCGGGACACAGATCGGGTCACTGGAAACTAATTCGAGTGCGCGAGCCATGAAGGAAGAAGGACACCTCTCCTCTGTCGTCGGAGGTACAGGTAGCTGAGTATCCGACTTGGACAATACTCCTAGTCAGCGAAGAAGCAGTCCTGGTAATCTAGACATTTCTGTCATGGGTCAGAATTATGGATTCATTTGAATTATTCGGCCAAGTTTTCGCCCGCTACATAGTGAAAGCACATTCGAAACCGACGTTGCCAATGCTCAAGTGACACCATTCAACCTCAGCGTTCGTTCGCATCCTTAAACCTAAGTCAATCGGCAAAGGTGAGGAGGTACCCTTGTGATCGATCGAACCGGTGAAGGTTGCACCGGTCCTCTCCGGTAAACGCTGGATCTGTAGCAGGTAGCTCCGGGAGGGAGGTCCGACGTTGCAGGCAGCAAGTAAGTATACTTCAGTGTAGATCTCTCTTACGATGGTAGAAGACTACGAGCGTTAAGCATTATTCTGACGCGGTATCCCACCAATTTTAGGTCTGTGGGGCATTTGTATCAACTTTTACTACACGAATGAGGTCGTTTCCCCCCTCATCCTCCATCCCTATCCACCCGGTTGCCGTTTCATTTTGTAACCTGAGAACTGTAAATATTCTTGATAAGCACGTGTTATACAGGTTAACTGGCAGGGAGATCGAGTCATCACCCTATATTTGCCAGCTAATATTGAGCCTCACTTACGCGGATGCAAGGGATCATAAAAAGTCATGCTGAATCTTACAAAGCGAGTCAGAGGGACAATGCGTATATTCGAGATTGGTGTGAACGCATATCATGTGGACAGACAATGTAGGTACATCACCGTGGCCTCTGGTAATTGGATAGGCGAGACCACGCTGCTGATCGAGTTGTATGGTCTCTCAACAGTCGCGGCGATAAAAATGGGAATGCGGCACTACGGGACATGCTCGCCGGCGCCGATTCTCAAAGTCGGCCTACTTGCGAACTACGACTAATAATGAATCATAACATCCACGATTCTGGGCGGGACCCTCCAATCTTAAGGATTAACAAATCAGAACTCCGGACTAGGTAATTACATTAGGCTTAGCCCGTCGAGTAGCGAATAATTACATTTGGGAAGTCAAGGACATCTAGGGTAGTCCATAGGGTTGGCTCTACTACGAAACGCTGGTCATACGCAACTAGAGTCGGAGATGGCCAACACGGGTGGAGTCGATGAAGCTTTCCGTCGACGAGCCCCGCCCGATCTTATGGCACCAAGCGGTATTCCCTACAGACTCCCTCCGGAGAACAGCCTATGGTTTGGTACTATTGCCATGATTGGCAGTTGTTCACACCCCCTAGCAATAAACCCCACTTTTCTCCATGCAAGCAAAACACACACCCCTCCTTAGCACACGTAACCGAGAGCCTGCCTACGACTGTGCACTTCCTCGACTGTCCGGAAGTACGCGCGTTTCACCGTCCGGCTTACCCTCGAACCACTTATGCCAAATAATTTGCGATCGGTTACCTGCTGACTCAGATCCCCGTGGGAGTATCGTGCCGAGTGTCTCACGCCGCTTGCATATAACAGCTCCAGTCGATACAAACCACCCAAGAGCTTCACACGGCGGACTGTCCCTAGCGAGATCCGAAGGCGCTCAACAGGGCGTCTTGACCTTGCCGTCGAGGTCTCAGTCCGGACTATAGTCGACGCCTTCAAAGGTCTAGATGCTGGTTTCTCGGTACTACGAATATGGTGCAAGACTACGCCGGATATAGTTTTTCTCTTCGTGATTCAAACGCTTCACTGCTACCCCCTTTAGTCTCAAGGCCGGATTGAATTTCGAAGTAGTGATTTGAGAGGCCTGGTCAACGTAATCTCGGGCGAGGAGGCTAGGATTGGCGCCCCCAAACAGCCCGGCATATGCTTACGTCGGTGTACCTATTGCTGCGGTTCTACACTCTGGGCTGCCAACAACTAGGCGGTATCGTGGCCGAGCAGCGTCTTAAGGCCGGTTCTACATACTCCGTACCGCGCCCGAGTATCAGCTAAGTCTCGAACCTATGGGGTCTAAGAGGGTATACCGTCCTTACAAGGCGGGACACTACGTCCGGGGTATGCGGCTTTCGGGAGAAATCTTAGACCCGTTAGAAAAGATGCCCTCGTGAAAGGCCCTCCTATCGTAACGCCGGTGACATTGAGCCCGACCCTGGGAAGGTCACTAGGCGATTTTTTTTTGTAGTACACCAAAGGGCCCAGCCGGGTGAGGGGGCGACTCCCATATACTGCGACCATGTTAAACCCTAGTACGCGCTCGCGTGGAGAACCTGGGGACTACGAGACCAAGCTGGTGCATCACCGGATTCCGCCTTTCAGTATAGATCGTCGCACAGTATACGACCCGGGGGCTCCATATCTCCCGGCTCCAAGCCAGCTGAGGCTGCCCCGGAGATAGCCCACATGGTGACTCCCGGCGCTTCAACCACCAGCTCCACTTCTGTTTAAGCCTGTTCCTAGTAAGTGTGTATAAAATTTGGCTGACAGACTCGGATTCTTAGATGGCTTTCACCACGTATCCTCTACGCCCCACCATTAGTGCGTGGGATGGCGCGGAAGTAGAGAGCTAAATACGGGGAGCTCGGCGGAAAATGGTTTTGTGTGCCTTAAGGTGACTTCCTTGGCTTTGAGGGGGGTACGCCGAACAGCTCGCGCCACACCCAGTTATGGGCCAGCGTAGTCCGTCCCAGCGCATGGAGGTCGCGCCTCCGCTGCGGAGTGCTAACGGTGGAGTTGTCAACCATCCTTTGACCACAAATAATTGCTATTTTACCGTCATGCCGCCCGTTTTATCCGTCGCAGCTTCGTCAGAACAAACGGGACGGCAGCCTATCGGAAACTGTTACGAATCGGGGGTGTGAATAAAGTAGGTCGCGTGCCTAATGTGTCAGTTGGGTCACGTATAACGAAAGGCGCTTGAGCCGCTATCTCTGCCACGGTGATATAACCAATGTTTTAAATTTGGCAATGGAGTCGTGATAGGACGGTCACAATCTAGCTAAATGGCCTGTGGGCCCCTCTCCCTATGGAACCCTTATAGCCACGTAGTCGTACACGCACCAACGTTCGGTAACACTCGTACGAAGGTGACTTGTGATGCTGTAGCGCCCCGTTCAATGCGTTGATTTGCGGGGTTTGTCACCCGACCCTTACCGTGGCTCTTAGTGCGGCGTTCTCCGTTACGCGCCGCTGTTCATTCGCGGAACTAGTGTCATCATGCCCAGGACATCGTGGGATTCGAGCCTGGGAGAGCGAGCGCCCCTTCCGTTATGAGACATTGCAGCCTGTTAACCAATATATCGCTTGCACGTCTGCCTGTGATGGTAGCGTTCTGCTTCTATGTCAACTCGTTAAACAGCATTTACCGTTCCCCCGGGCTGACACAAACTTGGCAAAGAGGCTTAGGTTGCGAAATCTCCACTAATAAATCGACCGACGGATTGTTGGCGCGGACAGATATTTTCCGAGTTAGGTACAAGCCTCCAAAACCCGGAGCATGCGGGATGTCAGTGACATTTTGGGCGGGTACGACAGATTTAGGGGGGCCCCCCTCGTTATCAAACGGGGCGAGGTCGAGTCGGTCACTACATTATCGACATGGAGGAGGGCCTAGCGTCTGGGTTAACGTCTTGGCAGATCGTATCTATCCCCGACGATAGAGGCAACAAGCAACAAGGCGGTTTAGAACACGGATCACGTTTAAAACTAGCATAGATGTTTTTCTCCGTTGATATTTAAGCAGGGGTTCCGAGTCCACAAATTAACCCGCTCTATTGTTCATCACCGACGTCTGAGTTAAACTCCGCTGATTTCCCTCGTTGGTAACCGGGATGCGCGGTCGCATTACCCCGAACGTGATCGAGATGAGTATTCGGTGACGAGCAAGGACCTACGACGCATAATCTGACAGGAAGGGAAGATACTGCTCCTCTTAGTAAACATAGCCGGGGGCCAGTAGCCTGTTTTTCTATACACATGGTACCTATGAAGAAGAAAGGTTCGCAGGATGACCCATATCCCACCCCGGGGTTTGCAGCATGCCCCTGACCGCCGCGTCAATGTTGCCCCGCGAATTTTCCTTGTCTCTCTAATCAAAAGATCCTGTGTTCGATTATCCGCCCCCGAAGCCTTGAGACGTAACCCACGTGCGGGATTGTAGTGGTATCTGGCGTGCAGACGCGATGTAAGTAAGGTGGAAGGTCCGGTAACTGCCTGACACTTTACCGGGTTGGAATTACCGTTCGGTTTATGCCGCCAGATCAGAATGTTTCACCTGAATTAGATAATTCGCAAGACGCCGCACGGGTCCTCCTCCCTACGCAAATGAACATAGAGTCTCCTGTGCAGAAATTGTAACTCTCGTATCAGGGATTGGGGCTTAACGATAACATTCTACACACCGACGCTAGAATCCTTGAATCGGTATGTCCCCCCAGATACGAGATGGATAATCGGTTCTTCGGACCTAGGAGCGTCATAGCAACGAAATGCCGTTTTTCACACGTCGCGAGAATTGACGGTCCCCGGTGTCAGGTAAGGGCGCGCGTTCTATTCTTGGTTTCAGTCCATGAACACTGCTAATGGGGCGGTGGGCAGTTACTTAATACGTGTTTCCTATCTCGATTGGGTGCCTACTAAGGCGAACCGCGCGGAATAATGGCGAATTGCTTAACCTCCGTCCCACGGGGTCAGATCACCGAACCGTGCGGTCTGCGCAAAACCTTCTGGCGCTTCCAAGTAATTCTCGCGTGTTGCCGGGTGTATCGAATCCTCTTCGATCCGCACACCGGGGACGTAATGCTAGGATTGCATGTGGAAGGCCTAAACGGCCTCTGAGGGAGCAGGGACTAGAACCCGTATAGCATTTGTGGATCTCACTAGGGTAGCAAAGGGACTTAGGTCCATCTATATAGCAAGCCACAGCAGTGTATCCATACTGTCTCTCCAGACTTGTCTGATATCTCTCCAGCAACTTTGCAGAGGTATTACTGACCACAACTGGTGATTGAAATATTCGTAGGTGAACGGACCTCCACCTTCGTCTACATTCTCATCACAGTTGTCTTAGGACCCGCACCCTCGAAGCTACGGGACGTCCTGACTGTCGACTCGCAGTACCACGGACAGCAAACGCGAAGTGAGCCTTTATTAGCCGGGAAGGTACCCCACGTATGCAACCGCACCCTTATATGACGGATTCAAATTGCGGAATACAAGACTGTATACGTTTTGTAACTGTCGTTCCTGTTTCGTTTGTGGGGGCTTGTAGAGGAGGGGGGGCTGCCCCGATGGAAGGATCGCAACTTCCGCCCATTACCGGAGAACGAGGCTACGCCTGTCTGTGGCGAGGTGTTGAGATCTTAGCGAACGGGTTTCGGGGAAGTGTCCGCTAGCTACTATGTGGTGCCCCGTTCTAGTTCTCTAATAACATATCACCGACGGTTGTGGATTTTTCTCGCATGACAAATTTCATGAGTTATTATCACGTGAATACGAGCCAGGTGTAAGGGTGCCTCCATGTCCTATTCGTTTTCATGCTTTATTTAGACGATAACCAAGTGGAGGCGTCCTCGAATTGCATGTTTGCTATAAGACTGTGCAGCTTAATGACAGTCGGTCTTCTGTGGTCCCGTTTCACGCGTATGGGGCATTGTACCCCAGGTCATGCTACGATCCTAGCTCGTTTAACAACATCCGTTCCGCCTGCGGATTTCTGGCGAACTAGCATGTGACGGACAGTCGTAAAGTGCCTCACCCGTCCGCCTCTTTCCCCACTGATGGACGGTCCTCGCAACCCGTTGGCCATGGCTGCGCTGTTCTTCAACCTTGTTTCTCCCATTGTTTTACTCCCGTCTTGTGGTCTATTGCTACATTCCCATTAAACTCCCTCTGTAGCTTCTGTGAATTTACCGCTCTCGGTTGTAAAGACCTGTAATGCCTAACTAGCCATTAGTGGTTCCATCACTTTTGCGCACCGACGCTGCACATATCCTCTGTTATATCGGGGAATCCTATCTCCTATTAGAAGAGCGGTCGTTGGTCATAGTAATCATTTTAAACTACAGCTGGCTTATGACACTCGGCGAGAGTGTAATCAGTTTCCTCCTTTACAGGTGGGACCTTGCACCGGATAGTTCTCAGTGCCCAAATTCGTAACCAAGTTGGCCTAGGCCGAGGCTTACCCTACCAGATCCACAGAAAGAAAAAATTAAAATGATTCATTTTAATTACATATTGTAAGGTAAACCACATGCTTCCCGTTCATACGCCGGAGGGTGCGCTAAACTAGGGCATTTAAGATGGTCCCATATCATAAAGACATTTTAAACCATCCGGTTTACTGTGGCGATTGCCACTCGCTAGTGGCTTTATGTAAACATCGTTCGTATGGGTGTCGAAAGCTAGCTACATGCTATCATTTTACTGAGAGGGGTTCTCCCGGCGTCCCCTGTGAGTCACCGGCGCCGCGAACCAGGTTAGTCACAGCGTGGCTAAAAGCAAAACGTGCTTGGCTCGGCCACGGGTCTCCGTTTCCCTTAACCAGGAATAAAGAGCGTTTATCTGTTCCGTTACGTTGCAGTTGATTACATAGAGAATTAAAGCTCACCTCACGCCCAGCGGCCAACTGTGATACTCTGTTAGAAATTCTGTTTTCTGGGAGAACCCCGATGCATCAAGCGAGTTACGTTGTGAAAGCGTAGGTATTCCGTGAGGTGGGATTGGTGGGTCGTTATCTTCGGAACCATCCCGTCCGGTCCCTGCAATAATCGAGAACCTATGTCAAATAGGTCGCAACACCTTTCATTAACACGCGTATACAGAATTCGGGCGCTCGATGTTCTCGGTCTTTACTATTGAGGTGTGCTCATTACAAACTAGTATAGTGAGAAGGACTGAGATAATTGCATAGAGAACGCAGGTACTGATAATCCTCTTCACCAGCCGATGCCTGAAACGCCTGGAGCAAGAACTCCTTCTGGAGCAAATTTACTACCCATTGTAGGCACGGTCGTAAGTTACCGGTGTTTGACGGAGACAGACGCTCCCAAGCACGCACATTGTTCGGCACTTGGCTCAGCGCTGTACATTTCTCGGGGATTTCTATAGTCGAAAGTTGACTTAATATGAGACGTCGAACCTGGGGATGTATCCGTCGTGTAGATTCTAAGTATAATTATCAATGTGAGCGTACTCGGGCCTCCGCGCCGAAGCAGGCCCGAATCTATGCAAGGCCGGGCTCCGCTAAACTCTATCTTTATCGCGCGCAGATGCAATGTCCGCTAAAAGGAGTCACCCGAGGAGAAACCACGAACGTCTGGCCTCAGTAAGAGTTTCTACCGATAGACGAGTACTGCCTTCTCTGATAGTTTATCCTGTAATGGTTGCTTTCAAAGAGTTCTTGTCTATATGGCAGTATTCGCGGTACCTTGTGTCGTACGAAAGTCGACCCAAACTTAGTGGCAATACACAAATTCATGCGCGTCTTTTCTTAAAGCAGAGGAAAGCTAAAAAGTTTAAACGCACGGGCGCCGACCCTCGACGGGGCCGATGCAGCGACGGGACTGCTACCGCAACATCTGTCGCGCAGTCAGCTGGTATCCACAGTAGCTCGCTTAGATCATCAAATTGAAAGAAGCCAGCCGGGGTTCTTGCGCCTTTTTAACTAACAATTCCGCTCAGGAGTAGGCGGTGATACCATGTGAAGAGAAACAGGACTTGATAGTTATCACCTAGCCGGCCCCCCCTACCCTCCGCACCGTCTTCCAGCCTACGCCTTATCCAGCCACAGAACCTATTACAGAGCATCGGTCCAAGGACTAAGATCCCCATCTGCTTCAGCCTTTTTGTTCTACTGGGTGCTCGGTTGTGTACTCTGCAATGTCGGACGTTGAGCCCCTATACCGAACGAGAAAGTATCGCGCAAGCGGACGCCTTTAAGTGACTGATTTAAAGCGTTTCCTTAGACGGCACGAAGAACCTTCTCTTAAGCTGTCCGTTTGCTTGCGCGCCTCGAGCTCGGCATGCTGTTAGGAGGCCACGTCGTCCATAGTTTGATAGATTTTCAAGCGGAGGTAGTCTCATGCGTTAAAAGCCTGCATACAAAGGTCCGGGGGAATAGTATGTCCCCCTGTACTACCCAAAGATGAGAAAATAATAGTTCGTGACAACACAGGTTTGCATAAGCCATGGTTACTGTGGATGTTTACGGTTGTTCAGACGTCGCTCTCGCGAGGGCCTTCCTCGGCACTACCAAACAAGAAACGCCTTCGGTATGCATATGTTTCTAGAGACTTCGACGGGTTTCTGGAGCAGCTCAATATTGTCAGGCCTACTACCAAACGGACGACAAAGGACTAACTCTTGGGGAGCTCTCTGCTAGAAGGTACGCTAAAAGTGATGAAGTTAATGGGCCAACCGAGGTGTTGCCCTGTCTGTTTAACTATCGTCTCGCTTAGGCTTGCTGTGAATAGTATCCCTCTTTCCTGTACCTGACCGCACTTTAGCATAACTGTCACATATGGCTTGCAGTCATTGTGCGGCAAATTGCCTAACCATGGCTTTAACGGGACAAAAAGGTTATTAGTCAGGCCCTTATCCTGCGGTCAGGTCGCGCGTCTAGATATGGGAAGTCAGAGAACATGCCGAACACGAAGGTAACGCAGACGCGCTCTCTAAATTGATCGGGTTGTTACAGGACCGCGTCTCACTTGTTATCGTAGATTAGCTCGCTACCGGCGAGGTCTCGTGTGTACTATTGAAGGAGTTCTGGCCTGGTACTGGGGGCAACTCGCGTGACTTGAGTCTGTCCAACCGATTGTGAACGAAATTTCTTAGCAAAAACTTACCTGCCTTCCCTTGAGAAGTCCTATAGGACAGCGACGAAAACCATGGCAAAGGCGGGCCGCCAAATTTACGGTATCCTATGAGATAACGTGCATAAAAAACTCAATAGTCATGTTAGTGCGATGATAAGCGGATCAGAAAGCGCCTACTGGGGAAGCCTGCCCTAATGCTAATCATAGACTGCGGGTAACAGCCACTGGCTATTGAGTGGGTTTCCGCGTCGTCATTTACGCCGTCGCGAGGATGGAGCGGCGCCAAACGGTAAGTGGCGAGAAATAGACAAGCAGTCGCTTATGACCTTCAGCTATTTAGGCGGGACTGGCGGTCCCTTAAGTGTATACCGTTCGGTGTGTCCCTCTAGGCGCTACTACTCATAACGAACTGTAATTTGGGAGCCGCCGGAAGCAACTATAAGCCACACGCTCGTTCGGCGTGCCGCGTGTGACTGTGCAAATGGGCGACAGCAACACGCGTAGTTACGGACGCGCACGTGTGGCCCGACACGAGGGTATAGCAGAGATTTGCGGTGCATTGATACAGTATCACCTGCTTATAAATGTGCCACTTGGCTAATCGTCGTAGCGCGCCACCAGTACTGCGAGATTCATGCCGGGGGGGTCAAGTTAACTTGCGCGCGCCCTCCAGTGACCTGCAGAGCCGCCGCAGTAAAGGGAGATGGTGGGCCAACAGGACGTTGGGCCCGTACATCGTTGCCACAATGGGTACGAGGCGTTTACCAGTAATCAAAGGACCGGAAAGGCTGATTCGTTTGTCCCCCGTGAAGACCGCCTCCACTACGTCCTGGTTTCGCTACCATATACCTTTTCACAAAGAGCAACCTATTCAACGTTGATAAGCCCCCCTTCAGCGTAGGGTCCGCATATGAGAAATGCGGCTTGATGACGCGTGCAATAACAAGGATCACAGTTTCAATATAATCGTAAGTCCAACTTGCCGGCGCGTCAGACAGACCCTTAGTTCACACAATCTCCCTGCATGGGACCAACGATGTATGTGGTCACAAACTTAAGGATGGGAGAGAGTACTTTTAGACCGCCTATACGTAATTCCCCGGGTAGTCCCCAAGTTCAATTCGTTCTAAGTCCACAGCCATAATGACAGCGGCAATCGCCTTGAACGGGGGCAGTTAATCCGAAACACTCTAGCGGCTACAGACGATTGCGGCAATAAACGATCTAGTACACGTACATCGCAGGAGTGGCGGAAGACGAACAACTTGCGGTTCCGTGGCACCGATTTAGTCTAGGCGGTTGTGATAGATCAGATACGACGCAGAGATCGTGGAAACGTGCGCAGCCCGTCAACACGTCTTGGGCGCGATCGTTACTTTTGATCACCTGGGTCCCTTATACAACGCGAGCCCAATGTACAACGGTAGGACAGGAGAATTCGTTTTTCACTGGATTGTCTGTCTACCAGGATGTTCTAGCTTTCGTCGTTGTGCCTAAGTCAATGGTTACGGGGTAATTCGTAAGTAACGTTGAAGTCTGATGCCTCTTTGAATGTCATAAACTTCCAGTACGGAACCTGCGCTGCAGATTACCTAATCGAGACATGCCGGATATGCCCGTAAGCAGTTGATTAGTGGCCCCTACTGGCCAGGTGCACAGATCGTTAGCGCAGGATCTCCTGTGTCGCCGCTCGCAACGACTCCGCTCATCAGACCATGGGACTCATCGCACAGGATGTCGTACCTAGCGGTTATCCCGAAAATGGAGTTGGATCCTGAAAAATGTACGTTCATTACGCGAGGACTACGACCTGATTTCTGAATGTAGTACAAAATAATGCAGTTTACGATTGTTTGAACAAATCGAAGGTGTGACTCAGTCGATCTCACGGTGTTCACAGTCAAACAGGGCCTCCTGGGAGTCCTATGGCGAGGTCCTGTAAACGTTCGGCTACGTGCGAAGAACTTTGGAAGTTCCGAAGACTGGTAAACTTTTCATAGTCGTCCTAATCATGGTATTTAGGACCTACCCATCACAGGGTTCCTAGCTCGTTTTCGCGACCCGTATTGTGGAGACCCGATACGTTACCCCAGGGTGCCGAATTCTTGATGGGGAAGCTAGCCTGACGGTAGGAGGACCGCGTTTGCTTCAGAATTCTCACTAGGCAGCCTTACTTTCCACGCCTGCTAAAACTAGTCATAACCTAAATGAATAGCGGTATGGATCCCAACCGGTCGGTCACCAATGGATACGGCTTTACTGGCCCGTGTAGATCCACTATACTCGGACGGGTAGTATAGAGCGAGCATAGGGTATTGGGCTCAGGCACTAGAGGGAGCCCAATACGCTGCGAATGGGTCAAAGGTCGCGTGACACGTGAATTCCGTTGGCAATCAAACCGACTAGTGCCGGATGCGCGAGTTGATTTACGTACTGCGCTGCCGTCGTCAAGCGCTTAGGGCCAGTAATTTATAACTGTCGATAGTCTAGTGGATGAAAGGCCACGAAAACATGACAGCGAGGCGGTAGGCCAGACTGCTCCGCTGTCAATACTAGGAAAACGGAGGTTCAGGTCTGCTAACTGTTCCCGCGGCTGAGGCGTTGAGTAGCTTCAAAGTGATGGTAGGTACTTTGGACGACCTGGAAACGCCCTCACTATCGTGGACTTCTGTCCAACGCTGACCTATTCGGCCCGTTGTGTAGGAATCGTAGCACCATGAATACGCGTCTCCGATAGCCCCTCTCGCCGGTCTCTGTGGTGCTCTCCTTTGTTTCCGAAGCTAGGCAGCATCCATTCTTGGTCGAGCGGTTACGGATGTGGCATTCACACCGAGCCCACGTACCTGATCGTTATCCATATTTCTCGATGTGGGCGCACGCCGTTGCGCGGTACAAAATTCAAGCCTGGCCGTATGCCGAGCCAGGTGATTCCCCCTTGAGGCTGTTTCTGGAGTCTTGAAAATAAGAAATTCTTTCTTACTCCGAAGATATGTCTTCCGATGAGCAAATAATACGAACGCGCTCACGCTTGAGATGGGAGGAACGACCCGGCGGCCATTTAGCCCTGGGCGCTGGTTCGGCACACTGCTCGGTCCGGGTTAACCAAAGGGTTGGCAAAAGATAAAGTCGGGCAGGAGGAAACGCCCTCCACAGTTGGGTAGCCAAATCGGACGGGCTGTACGCTCTACTGCGTACGCCCATGGGTTAGTGTTATTAGCTTTAAATAGCACCATGGCTTTGCTACAAGTGATAGTCAGAGCCAAGCTGATGACGGTTGTGGACGCATTACGCACTTTTGTTCTTTCGACTTCCTAAAGATGCACTCATTTTACTACCCCTGACATTGACTGCAAAGTGGCTCGGCTGGACTGCCGGACTAACAAAAACCGTGTAGTTCTCCTCGGCGTTACCCGTTGGCTGGTGTAATCCCACCATCGTGATAAAGGGTTTAGGCCTAAGACACCGGCGTCGTTTGTCAGCACTAGAGGCGGTCTTCTTGGGCGGCCTAAATTCTGTTTCAACCATGCACCACTGTAGCCCGCTCCCTTTCTGTCGAGTTCGGAATACAAACCAGATTGTATCGCCAACGTCATTCAACTACACTCCTGCCCCCGGCATTGTTAATTTACACGCTACCATCCTCGGCACCTCACCAAAAGAGTTGGCGAAACTTCTCTATCTGTCCGGACAGAATAATTGGATAGCCTAGGCGGGAAGCACGCGAGGGATAGGGCAAGCTGTAACGAGGCCAGAGAGGTCGGTGTGAGTTAGCTTGGAACTGACGCCAGTGGGCACTCGGCTTCCTCGGCAGTGCTTGTTAACAGTGTTGGATCTTCCCCGAATGATGATGCCAGAGGGACACCGGCTAATACATCTATCGTACTCTATAGGGGGTTAGTCATAAGCACGGAATGACGATCTCAAATCCCTGCACTATTGACCTCCTCTCGTCAAGCGGCTCGCTTTTTCGTTCTAGTGTTACCTAATTAAGCCAGTCGCGGCGCGTAGAAATGGAGTATCAGTATTACGTGGTTTAATCTCTTCTGGAGACGATACCAGTATTGGGAGAGTAGCGTAGCCTAGGACCGTGAGATGAGCCTCATCTGGCAATGGGATCCTTGTTGTAATGGGGAATCGCAGAAGTCCGTTTAGAGGATACGCCGCGAGTGGATGCGGTCATCGGGAGCGCATTCCAACTCCCAAAATTAAACGCGTTGGGTTGGTCGAAGGCCATTTCCGGTCCACAACTGCGAAGAACCTGGGTCTTGTTCTCATCTATCCCGGCAGTTCATTTGGCTCCCGCGGCATAACGGACAGGAGTTCCGGCATCTGTGTGCCGCTCCGAGCAGCACGGCGTACACTCTTGCTATTTATTGACTGAGATGGAATCGGTGAACTTGGTCTCGACCGTGTATGCCTACGACGGTATGCAACGCCAATAGAATTGATTGTAGATTCCTGCCGGCAAGAGTTGATTTCTCATTCAGTCACTGAAAATACTTGGCCCTATTGATCCATACGCAGGATCAAGGGAAAAAATAGAGGATGCTAGAACCGACAGGCCTCCACACTCCGTCCAATCGTACGGCAGTACGGAGGGTGAAACAAGAAGAGCGGAACTTATCCGCAGCGCCCCTCGTCCTTACGCATCCGTCAGTGCGGGCGCTTCATCGCGGCGAGGTTCGCACGCTGCTACGTCACAGTGGCAGGTTAAGTGGTCGAAAGGGTGGAGCGACGCCGATGGAGCTTGCTTTATTGTAAATGTTTCCTCCACTAGCAGATGGAAACCAATGCGGTGAGGCCTAGGCACTCGACGTGCCGCTACGAATTAACGAGTAGATGCCTGGAATCGAAGCATTATTCGCGCGGTGTGCACTAACTGGTCGTATGACGATATCATCAAATGGCCCGGAAATTGAAAGGGTGGCCGGCGAACGAGTCGAAGTCTATGGCCTGGGTAATGGAGAGCCGAATTCTTTAGGAATATCATCAAACGCCCTTACGAAACATCACCCGAACTAAAGCTGAGTGGGGATTGGCATTCGTAGAAGCGATGAGGAACCACGGGCAATTTGACTATCTCATCATCTTAATGTTCGGAGATAGGGCGGGTCGACCACGTCCGCAGTTACACCTGCCTCCCAGTGAGCTTGTCGAGTTACCGCCCACCTGTTTACTTAAAGCAGACGGATACGGTGGTGACCAAACAACGGCCTTAAACCAACATGGTCAGAGACTCAAGACCCGTTTCGTCGTGTTAAACGCTAGGTGATCTAGTCCGATGTAGGTGTCAATTTTTCGTATCAAAGATATTGCAGCGTCCGTAAAACACTAGACATTGACGCGGCCGGAGGCTAAATATGAAAGAGGGAGTATGATCCATTTATGTGGGTCAGGAATTTTTGCCTGAAACACCTCAATCTATGTCAGAATTCTGCCTTGTTCCCTATAATACCGATTTGCCGTTATGTGATCTTTCTCGCGCAGTACGTAATAGGTGGTGACATGGTAAGGTCCACCTCGTTTCTGCGATACTATGGTATCGAAGTATTTACACGGAAACGGGCAATTTGAGGGCTTGCAATCTGGCAGAAGTCTGTATGTCCCGCGCATGAGGTAGCGAGATAACGAGCACATACTCTGGAAGTTACACGGGGCTTACATGCCTTCAAGATCAGCTCCTCGCCCTCCCTGGGCATGCGTCAAAGAAATTATATTGACCCAAAATTCTACATTCCGAAAGACCAGCCTTTTCTATACCTATTTGCACGGCTGGGAAATGAGCTCGGGAGGTGTCGCACTGAGCTAGGAACTTAAAACTGGGCGCAATAGACATATAACTCCGCAGGATGGACCCCAACATGTGTACCGCTCATTCTACGAGCCGGAATGGTGTACAGTCACGGGTAGCGCTGTCAAACTCTGTGAGATCTACCCCGTCAGCCCCCCTTCGTGTCTGGACACTCGGCTACGAAGTACCAGAATATCCGCAAACAGTCCTGGTGGACTATTGACATAGTGGCATACGCACGACGCCCGTTCTAGCACACTGTCCATGGGTCGGAACACACGTGGCCGCCCCCCACCGTGACTTTTATTGGAACCGAGGTCGACCAGTTTCATCTACTCGCGATGAGACACAACCATAACGGATCGGCGAAAACTGCTACACAGCAATTCGTCCAGGTGGTATACGCGGGGCCAAAGCTGACGGACTTTGGAAACGCTATCTAGCAGTATGATCGTGTGCTAGTGCGGCACTTTGCCAGCAGCATAACAAGAATTTGGTGGAGAGGCCTGTAATACACACATGTTTCCCTCGTCCTATTTTGTCGCGCATGGCTATCTCCCTTTAAACGGCTTTAATGACAAGAGTGCACGCTGCCACGCCGCGAAGCGACTTTATTTACCCTTGCTTGGGGCCCCTAGTCTTAGACTTTGTAGATAATCCCCCCAATTGTCATGCTCACCCCTAGCGAGAAGGGTTTGGATCGGGTTCAGACGTCTGTACGTCCGGCTACCCACGTCTCCTGTAGCCTCTGGCTCCCTCTTGGGCTCCATGGCGATCCTATGCGGGTAGCTATCGGCTAATATGCTTTTCGCGGGTCCAGGCACGTCTATCAGGTCAGGCGTCTGGGTGGCCCTATTGTGAACTGGTCTCTTTCGTAAGCACGGGAAGGAGCAAGAATTCGGTTAGCGCGCGGACATGAGGGACCGATCCCTCACTGCGTGAGAGAGTTTCAACCGTCGAGTCGGCGATAGGCAATCGAGCCAGATGGGTACGTCTGGCTAAATAGCGAGCACACTGAAAATAGCCCGTGGACTCTGGAGTTGGAATGACAGTTCTCGCTGGGACTGCGAGAGTTCCACCCCCACACACCGTCGACATGTGTCCGTGTCCGACTCGCTTTAGGAAGTTGTCGTCGTGTTGACACTCAACATCGATTCGTTTACATATGATCCACTCTGCCATTGGCAATCTGATTGGAGATAGAATATCAGTATCACCTCTAGTTCTATTAATCCTGTATACAAACTGAATCAAACCAATCATTCACTGTGTAGCGCTAGCTGCGGTACCTAGGTACCTTCGGGAAGAGGGCTTCGCTCCTCTCTCTTCTTCACTTTCGATACTCTTTCCCATGGACCCTCCACGAACGTTGCCTGGTCTGATATGTGAGGAGGTATGGGAGGTCACACTAGCAGTTCGGTCAGCTGAAGACAGCACGGATCGGTCAACCACCTCACATGTGGGACCGCCCTGCCAGTTCCGAATCCATCCCCTTTCGGAATGGTCAGGATTAAGCTGCCGCATGGGTGGGACGTACTTAGAGGGTGGTAGAGGGGTTAGAATGCTAAGCCCAAAACGGACCACTAGAATAGCGTCGAAAAAGTGCTTCGGGTCAAGGTACACCACCAACCGTTGCCTCGGCAGATTGAACAGTTAGATGTCCGGGTTGGGCCTTAAAGACTAGACTCATAGCTTGGCGACTAGATTCGAATAACCAATAATAGAGTGCAATGAGATGATGGCTAAAGACGGGTTCCCAGGCACTCGCCAACCGGACACCGAGCTCATGGCATTACGGTTCCCGAAAATAAACTTCCATTTCGCTTGGATCGCCGAGAGCAGTGACCTCAGGTGACGCAGCTAATTACTCACTCGTGTAACACGCTATCAACGTGAACTTCGTAGTTGTCCGTTCACTTAGTCCTGACGTGGGCCTGACCTGACGGGGATGGCATACGTCCCAGCGCCTATGAAAATCTGACAGAGGCTGTTATTTATTGATATGGGTAGAGGGCAATCAGACACAAACTGCATGATTCGCGACGTGACGTAACTACCCTTTCACGTATGCTTCTGAGCAGGCTATTTCCATAGCGTGGGGGCCATTTGGCTCTAGGGTAGCAGTTTTAAAGCCCCCTCCTAACTATAACACTGAGTAAATTAAAGTCTGTGATGTAGCTCTGTCGCATCAGCGCTAACTCGCCCTCTTACCGCCCCGTGATCACATTATACACTTTCATCGTTCGGGAAGGGGAGATTGCCTGGACCTATTAATCAAAAGTATCGTCTTACGTTTCCGGTGACACGATTGCAAAGGAGCTGGCCGTAAGAGCGAGTTGAGTGGAACCTAGACTCTTTTTCTTGTACCATGGATGTTATGCATGAGAGACAGACGGACGGCCCGATGTACCGGCTATCCGCTCTCTACCCGCTGCCAGAATGTAATCAGCCGTTCGACACTTACAGCGGTCTTCCGACGATCGATTACCGCGTCGATTCAGTTGGTTAAATAGACATCTCTAATGCTAGCGAGGAAGAACTCGACCATCAGAGTGATTGCTAATCCCATCGTTCGCGGCCTGACTCCCGTTCGGATACATACCATACCGTATGTCCCAAAGGAATCAACTAACATCGCCTAGATCAATGATGCGCCCTTAGCTAAGCTACCCTGCGATTCGCTCAACAGAGGGCCCACGGTAGGCATGATGCTACACCATTCGTTCCATCAACTACGGGTTCGATATTGGAAAAAGAGAATAGCCCTCTTATTTGTTTGACAAAACTTATAGGGGTCGGGCCCTTATGTAATCCTTGACTCGTCTCCGATGACATTCGGGCCCTACTGCCCATCTGAATTTCTGTGAGCGTGCCCAAACCCTCACCTACGCCTCGAGGCGCGGCTATTCCGCATCGCCAAGGTGTTCAACAGGTGATCCAGTGCAGGGTCGACCACCCCGAACTCCGCACTGCCGGTTCTGTTTCTCAAGGAGACGCCCTAAGTGCTGACCTCCTGCACACACGGTATACCACCCCCAACGCCGTCCTACCCCCCCTCGAGGCGCGCTAACTACGGAACAGCTGCGCGCCTTAGGCGTGTCGATGGTATGAAGCTGCCCTCAAGGATAAAGTAACTGCGATACCTCCGTCGCCCAAGAGTTTCTTCGTCACCGCCCTTACCGGGGTGGCACATCGCTAGGGGCACACCGTATACGTATGAGGCTGTTCTGCATCCAGTCTCCCCTCCCTCATTAGGCAGTACCTGACCTACGTGCGCCATTTGTCGACTGTAAAGAGGGAAATTTTCAGGTCAGAGTTTAAATAGCCTAGTGACCGGTCGGCACGGACTCCTATGCCTCGGCAGGTCTG
>B7436
TCCGTCTTGCTTGAGTTAATAGTCTTAAAGGTGTTAGCCCTTGAAGGATAGACAGATTAAGGCCCTGGTCGTGGACCCCCACGACGAGTGACCGTCGTTCTTGTCCTTCGATACGTAACTTCGTAGTCTTCAGTGACCACATAAGATAGTACAGTTAGGTGTAATTTCTCGCTCGGACCGTATCCTCCTACACTCAATTTGGCAGGGGATCGTCGTTAGAGCAGTAGACGGCCTTCCTCCCGGTGATACGTACTTTATCAGAAAATCGTAAGCTGGGGGTTTATAATGAATATCGTGCACCATTTGTAGTTGGTTGATATACCGACGTGCTTTCTACTTAACTCAAAATGCCAAACTCTAGCAGAAGAGATCGGGAGCAAACAAAGGCGCCTCAGACCATGGGCCAGCACATCAATCCTCTATCCCCCCGTGGAAGTCCACGTTTGGGCCGGTGGCCGCGCGCCCCACTGAGTTGATAAGCGTCAATTCTGTCGAATTTGCCTCACCCGGTTAGTCACGCGTCAACTGCAAGCAAGGTCAAAGTGGCCTGTCCAAAGCATAGGCGTCAGGCAGTTGGGGTGTGCTTCGATATCGCTAGCAGTTAATTAGTTTCCCTGGCCCTCGGTCAGAGTCTATTTCAAAACTGGTGCCGAAGCACCCAACTCTCCTAATGACATCGCGTGCCGTAATGATTTCGGCCGTAAACATTAATGCCAACTGTTAGGGTTAATTCCGGGCACCGCCGGCCCAAATAAAGTGAATGGTGGCGTTATGCGTGGACCCGCATGGTCCCTCCTGACACCTACCGTATTTCGGCGGATCTCTCCCTCAGCGGGCGGGGCCCGGGTACGATTATCTAGTTTCATTCTGCCGCCGTTGACCGAGGGTTGAATGGCAAGGTTACTCGCAACCGCGTGGGTAGGCCTTCCCTTGTGTCACTGCCAGTGGGTACATAATCTCCATACTGACCAAACTTCGCGGCACTGAGTTACTGAGTCGGTGACGTGTCGAACCCTAGACTGATCGGACCATCCTCCGAAACTCTGGATTATCACCTCTTCAAACCCCATATCACCCCGCGTTGCGGAACAACCCCTGTTATTCCTCGTTAAAGCCGGGGATGGACAGCTCAGTCCATGCTATACGTTTAACCTGAACGCACCCTTACACGCGGCACATACAAGTAATCCGTAGTTCATGGAAGACAACCCGTGAGAAGATCGCTATGTACTTCCCGACTGCCTCTTCATCACACTCTACTGAATGAACGCGCACGCAACGTCAGTACTAGGTGGGGGCACTCGGTACTTCTGGACCCTCTCCAGAGTGGCTGATTCTCTCTGGAGAGACCGGGTGGGCTGTACCGAGGCCTCCTCAGTAGAGATATCGCTATATGATTACTAAGGAGTACGATTGGACTCGATTCGTGCAGCGCAAGGACTCTATCATAGTAAGAAACCCACCGTTCCTACGGTCGATTACTCACTATAAGGTTTAGGGAATCATGGCAGACGGAGACTTCGAGGGGGCCGCGACGGCGAAGGGGTGAGGTGCTCGGAATAAGCGGCCTGCGGTAGGTAAAACTAAGGCCGGACCGCCGGAAACGGCTGATATAGACACGGAGGTCTATGGTGGAAAAGCACGTTGCATATCACGGAACTGGCACATCTGCATAATGGCCCTAAGAGTATCCCAAAACAAGTTCGCTAGGCTTCGGGAGTAAAGACACCCCCTTATTTGAGCCAACACATGGTTCGATCCCTAATGCCAAGAGAGCAAAGGACCTGGTTTTTTAACAGTCAAGCGAACTGATTCCTAGGCACGTTTGCAGTTTGGCCGATTCAGGTCGTTCTCCTATATGGCGGCGTTTGCCGAAACTTAAGCAACGTACAGTTGCCACTGAGCCCTTAGGCTTTGGGGGGATTCTCGTTAGCGCTCTAGTGCCCACATAGCTTCTCATGAGGGCATACGGGTGGGGAGGGACGAGAGTAGCTACCTATAGATACGATGAGTTCTCCTCCTACTCTCAAACGGTTGTCAGATTGATGCACCCATTAAGTCAGAACGGAACGTCCGGGGTGTCACGCAAGGTTACGTTAATGGTAGCAGTAGGGACCTAGCCGGGCGCCTCACTTTCCAAAAGCTTCTCCTATATTACTCCGCTAATAATTGTTCTTGACATAAGGTAGGGGAAATAAACACAGAACACGTATGCCAAATATGGGTAAGACCGGGCGCTTACTTATCGGCTACGTACCAGCATGTTCAGCCTCGCTTTTAGAGTGATTGCAATGTTGTAGATGCCATCTCTTGGCGATCCACAAGTACTGTCGGTCCCACCCAGAGGGCGGTAGCAACCTGAGAACAATCTTGTTGAGACGCACGCCTGGTCGGAGAACGCCACGCATTTAAGCACACGTCCATATTGTACCTGCGCAATGTACAGATGCTAGCGACAGTCTCGACCAAGCGTTACCCTACCGGTCGAAAAAATAACGAAGATCCAGAATAAAGATGCTATTCGTGGTCTCGAGGACGTGGTTTAGAAAGACGGTTCCCATTAGGGCAGTACTATGCCCCAGTCAGATGTGGCTCTAATTATATCCTACTGGAGCGCAAGCAGTGCATTGGGTGTTACGTGGATCCTTTGCGGTGCGGACAAAATGTGGCTAGATTCGCTTAACATTATTTGTATCCAAGGTGAACACAGCGGAAGACGCAGACGTAGTTCTGAATGTGTAGTACTCTTCCAATAGAGATCATGTATTAGCTCCCTGCGTCATCCTGGTTGTCGCGAGTAGGCATCGGGCCCTTGCTTGTCCCTCGATCACAAGTACCCACAATTCAGGGTCTCCCGGGGCATCCCAACTTACTTTTAAAATACTCCCACTGTTGGAAAGATAGGTCCGTGTGCCAAGAGGTCAACCTCACATCCCTCGAAGAGCACATACGTGGAGTACCGTGTCCTGACAGTACATAGATTTGAGTTATGGTTCGTCCATTAGGGCACTTTGATGTCAGTTTATGTGAGGGATGACCGTATGCTAAATGTGGAGGGAGACCATCCTTCCTCCTTTTCGCAATGTATCGACAACTGGGAAATCTACTGGTCATTGTGCCTACGACTCGAAGAGAAATCTGTAACAAGGAGCGGATTAGACAATTCTCTAGCTACGCAATTCTAGCCTCCGGAGCTCTAATCTTCCCCGCGGTCCCGAAGCTGCCGGGTAAATCTAATCAGCAAAGGTCGCTCATAGGTTTCAGAGTGCAAGTTATACAGGGGTCCAATAACTAACTGACGAGTCGACGGACAAACAATCGCTAGGCTGGACTACCTACAAAGACGTCGTTCTGCCCGCAACTTACTTTTCATTGTACTCTGGTGATCCGAAAATCACGTTCGGTACACATAATAAGTAGCTTAACATCGCTTAGTCGTGGAAGTCTTTTAGCGTTGAAAACTCCGGAGTAAGTCCTTTACCCCGTATCTGTCTTTACACAAGTGAAAACGCGCTCTACGTCGGTGTCAGCCCTTCCTCTTAGTTGCCTCTCTTCACTGATCCACTAGACGACAAACTTCGGAGGGTGTCACTCGCATCCAGTGGCCGTGGCTTCAGGCTAGAGACGGTAGTTTTTACTTTCCAAACACTCGCGGAGCTAGGGCGAGTAGGTGCTCCTTTTTTACCTATTCTAATTGACGCGGTGGGTGCGTAAATTAGACTTAAGTCCAAAAAACTGCTACAGGTACTTAATACGCATGACATACGAAACTCGGATATGTTTTGTATGTAAACCCAAAGTTGGACTCCACAGATCACTTTAAAGCCAAAACAGGTAGATGAATCATCCTATGTAGGTTTGATTCTTACATCTTCTTAGGCTTGTATGACCGATGGCAAAAGAGGCGAGCCATTTCCATGTTTACAAGGAACAGCATGTCGCCTTCTAACGGCCGTCGGCCTGCGGGACGGCCTGAAGCAGGCTCCCTGCGATGGGCCTAATTGGTCGTCCTCGTGAGCAGTGATTATAGCGGTTCCCGGCGAGGGTCAATGTAGGCTCGGTGCAGGTTGCTGGCCCGGGCTTATTTCTTGTGGGTGAACCCGTAGGAACTCAAAATAGGAATCCGAGAAGCTCATGATCAGGGGCATTGACATTGCAAGGGATTAGGGGTGGTACGGTGCATTCCACTTGGAACTATGAATAGACAACTCATTTGATTAGGGAACCGAGTAGAACCTATATTGGGCAATGTCACCTTTCGTGGGCAAGAAACCGGAGGCCAGGAGTTGCTGAGGAACAACTATAGGTGAGACTATGATAAATGGCACGGGCCGTGCGTCCGTGACGCCAGTGTCGGTGATAGCAATTGGATGACCCTCAAATATGCACTTAGCTTCGATGGACACGAATCCCGAAGGTCTATCCCAGATCGAGTACTCCCGTGGCTCGGCCTCGGTATTACTTTGCTGCGTCTAACGTGGTGGGATACGACGTGTGGGTAAAAGATACAGTTTATTCTTCGACGGCCTTCATCGAACAGACCGCCCCCCCCCTCAAAACAACGCGACGTAGTGTTTTGGCTGACAGAGAACAATAAGTCAGGACAGTTCTACGTCGTAGTGGTTGACCTATTGCAACGCGTCGCCCCGATTAGATCGGCCTTGGGACGCCTTTATATCCCAAGTCGGAACTAAAAGGTGCGCCTTATTCTTGCTTTTGTATCGGTCGTGTGTCCAGCGGTGGTATCTAATAGCTCGACTTCGCTTTTTGGCCTTGAATCCGCCCTGGAGGGATCTAGGACACATGTCAGACTCGGCACGGATCACCTCGTTTCAAAAAGGGCCCCAAATAACGGTTGTCGGCATGCCCGGTAGTGCTCAGGGTTGTAGTGGGTGGACGAGCGTCACGTCAGATTAGAGCGGTCGAAGTACGGTTAGGCGCGCAACGTAAGGATTGTGTTGACCTGCCCAACGCGGCGGCGGAACTCACGTCTCACGACTTGGTAAATAACCTGGTACCGCTTCTTGGTGCAGCGCCCCGCAAAACGTGCGCGGCGTGGAATGTCAATCGAGTGTATCGACTGAGAGTAGGCGTCTGTCCTCACAGCCTCCATTGTTCCATCCCCTTCGTGAAGGCCAGACTGGCGTACGACACGTTGAGCCATTCCTACGCACTTGTCTCTTATTTACATAAAAAATACTTATCGCCAGTCGACAGGCCTATATTTGAGAGTCTCCAGTCCTCCATTTGCTGATCCCTATTGGCCGCATTCAAGCCATCGCCGCTTGGCGGACTGAGGGCTCAGGGGGGCTGCCCGTATACGTGTACCCTAGAATAGAGTTTAAGCATAACACTCTGAGTATGACGGCCATTAGCACTTGTGGTAGAGTGCGGAGCTCTCTAGTTTCTAACTATAAGATCTGCAACACGGTACTGTCGATCGCGGCTCACGAATCGAATAGGAACATTTCCTCTTTGCAGTGAGAGCGGGTGGCAGTAAGCTCGAGGGCCCACTACCCGTTTCCGCGGCTGATGGAAATCTATTAAAGCGTGCCCAGTCTCTAAAAAGCTGTTTATATTTTTTCGATATGAACCGTATTGAGGGAAATGGTGTCCTTAGCAGGAATCGCTTCAAGTGGGTGTTCATGCGGATCTTAATTGCTCACTGGATAAGAAAAGCGGATTCGCAGTATTAGCCCAGATAGGGCTTCTACTAACATCATTTTTTTTCGAACGTCGGTTACATACAGTTTTCCGCTGCTCCGGGTAGGAAGAGCGATGATGGAGCAAGGATCTGCTGCCCTGGTGCGAGAAATTAGCGGCGTCGACGCCGTCACAGAGGCTAACCCCTCTAGGGGCCCTAGTGGTGTTTTGCGTGCGCGTGAGCGCCTAACTCGCTTCCCTGGATCCTCCTCGCGATACTGCTTGTGGCTGGTGTACACCTTGCGGGCATGAGAGGACCCACATATGGCGTGAGTACAATCACAGTCTTAGAGGACTGGCGCTCCTATCTGTTCATGCGGTATTCTAATTGCTCCGGGAGCGTCCGTAACGGAGCGGATCCGCGTCCTGCAACACCCCGTGGATTCGTTGATGTGGATTTGACGGTGCAGAAAACGAGAAAACATGGCCACGTGAAGTGGTCGCCATCTTCGACTGAGATCCATCTGGTAATTGCCGAGCGAGGATATAACTGGCAGTAAATTATGGGGACGTCAGTCCACTTTCCAGCATGATCGCGTCGCACACCCGCTCCACGCTCGCGGCAGTGCTGTAGCGAAAATCACTGTTACTGTGCCCTCAACAGCTCTTGCATTCAACTAGAGCGGGTCTAACGTCATTCCTTCGGCGCTGCTCCGATAATGGGATACGAGCGCAAGCACGCCCGTTATTAAATGCCGGAGCTGACGCTCCTCACGGGAGCCAATTTGACCTTCTAACATACCGATGCAGGCTGCTCGTTTATGTCACATCTCGTGAACTACTGGTGTCTTGGCGCTCGACATAGATTCTCGCCATAGGACACTTAGCAACAATTATGGTCGGCTTCAAAACGCTCCCTGTTACCGATACCGATTGCATTTGGATGCGGGTGGGAATTAGTTCTACCAGGGCCTGGTGTCGGCCCCTGACGCCTTTCTTAATTAGTTAGGAGGCCCACGGGTAGCAAGGGAAACCGAGGCACTACCGCAAAAGAGGAATAAGGGTAGTGCCTCTGGGCTGAGTCTGTGTGTTTGTATCAACGCACAAGAGAAATCCCACATACCAACCTCCTCTTAGAAGCCCTCATGTCAATTTGTCCTGCCCAATATCGCCGCACCGTTATCAGCATTTCAAGCAATGGCGAGGTACCTTTACAGCCGCATATTAAACGAGGTGACTTGCCGCCTGGGAAAGGCAAGACCCCCCCAACCGTGTGCTTGTCCGAGGGCTATCGCAAGTTGGGCACATTTCCCACGTTCATCCATCCGCCTTCGGAAGCTACGCTAACTTAGGACCAGATGTTAGCGGCGCAGTTTAACGCTTCGGAGTCTCGAACATGTTCGCCGCGTAAGACTAATAAATGGGTGAATCAGGTACCTGTTCTCCGATGTTTAGTGGGAGTTCTACCGTTCATTTTCACGTACCCGAGACAAACCCAAGTTTCCGCGTGAGCACTCGCAAATTAGGCGATGCCAAATTCATGCCCGAGAATGCAACCCAGATAATTCTGTAGAGTCTACCAGCGAAAGCCACACAATTGCCTCAAACCTCCGTCCTGAACAACGACCATTGTACGCTGAGAGAGCCTTATATTGTGCGGCGCCGAACATGCTCGGCGTCAGTCAATAGGACGCTGATTATCCCAGAAATATGGAGACTTCATTTCGCTTTCTCTTAAAGCATCAGGTTTTTCTCACCCACGTCAACAGTATAGGTCATAGGTACCACCACTATGCCTGGAGAAGGTCCTGATGGTGAAAAGCGGCTCACGGGGAGGATACTTACAGACACGCACCAACACTGCAACGGCTTGGGTGTGAGAAAATGTAATCTCTTCGACTCTAATTGTGGACCTTTTTGTCAGGAGCGTCTACGAGATGGGGGCTTGAGTCATGGACAAGTCGCAGGGTGCCAGTTCCTGACATGGACGTCAAGCTGTCGCAACTGACGTTGGCTTCTTGGAATGGAACTGAGTTCTGTGACTTGAAGTTGAAGCTCCGACGTCCAGAGACCATGTCGTAGTTACGCCGACTCTTAGCCTCAAGGGTCGTGGCAGACCTTTCCAGAGCTCTGGCGGCCAGGTCGATAGAGGGAGCGACTGCTGCCGGGTCTTACTTGACAATTATGATATCGACTGCGCGACCCTTCTCCACCGCCAATTCGCGGAGGAACATGTCCAAGGCGTCTGACGAGCAATTGGAAATGGGTGAGATTTGGCTCTCCAGCGCCGGGCCCCAAGTGGGCGCAGAGTTGCATCTCATCGCAGAAGACCAGGCACACGGCTCACGTCCTTTCCACTACAAGGTAACGATTGAAGATTAGGTTCTGTCTCTATAATAGTCGTGACTGGACGTAGACCGTCTCTGGTGGGGTTGAGTAGCATCTTCCTTTATACGGCCCCATGCGCTAACTGACGACTCGTACGCGAAGTACGCACCCAGGCAATCGGAGTTCTAACATCCTGTACCCGTGCACCGACCTTCCCACGAATCATTGGGAAAATAGCGTTAACGCTCTGAAAGCGACGGCAGTTCCGGTACACGAGCATCAATCGTTATCGACTGGAGCGGCACCACGCTATAGGCTCTTGATTGGATGCGCTTCTACTCGCCCTCTACTGAGCACCGACAAAATAACAAAATCGGGAGATGCTTCCCGGTCGCAAACATGTAGAGATGGTGGCGGTTACTCCCAATTCGCGCGTGGTGTGCGCACTTGACAGAAGAACCGGCGTCGGTTTTGGCTTTCCCCGCGGTCGGAGGCTCAGTAAAGTCCTCAATTCCGTGGACTTCCTGCAAACTCTTGCACAGGGTTGACGACTGAAAGTAACGATCGGCCTGGTTAACACAGTCGATAGAGATTTGTCAGGCCTCGCTGATGGAATATCGCGTCTTCATGCTTCGCAATAACAGAAGAAGTAGGAGAGTAGAACTGAGGAACATGCACTGGAAGCAGCCGTCATCTGTAAATCCGTCATTTGGTAATCGGGTTCGGGATCTATTGCATTTGACCGGAGTGAACGGCGCCCACCAGTATTGCGCTAGCAACACTGTTCGAAGGTACCACGGGTGGATTTCAGTAGTTTTAACCGCGTTGTCAATGTGACGGGAGAACCGTGGACCATAAATAAGTTGCCGCTTTAGCTATCTAAGGTTACAAGGGCGGCTGGAACTACATCCGAACGACCAAAGATCGATCCGATCAGTGCTTCCTACCCTGCCATTCCGCCTGGACGGCGGCCCTACTTGTCGCACTGCCTGCTCCGATTCTCGTTGGAATACTAAGAAGAGCATTCGGTTCCCTTATTGAGTTCCCAGGACAGATTTTTTAGAAAGCGTCCTACAGTCGGCGGCTGGACGGAACTCGCGATAAGGGCAAAAAGAAATAGACACAGTCTGCCCGGAGAGAAAGGGTGCTAGCTACAATAAACGCCGGCAGAACGATTTGTGGAATAGAAATTCAATAACCGTAATGTCCGTAATTCGAGCTAGGGGAACAGTGCCATAGTCAAGGAAGCCCATCGCTGGATAGACGACGTGAGTCGCCGTCGTCAAGCTAGTTATCGGTAAAAGCTAGCAATGCCTTTGCTGTATATGAATTGATCAAAACACGATAGCAGTTTTGTGAGGGAAGGCATGCTCTCCCCGGAATTGACTACTAGGAGTCAATAGCTACTCTTGGTCCGAGTGCCCGACATGAGGAGTCGTGTCCAATTTATTTCTCATAGAGGAGCGCTTCGTCCTCGACCATACTCTTACGGTTCTGTGGCAACCGTGTGGATGGCTACGAAAATAACTTGCTAAAGAAGTTTAACCCTGGTATTGCGGGAAAGATGTCATACGTTAAGTGATTCGATAACGATTTTCCTCTCCTTTGGCTATTACATTACAAAGAATAAGCAAAACTGGCCCTTTGTCGCGCAGTGAGGAGACAGCACGACGTCGGCTGGAGTGCGTACTGACGCCGAAGCTCCCACACACCCACGTCTCTGCCAAATTGTCCCCAAAGGTCTCAGCGTGGAGCCTTTCTCCCAGTGGGGGCGTTTCACCATCCCATTTTTTGTACGAAACGAAAGCCAGATAGGATTAAACTCTATGTGACAAATTATTTTCTGGTCCAGACGAGTGGTGAGGAGACTACAACGAGTGGAGCCGGTAAAGCCCCAAGCTCCCACAGCTATCGCCCCGCACTTCCCAGAAGAGCCGGATCAGGGATCAAAGAAGTCCGCATCCGGCGCTTCGGGTTCCTTGCGCCTACGATAGGGGGACCTGGGGCTTTCTCAATAAGTGACCGATGGAAAACTAATTTATTACTGGCCCCAGCGACTGTAATGGTGCGCCACTGCGTAGCCACCGTGATCCCAGTCTGGAGGGTAGTCTCTAGGTCAAGAATTCGGATAATATTTGCGGGTTCTGCCCTCCTGGCACGATAAGAGCATTAACGAATGCCGGAGGATTCCTTATCAGGCATTGGGCGTAAGAATATCTTCCACTGACTGTCCGGGGTTTTTAAGCCAAATTTGGATGCAAGGACCCACGGGTAAATGCGGTTGGCGTCCTCGATCTAGCAGGCGACCCCGGTTTTATACTAACGGGCCGCATTCTGACCCGTCTTCTCCCGGAGGTGCTTATTTTGCTCGTCTAGACGTACTCCTCCTCTACCCACGCCAGGCATGGTCATCAGGGTACCGGCTTGAGTATGGGGGGACTTCCTTATTTGTAGAACCGAATCACGTGGGCTAACTAGTGAGTTGGCTGTATCGGGAGGAACCGACCTCTCCGCAGTACCCCGATCCAGTGAGAAAGCGGCGCATCGGGACCGCTAATGGACCGAATCTTGGTAAAATCGAACCAATTGCCAGGGCGTAATCATCTCTCTTAATGCTCCCTGCCCCGCGCTCAATACCCCCGAGCTTTACCCGCCGGGCAACTCGCTTTAACTATACGACGTAATGTTGTTTTTCCTCCCGTACCATGTTTGAGCTCTATTGCCAATTCGCGTGCAAGTCGTAAGACTATCTGTTCGCCTGGAAATGAGTGGCATAAGTGCATTAATTATTCGTTTCATTTCCACGGTTGGATCACACTTGCTACGTCGGGAGCGCGTCCCGAAAGGAACCCGGAAGATTCCCGGTTGCTAAACCCTCTTCTCGTCCGGTTTGTTGAACCGCAAGAAGAAACATCCGCCATAAGTCCAACCGGGTAGGGCAGAGCGCGAACATCCTGGGCTAAATAAACTTGGCAGACGGATTGACAGTCCATGGATATTACTACGTCGTCCTCCATGCTGGTTACGTCTTGTGGGTGTTATTGCTCTCTACTGTCACCTCTTTCCGCCCCATCCTCTGTTATCACAGGATCACCTCTGAATTTGACTACGAGCAGAGATGAACACCTGCGGATCCCCCTATCTCTGCAGGGTTGGTCCAGAGGCTTTGGGGGTCGTTACTCGTCTTAAGACACGGTCTCGTATATTCCATACCCCCAAACCGAAATTGGCTCTTTTGTAAACATTCCACTAGGTCACACAGCTCCACAAATAGAGATGTCTACCTACTGACAGAAATCATTCTTGGACGCCAAGCGAGGCCATTGTCCAAGTATTTACAGACGCGCAATGTAAGGAACAGCTGGTAGGAGGAATGATACCTCAGCTGCTACGAAGCACGCATGATGTGAAGTTACACGGCCATGGGATGGCCGCGAACCTATGAATAAACAACAAACAACTACTTCATAGACTAATATCCAGAAGGGACGCTCGACGAATCCTAGCTCGGCAGGAAGGTCGCTTCCTGTCCTATTCCATCCAACTCAAACGATCGGACTGGATTCTGCATGACTCCCACTTCAGGTGGAATGTGCACTGCCATGGCGCGGGCTAATCTATATGATTAGAAAAATGTAAGATCGAAGGAATACAGAATATCCCCCGGTCGGATGTTGCAGTCGTGCGGTCTTTATCGCGCCTAGACAAGACTGAGGCCAAGCACGCTCCCGAACCTACAATGCTGTATTTTTGGAATAATGTAACACAAACTTGGGTAGATGTGAAGAAACCCTCCGTAACTCTAGTCAAACCCTGACGAGGTCTGCGGATTCCCATTATCTGTGCAGGGCCGGCTGCGTGTAACCTCTTAATTTGACAGGCGTCCACAGTCGTGGGGGGAAAATGCTAATCTCACATACGTTCTAGTCACTCCATCGATGAAGCATTTAAAGTCTAAGACCCCTGACGTGATAGTCTGCCCCCAACATGCTCGGGCGGCGCAAGATATTTGTCTCACTCCCACAGAGTATCTAGAGGTCCTCCGGTACCTCCGACCCGATAAGACATGCCAGAGATGCATGGTTTACGGATATTTCCTGTGCCGAATCCCTGTAGGTCGTCACTAGTGGGTGCCTTAGATTCTCTGACGACCACTCCGTTACCGTCGCCTTCCACCTATATCTTTGAACTATACAACCCGAGTAGTACTGTACCGCCGGAGGCCTGTGCTACCAGCGGAAGCGTTCCCGTTGTCATTCCCCCCCTTGCTGCACGACAGGCACCCCGCGGCGCACCAGCCGAGACCCTTAGTGACATTAAGAACGTACCCACCTAAGTATCAAACTACGTTTCATGCCCAGTTGAGGAAGCCTTTAAGCATGAAAGCTTTGTCGCGTCCGCACGACAAGATTTTTCAATATCCCTCATATCCCCACCGGTCTTTGACATGTCTGAGCCTATTCGGGCATACAGCTGTAGTAGCGCACGCAGGCGGACGGGGCGCTTAGCCTCTGATAGGTACAACAACCCCAGGTATGGAGCTTCTAGTCCTACCGGGCCGTATTCAAGAGGTGGGGGGCCACCACCGCATGAGTCTGGTCCGAGTAGGGATAAGGACGTTAGGCGGCGGACTGCGCTGCGCTCTCCCAGTGGGAAATGCTCATTTTCTGGGCCATATAGTGGCTCTAATAAGGGACCCGGGCTCCTTGGCAATGGCCCCGGCGAACATCGGTATGCTTTGTTCACGTTCGCGGACCCGATGCTGAGTTTGTTGAGTTAAATTAAGGAAGATTCGCCATATAATACCTTCAGTAATCGATCCCAGCAGATAATCTAGCGATCCCGCTGTCCGGTAGCTATAGGAGCCGCAGGGCGTAGCTTTCTTTCTCGGTTGTGGGGAGGTCTATTAAATGTGGAGAGAGTCGCGTATGGCACCTAGAAGCTGAATGGTAGGGCGGACACAACGACCATGTCGTTTGGACTCCGCCTTTATTCCACGGACAAAACCCTTAACGACTCATGATGTATCTGGTGAGACCAAATTGTGTGGCCATATGTCCTAGAAGTGGGCGGCGCCTTTTTCGAAGGACCAATAAGCCTATTTCACTGCGTTCTATCCGAACAAGGTCCATGCATAGGGAGCCTGAATACTAGAGTAGCTTTTCCCACTCCTACTTAGTCAACGCGGAGGCCATCAGCATGGCGGACTCACGCCCGCTAGGGCTTCGGGCACAGGGAGAGCATGGGAAAGGACAGTGTGGGTATAGGGCAATCAGTAAGCGCCCCATATGAGTGGGCAGCAAACTCGGCCGTCACCGGTCCGTACTATACAGCTACGTTAGAGAATTGGCGGGCGTAAGAAAGCGGACAGTATGCGGCGTTTCCGCCGTCATGCAACTAGTAAGAGGAAATAAGTCATTCCTTGCCTTCGCGGGCACCGTTGTACGCGGTGATCGCACCAGGGGTAGCTGGAAACGGCCCCCTCACTTACTGGACTCGTCGACCCCAACATACTTTTTTCCTTTGCTCAGCTCTTAGAATATCTACCGTTTCCAACATGTCGAGATGGTTCTCCATCGTCCTCGTCTTTAGGGGCATTTCGTCGGCCGTTAGGTCTTTCGCTTTATTGGTGCGAACCGTGAATTAATCATCGATGTGCGCCGTTTTTATCTATCTCCGTGATTCAGACTAGAGAGAGTACCCATCATAGGACTATCTGTTCCGTGGTCCAGAACTATTGGGCCGTGTACCGCAAGTGCGGAACGATCGTTTGCTATACCCGGACGGGGACGGGGTGCCTATCCGGCGGTACCTATAAAATAAGCGGACTATCAAGGTATTCCGTGCCGTTGTTTTAGGTTGGCGGGAAGGCAAACTGAACATTTTCAGGCGCTTATGAGATTATACTCGGCCCGCAGAAGGTCGATACTTGCAGAACACAGGTCTCTGGACCAGCCAGGCGTCATATGCTGGTTCAGCGCATGTTACGGATTGCGTCAGCCTACCCAATAGTATTTCACTGCGCTTCTAACGTCTCGGTCCTGGTTTGTTCTTAGTCTAGCCCAGACAGAAGCTGGCCTCGGTCCGCCGGCGTAGTGTTCCGGACCCTAGATGCCACAGTAAAGAGGACGAGCAATTCGTACCAAATTATGGGGAAAAAACGAGCTTAATCCAAGATGGGGCCGAACGGCGCAATGCTCGTTAGCGAAAGGCTGATGAATACACGAGGCTCAGATCTCCATATACCGAATGATTCTTGTGAGCCCCGTTTTAGACCCGTGCGTCGTCGACCTCCCTGTCGTCTTTCAACACCTGAGCCGATCTTTGTTAGCCGTGCAACCTACGAGATATCTAGGGATCCGCGCAAGCCGGAAGGCCCGTCAAGCGTATCATTCGACTATAGATTTGGCGAACACGCCTGGAAGTTGGTGTGTGCTCTAATTCGGTCGGTAAATGATAAATTAGGGAGTGAGGACTTGGTTGAAGCCGGGCGCCGACTCGCGTGACAGCGGCTCAGTGCACTCTCCGTAGACATCGCCATCCTGATCTAATTTTCGGATGTAAGACGAGTGCCAGATATTCTAGAAATCCCCGCGTTCATCACTGGGAACAAGTTCTAAGATTCGCGAGCTCTAGAATCTCCGCTTTAAATGAAAGCGCACGGCGATTAGGAATTCTGGTGCAAGCCTACACACTCCGCGGTGATTTCCGGTCCCGCAGTAGGCTGCCCCTCACCATGTTTTCATGGATCTATTGCGGCCCCCAAGGAAAAGCCACATTCCGTTCATTTGGAGCGTCCTTATGTTGAACGTTGGACAGTTCTCCAGCACCATGATACGCTGTATCCACTACCTTCCCTGGATAGAGAGCGTATCCCAGCCCACGCTATCGGTAGTCCAGTTCCGTCCTGTCGCCATGCAGGAACGTGTATCGTCGTAGCCAAATACCCTTCCAGAGCTCTAGTGGTAAGGACATTACGAGTCTTAGAACGCTTCTGCATCGCTTCGACGAACAACAACTGAAGTTGATCAACCGCATTAAGGGATGACCTTACGAAACTGTTCCGGCACACTTCGACTCGCTGGTAAGAACCTCGAAGCGTCCTTAGTAGTGTCTTGATAACGCGCGATGGGCCGACCGCAGATTCTTAGCTCTTCCGCTCCTTCTCTTGGGAAGGATGGACTGAAGCGACCCTTACCGCCCATATATCCTGCAACTTATCCCTCTGCAAGTATTACTGAGAACTAAACAGCGACGCCACTATTTGCACCAATCGTTATGAACGATGGTGGTAATGGTAATGGAATCTGGTTGTCCTCGAAAGGCGTTACTTAGTCAGTGGTCGCTAGAGTGGGAAGCAGAAGCTCATTTCTGATTCGTTTTTTAAGACTAGCACTAATCCCAACACTCATGGGAAGTCAGGGTCGTAGCCAACGGGTATCCGGCCGGGAACGTTTCCCCTCGTAGCTGCGTCTATACTACTTTCTGGCCGGCTTTGATAGAGTCCCGACCCCCACCACCTGGGCCGTACACCGCCCCGTTTACCGTAGTAGAACACAACCGGTTAGAGATATACTTCCATGAGTTCCAAACATAGCGGCCCCAATAGGTTCGAGCACAAGGCCCGCAAAAATAAGCGCCTCAATGTTTGATGGAGACCCAGGAAGCGGCCATTGCATATCGTAGGATGGACGTTCTAGCAATAGGTCAACAACTCATACTGGCGCCAATGGTCGCTTTTAGTGTTCCTTTGAAGTTAGAAAACACCCTCAGAGTGTGCCGGGCTAAATCGGAGTTAATTCGTTAATGTGACGAACGCTGCTACCAGTCCAGTAGCCTTTCTTTATCGGGGACATCTCTAAACGATTACAACCTTCATCTTAGCTCGTTCTATCATTGCCATAGGTATCGTCAGCGAGTAGAGTATACAGGTGGGATGGTTACCGATACCCCTGTTTCCGACCATACAAAAGTGGTCACCACGAAATAAAAACATAAGCTTTCCTCCCGGTTGTGTCCAGCAAATAGATGACGACGGCGTTCTCATTAGGATACAGTGCTCACTCTACACCCACTGTGTAGCCAATGTCCGGGAACCAATACAAAGGGCCACTCAGTGCCTAAGATGGAGCGAAATCAATCAACACTAAATGCCCAAGTTGTATGTGAGGCCTTGAGCCATAGTAAGACTCTGATGGGAATAAGCGTCAAAGGGGGCGAGCGAAAGCGAGTGGGAACGGAGAACCCATTTAATTCTGACTCAGTTGATCCAAATCATATGGGGGTCTCTGTAGTGCTCCCTTAATCAAATCCGGGGCGGTCTCGTTGACTTTCGGGAGACCAGATTACAATAAGAAAACGTAATTATGTTTACCGTTGTCGCATTATATCCTGACATGTCAATACTACCATGGGAGCAACTCCAAGAACAATGGAGCCGGGGGCCGGATCTGCCACGGGCGCAAATCCGTTTCGGCCTGCTAGTACGACTATCCTAAATGACAGGCGCACTCCAACTTCCAAACGCACCCGACCGTACCTTCAAGAGCGGGGGAAAAGCCCAGCATTGCTTTGAAGGACTCGACTTCAGGTCCGAGGCAAAAGTTCGTGATCTGGTGCAGGTAGCTGTGATCTCAGGACAGCCCCAGATCCAAGGAAATGTGGCGGTGTCTCAAGAGGCTATGGGATACGACACGTAGGTCAACGAGGACTAAGGTGACTAGCATATGAGTAGCGCTATACCACTTGCCCGATAGAGGATCCACTAGGGTCTACTCGACTATCACTGAGCGACTGGGCTTGCTGACCCGGGCCTGTCTGGCCGCCCGGGACCACGCACTGGAAAGAGTAAATATAATTCCCTGGGCTACCAGACAGTCCCGTATGCTTGGAGCGGTATAGATGGGGTCTGTGTCACCGGTCAACGAGGTCACTTGGGTGGACTAACGAGTGTGGCCTCATGTCAGTACGCTACTATATCCCCGGCGGGAACGAAGTAGGCTGCCGGGCGGCACAGCCGCACCACGGGCCGTAATTGGAATATGTTTTTTCATCCCGCACTAATGCGAAGGAACCTCGCGTAGACAAAGGACACACATGGAATCGGCGCTTCCATTCGTTTGGACCCCTTGTTGGGGGGACTCTGTTTAAGATGAACGTGAGGCCGCGGGCTAGTTTGACATCGCTTACGACTTATCGACATGTGAATACTAGAAATGCTCGCAACCCCTTCAGCACAAATTGTCGTACCATCGTTTATCTGCCAGGAGGCGAGTTTTGGTTGTCGAGGACAAAAAACCAGGAAGGCCGCGAGTGACAGCGATCTAGTTATCCGGACGGGGGGGTTGTTACCACCTTCGGCTAGCGGCCGTACTACGGAGGCCCCGAACTCCGCTTCGCGCGTCTTGACGGGTCCCATGGTCCATACATCCGGGTTCCCGTGAAGGGTGAATTATTTTGGCTTAGACACACCAGGCAAGGGGAAATACACAACCAACGTCATGTAATTCGAACGCGTCTTTTACACACTGTGTGAACCTCCTCGAGCTAGACAGGGTTAGGTAGCGGCCCTGTTCAATGGATTCAACCCCTCCTATCCCCTATCGTCCCGACACAAGTGCCTAAGTGAGGTACCTTGCTTCACCCATACAGTAGGCTTGAAATCAATGTAGAATGGCAGAGTTCGCCACTGTTCCTTTGTCCGTGTTTATAGTCGCTAGAACAGTGAACTCTCCTTAAGACTGAGGCGACGAGAGATCTTGCTGCCGTTCGGCTCAATTAGCGCACACCCGCTTTCTCTGGAATTAGTTGTTATCCGACTTCAGACTATAGAGTACGGGTCGACATTTGGACTGAAGTTAGTTGTTAGAGTTCTCGGACACAGTGACTGGCCGGATAGATTCTTGAAATTGTAAGCACTCTGTCCTGACGGTCCTTTGCCACAAAATTCTCTGACGTGATGAAAAGATCTAGATGATCTGTCATGGAGTATCTAGCCACACCGTCCCGGATGGGCGACTAGTGGTGGCTCCCCGCCAACCCACAAACGGGCGCGCCTTACTGTTAAAATAAATCGCCAACGGTTACTTTGACACGCTTGCTAGCGGAAGCATTTATCTGTGATGGAATCCCGGATTCTTTTCGACCTCCAGTAGGCGCCGCCCCCCCAAACGGACCACTTTAGAAGGCCATAGCGAACGTGCGAGATTGTAGACGAGGCCCTGGGCAGTTACCTCAGGCGCGACGGACATTTGAAATATCATATGCAGCTAAGAAGAGAGATTTCTCAGCTGCGACGGTTGCGACGATGAACTATAGCTTGCCAGCTCGTGAGGCTCAAGGACGTGACGTTAGAGGGAGAGTTACTCTCCTGACGATAAATGCTGCATACCAACAGACACAAGTATCGCACGCCCCGCTACGCCGCCTTGAGGCATGGAGTCGTGACCCCGAGTAACGGAAAGGACGTCTCTTATACTTCGCCATTCTAGTTCAGACCCGATGGTAAGGCCCATCGGTGGGCTTCGGTTCTAATAGGTCCTCTAAATATGTTTTCTTGGCTTCTTGAACCGGCGACCGATTAGTTGGAATCCAACGCACTTGCTGCTTCTGGTTATTGAAACCTGAAGTAATCTCCCAACGCAGCTAACGCGCTGCCAGCTCGCCCACCGGCGCTAGGTTCATACATGCTTGACGTGCCGTCTACTCGGCGGAACCCACATTATAATATCTTCCGCTCCTGGTCCCGATTTCTTTGCGTGGTTACGTTTTAAGTTTTAAAGTGCCACCGCGTATGCGGAGGCTTACCGATAGATCGGGGCAGACGCTAACGCAAACCTAGTACTTATCGACGATTGATATTTACAGTCAACTGGTGCGGAGGCGGGCGATTCGCCCTGCGCTTCGCAGTCGTTGCAAGGTACCTTATCAATATAGAGCCTGGACGGCTGGCGAGGCCACATCGTGGTGAGTGCGCTCATTACTTTTGAAGCGGAGCATGGATGTTCACTAGGTCACTGCCAATCACGTGGGGGTGGGTTCTCCATTTTTTACACTTGGGGAATGCGGTAGCTACAATGGCAGAGTGAATCTCTCGCGGTGAATTTCCTAACGGTTTAGTCATGAGCGCCGTGCCGTAGACCGCTTAGGTAATATGTATCGGAAGTGCTTACCGCACATGTTTAACTCCGCAGGGGTGGCACATGATGATCCTCCGGGTTAGCAGTTTCCTCGTCGCCCCACCGGTAGGGCTCCTAGCCAGATCTAACGGTTGGTGCCCGCAGCTAGACGACGGGCTCAGGATCTGCGGATAAGGTATGGCAAACATCACTGAGTATCGTCACATCTCGATCTACAATCAATTATACAACTTGTCCATCCACACATCACATCCCGGCGAAGTTTTTCTCGTTCGCACCCCAGCCGCTCCGCCCTATACGCCATATTGATTGTAGCTTGCGACTGTTTGGCAGTAGTAGGCTGGACGTTTTATGCAACTTTAGCGCTTCCTCTGGAAGCCCTAGCCAGACGCGCTTACCGGAGAAGCGCCCTCAGGCCCTACACCAATTCAGATCACTTAGGCGACCTCGTATGTCACCCTTCGAATAGTCCTCTATTGACTTGCGTTGAACACGACGTTTACTAATCACAGCCGCTGAAATGCAGTACCCACTAGGACCCGAATAATCGAACGGTCTATCCGAACTGAAGGTCCGGCTTAATTACAAAGGGCGTCAACGCGACGGCTCATCGTGAATCTTTATGTGAGTCCGATTGTGTCCGGAATAAACGCAAAGGGCAGGGTATTTAGGGTAGCTAACGCAGCGTGGTTCTGGACAACACCCCCATGCCCTAACAGCGTAGGAAAACTACATTCCGGACGCTGGTAAATTCCCAAGGGATGTGTATCATGGTGTACCACCGCGATGATTCCAGTCTACAGTATCGGCTTCAGCCATGAGCCTATTTCGTAGCCGTTAATCATAGAGGCCGGCTACGAAACATAGCCTCCTCTCCCGTGTGAAGGTCATATTGCCCCTTCCTCTCTGGTAGTGCGGTCGCCCTTGCGCTTAGCTATGGAACGACGGAGTACCAGGTTGGCGTTTCATGAAGGGTACTATTCGAATTATGTATATGTTTCACAGGAAGGAAATTATCGGGAGCTTGAGTAGTGTTGCATCATCTTATCCACCGTAAGGGTACTGCCGACACGTCGTGATTGCGCAGGTATACCTCTAGTTAACAGCTGAAAATGCTCCATTTATCAAACTGAAGAGACAAGTGAGACCCCATTGTTTAAGTTTTAGTTGATCTGTTGTATTCGGTTATTACGCGAGTCCTTTGGCCGCCCTCGATTGTCCGGAGATCATTAACACAGCAACGTGAAGAGGTGTGCACCGCCGCCTGCCTTTTATTGACTACGACATCATTGCGCCCAACTGGATTCTCCTCCGAACGCGTCCTCTGCTCTAACAACGTCGCACGCGCAGAACTCTTCGCATTTGTAAACAAGAGAGATGCCAAGAGGAACTTTTCAAGACTCGCCTGAGACTCAGATGATCTCCTCGGAGGATTATTCCCTATTCATGCAGCACTTTTTGCCGGGAGGCTTTCGGTACATCGATTTGCATCTAGTTGCACATCCAGTATGCTCCACTGAGGTGTGAAATTTGTAGAAGTTTATATCCGCAAAATTGGTCGGTCTACATTTGGATGCCCCGGACGACGCAGCTCGACATCAAGAGTTAGAGAGCGCGTATTGAGGCGCCCTCTGTTTGGGAGAATAGAGGAATGGATCGACAATTTAGGTCCCGCGGCGGGCCAACAGTCTCGACTGCACAAACGGACCAAGGCGGCTCCCGGAACCGATGGATAATAACATCTTCACGCTTTCACGGTGTCGTTGCGGCATAACTTCGGTGCTCTATCCCGGACATGCTTTTGGCCACCCGCATCTGCCTGCGTTCGCACCTTTTCTCCACAGAATTGGTTCGCAGGAAACCCACTCCCCTGCCACCTCACCGGGGCCGCGGCCCCCCCGTTTTCGCGTTAACTCTCGTCGGTACCTATCAAAGGCCGCTTAAATACCACGATGTGAAAATGGAGATATTGGGAGGGCAATGCTTCCTACGCATACGGCTTAAAATTACGGCACGATCAAGCGGTATGCTGGACCGCGATCAGAATGCTATTCGAGTACGCGCTAGTTCGGTAGTACGGGTTGACACGATTTGATACTGCAGTAGCCCGAGGATGGTCCGTCAATTCCAAATCGCCCTGGGTTGTCATCCGTAATATTATCATCTTATCCATCATTTGGGGCTGCGCAGGGAGCCGGTGACCCGTAAAGCGTTCTTCTCACCCCACCTCAACGCTATGCCGAATCGTTGTGTGTGTCAGCGGTATTCCATGTCAGTCAAACGGAGACGCCTAGTTCGGGGTGAAAGAAAAATCAACCACATAGTGCACACTATCGCTGGTTGGCTACATTATAACCACCGACGTCCCACCACCTCGACTCCGGGTCTATGCATGGGTAGGCCGCCAACGCGCTCGTCAACTTGCCGCACAGATGGACTAACCATTTTAGGCGGCATATCGGATGTTGTAGTGTCCCCCGGTTTCCTTCGAGTCGAAGTTAGAAGTGGTCATAGAGACCGCGATACTACTTAGCCTTAACTGACGCGACGCTGCTAGTGGCGCCACCGTCAGGGTACCCAATCAGACTGAATCTATCACGCCTAAGTCAGCACACAGGACGCCATTTGTTCGGATAATGGCCGGGAACCTAACTCTGGTGACATTGTTAGCACATATAACCGGTTCTACCGGAAGACGTGGGATCCTCATCGTAAAAACTGGCGACCATACATGGTACACAGTTTTGTCGGGTGTGATTTCGACATAGGTGCAGATCCCTCGTCCCATATGGATGCGCTCTAGAAGAATGACCTCGGCCCCATGCATCCCCACGAGCATCCTGCTCGGTATCCAAGGAGGTATCCTCACGGCCCCACAACGTCGTTCTGGGACCCTCATAGGCACAGCAGGATGCGTTCATGCGTAATCCGCTCGCCTGGTGCGGGGCGCTTCAATTCCGCTTAGGACAACGAAGAAACACATATGCAGGGGCGCCTTGAATGCGCAAAGCAGCACAGAGACTAGGCTCTCCGATACTCAGGACTGGTTCTTATATACTGAAGAGCTCCCTCAAAACCGCTAGATAGCCAGCAAGTCTTTAGCATAGCTGGTGTGCCGCATATGCATCGGATTCTTCAAACATCGTTCCTCCATCACCCCGAGGTACCGCTACACGCGAATGAGAGTGGGGGGGATGGACCGTTGGGTTTAGGGGCCTCTATGTGTTCTATAAGAAGCGTCAGTTTCGTTTTTGTCTGTTTCGTCTGATAACTAGTTCTCTTGCTGAACAAGGATTTCACGTTAGGGGCCCTTGCATTTCGCGAATCGCACCTATCGCACATGGAACGGGGAAGTGAGGTCTCCGAGTTGTAATCCCTTATGGCTGTATCATGGTCGAAGCAGCAGAATCCTAGTGAGGATCTTTTCAGTACCCTAATGGCGCTCAGGTACGGCGTCTTGACTCGTTCCCGATTCTCTGGGGTATTCGGGGGTAGCAGGCTATAGACCACCCACGTCCGGGTGCCAATAGGCCTTCCGTGCATTGGATAACCGTTTAGCCTGGGAAGTGCTGGAACGCAGCCACCGATTCCCGTTGTCTGATATAGGCAACTGGAGTAGCCTCTTTTGGTATTGCGTAAACGGTCACTGTCACGCCTCCAACTTCTACGCCAGCGCGTCGGACAGGATAATCCAGCGTGCATGCGAGACGAGGATAAAAGCGTTCACTGTGCAATGCTTCCCAACAGATACGGCCGCGCCCGGTTCCCACGAACGTCCCCACGTCCATTATGGGACTACTCGAGTCGCTGGAGCGTCGGCAGTCTTGCTAGCACTCCAGGAGTGAGTGACCACCAGAATCATAATGCTTTGTCCCAAGGACAGCTAGGTTAAACTATGCAGTGTCGTCTTGCCATGGATACTTAGGATCGTAATAATGGGCGGGGGTAGCAGTACTATTTATTCGCGACGAGTCGTCGAGCTGTACGGATCGCTCTACGGTCTTGAGTGACAGCATTGCGCAAGGCTCCGAAAATGACCGATGACGAAATTATTGGGCTTTGCCGGGACGATTGGGTGTGACGCGCACTAAGCGCGTAATGGTTGGCAGACGGCTGATTTAAGCTGTTCTTTACGCACATCAACTGGAAAATATGTTTCCTACTGCAGAAGGACGCGGGGGAGGTAATGCCAGACAACCCCGTCTATCAATCCAGTAATTTGATGGTCAGGCGGAACTTGCAGTTTTTTGATATGCATGGATGACTTATGGGAAAAATTGCATGCGGCACGTAAATCTCTAACTTTGACTGTCGGTTCAAGAGAAGGGTATGGACTAATACGGCGGATAGCTTCTTGACTTTCCCTCAGAAAAGAGCCGCCCCACAGAGACGATTAATCTAGCCCGCAGTCAGCGGCACGTTTCAGTGATGAGGCCGGTGCGAGTGGCAGCGTTCCGCACCTGCCTGTATAGAACTTCACGACGTGTAGCGTATTCCTAATCTAAACCTTAGACCATATTCAAACCACGAAAATCCCACTTCAAGGCTACGCAACATTATGCAACCCTTAATCTAGGGGTGGTCAGCTCCACGTGGTTGTCTTATCGCCTCCTCTGCAATTGTTTTATTTGCGTTGAACCTCAGTTAATCACACCTGATTAAACGCAAATGCCTAGCTGGTCATAGAACTACTCGTTGCATAGGGCTCGACCGGAGGGAAAGATAGTACGCTAGGTGTCTCTACCAATCGAGAAATCGCCCCTTCGGGTTTTAAAGTCCGTATTGGCACTCTGGCCGAACATGTGCAAATAACACACATATCGACAGTTTTGGGGTGAGGGTCTAGTATTGCCTCCAATAGTTGCTTTATAACATAGAATACTCTCGGGCTCTGCACGACACCGCGGTTTAAACGAGATAGTTGGATACCCGGTATTAACAACGGGATCGCTAGAGTAGTACGCAACAATCGGGTATGACCTCCTCGATAGGAAGTACGGTGTTAGTGGTGTTATTAACGAGCCGCTTTGCAATCCTTCGCGACTGAGCAACTTTGCGATTCGCCTCTCGATCCCGCCCACTGCTTCCCAGATGTAAGTTTGAGACAGTCACTTCCGGAATCAAACGGGGCTGTCCAGCTTGGAGTCACGCTTGCGCTCGCTGGGGATGTCGGTTAGTATGTATCAAGTTAGTGTGCAAGCATCGGCCGTCCCTTAAACTGCGACCTCCAAGTCTATAGACTTACGCTTTTACGAGGCTGGGCAGTGGTTCCGGCGACGTATACAGAGGCACATCTCTATCATGAAGCCTGTAAGAGAGCCCTAGGGACGAATATCGTCAGTTAAAATGTCGCTGTTCGTGGTTGAAAGACTATAGCTATCTCCACGGCTACTATGAGAGCCTTGGACCAAATTAAGATATGTCCACGGAGTTTCGGATCATGCCTCCTTGACGAGATTGCAGACCTATGGAAAGAAAAGCATCAAGAGGGCTATCTGCGTTCTTTCTCTTGCTATCCAACCCCGTCCGGCCTGAACGCATTCCCGTCTACAGCGGATTTGCGGCTCGATGGGTCGGAAACGACAGTTTTGGGTAGGAACTGCCCCGCGCGCGCGCCGGATATGTAACCCTATAGCTCAAACACCGCCTCACGAGGGTCTATCAAGTCCATTCAAGCTTGTCACTGTCACGCGCGGATCCCGAAACAGTAGGGGACGTAGAAGCATCCAATTTTTGAGAGCACCGGCGTGACGCAAGGCCTGAGGGGCCAAATATTCACTCAGTTTTGTGCGTGGCACTAATCACCTCCTAATCTCCCGCCGCTTCCTGACTTCACCCGAAGGTAGACGTAATAACCTACTGTTTCTATCAGATCGCCAAGTACGGGCTCTCTCCCGGATTTTTAGTGACCTTTCCATCACTGCAACTCCTCTTCGGTAACTTAACCAAAGCCGATTGAGCGCACGTACCTAGGGAACCCTGGGCGACCTTTGCTGTTGTCTGGACCAGCCGTATCGCGACGGGGACCCGAAAGAGTGGGATGCGATCTGGGACGGCACCGGAGGGCCTACTGGAAGGCTGGATTGCTGGACAGTAGTTCTGTCGTCCTTGATTGGATAGCTGGATCACGGTTGGACATAGTAGGATGTTTTCACTAACAGAAAACCAAGGCCGGCGGCTGGCGCATTTGACGACAGCTTACCCAATATAACTTCATCAACCTCTCAGCATGCGAGATTGAGCTCATTAGCGTGGGTATACGATAAACAAGACCATCCACATCTGACCTCATCTGTGGTTAAAGGATCCCAAAACTGTATGGTTCACGCGGACGACCGGACCTCACAAGCGATCTCCCACACGTAAGGTGATAAGGTTGCGGAGTGCCCGAGCAACTCACATTAGACTTCCGGCATAATCATTCGGACGCGATAGTGGCGGGTGTCTCGTCGATTTCTTTGTTTGCTCGTGTTGTCATCTGGAGTCCCATCCGATGGCAGACCCAGCCTGGAAGGGACGCAGGCTGCCTGATACCCATTCTAGTACACTCAGTGCAGTCACGTAACTATATCCACTAAGCGGAATCGTAGTCTGATGAATAGCATTAGCTATGACGGTCTTTTAACGCTCGACGTGGGATGAAAGTAAATTGTCGAGAAGCATTCTATCACGGGAGGAAGAGGTCCACGGGTTGCAAGTCTCCCTGTGATGTCTGATCTACCCCTCAGTCATCCATAAGTGCAGCCCTCGGTTCATCAAACTAGTTTCAGTGCCAACAATGACTGGCCTAGCAGAAAAGTGCTTTCGAGCCGAATGCCCCAAAGCACCGACTATTTTCTGGGGACAGCGTGGGCTCATACTGAGACGCTAGGCCGCTAGATTATTGAGGAGTGAAGACGTCTTCGATGGTCATCACCTAGTGCCCCACGGAGGGGTTGTATTTAATCGCTGACCGTGTTTTAGGTGTAGATGCGAATACGCTTGACGCGGTGATTAGAAAATCCGAAAGGGCCCAAGTGTTCCCCACCAGGGCTGCATGGGTAACTTCCCGGGGTAAGAGGGTGGCGTGGGTCGTGACGCGATCACGCTCCACCTCCCGCGTCATAGCCATTAGCAGCGTCATTGCGCGTTTGGCCCGTGTAGGATCGGGGCTGACAAAGTCGACCTGGCGTGCGAGCTGTTTCCCGGTATCGTAGGCTAATAACAGGTGAAATTTAGAGCATAATGCTGGGCGAAATGACCATCAAAAGCTGGTGGTTACATCCGTAATGGTGGCCCACGCGGGTTAACGCCTTTCGTGAACGTCTACTAGGACACAAGCAAGAGTCCACGGCCGATCAACCTCGGCTCATGTCCCAGGCTTGGTGGCGGCGGGGCAGAGGGCACGTTATGGGTCACCAAATGGGTCCGTGCGAACTATGGACCACTGGATTGGGTTTGGCATCTACGTGCGGAGTGGAGGTCGGTTGGCGCGTCCCACGAGCGCAGTGAGTTGCTTGTATAACCGAGTCCTTGGCCCGGGTAACCCATCAGCCCCCGGTACACGGTTCTCGTGTCGCAACCTAACCATGCGGAGTGAGGATCTGCGGTCCTCACCTGGGGCGCACGCCAATGTTATCGGACGCTGTGGCCCAACCATGCCGGCATAGGCCATTAACTAGTTACATGACCTCCCAGAACGCTCTCTTAGGCCACTCGACGCGTGTATGTCACTGTTACTGTTCCACCTCGGATGACTCTTGAATAGCACCTCCACGTTGCTAAGCTAGTCCTTAACTCTTTCCGAGACTTTAGACAAAGGGACCAGGAGCACCTCTATGTTCTAGTTCTTAACCTTGACACATAGGAATAATTTCCCAACGTAAACTGATTCAGACCGAGGGTATAGAGGCGTACGCAACTCAGTAAGCCGCACTCCTCGTGAGGCCGATGTATACAGGGCGGACATGAGCGAAGAGTTTCTCGACAAAGACTTAAACGCCATCCATATAAAGTAGGTTGAAATGTGCTATAATATCGGTTTCTATACCCTGTACAGGTACTTTGGGAGAAACATGGGCATCTAAAACGGATGCGGGCACCGCAACAGAACAGCGTGGGTTTTCATTACTGTCGACTATGAGCGTTATGGACCTTCACAACGATAGAACATTCATACAGAGGAACTATTCGGAATAAAGCTTGAGACGCGGTCGGTGCGAGAAACATACTCGTTGAACCAAAGATCGCCCGTACACGTAACCGGACGACCTGCGGACCATAACTGCGTGCTCAGCCTCATTATACAGATCTTCGGCTTATTCAGGCCGTAGGCTGACTGGCTCTTTTCTTGCCTTCTTTCTGGCCGGTAGGACCCCGAGAAGGCCAGCTTCGCGTTTTTAGCCAGTAGTAAGCCTAGACAGGTGGGGACGTCCCCCTAATATTCGCGTGGGTTGCGCATTATCAAGGGATGGCGTATGTTGGCGCATGCACCCTGAGAGGGAACTATCACGTTGTTCATTCAGGTGGTTACGCACACGCGCTACAAAAGGACGGGGCAGTCATCGGTGAGCTAGATCACTTACCATGTTGAAAGGAGTCTGCAATCGGGTAATAAGTAAGCGCCACCCGTTATAGGACAATTGTATGCAGACGAATATTCGAGTCACTCTTCAGATGGTTCTATTCTTACTTACGCTATAGAGCCTTGGCCAGGCCCGAGCATCTCGTATCGTCACCGAATTTGCCGACCCCGCTAATCCTTTTTTGCCGCCTGGTTGTCATGGTCCCAATGTATGATAACCGTTCACACACGCTTCTGACACAGCCCTTGTGAGTCCATCGTAAGAATGGAGAAGTATTCTGCCGGACCTCCAGAAACGAAAGTCTGCCACGCGCTCTTCGAACTTTGTACCGTGGTTCCATTATGAATACCTATAGCGACCTGGTGAGCCGTATAAAAATTTGTATAGGTTGGGGCCTTGACAAACGCAGGCCCATGTTGAGCGGAGTGACGGTTAGCCGGAGAGTCACCTTAAGACAGTCGGTGGCGATATCGTCTGAAGTCACGATTCTTATTGCACTCCGGGTTCGTGATCAAGTGTTTCGTAACGGAGGAATCGGAGACTCCGGCCCGGTTCACGGGATCGGACGTTGATTTTGAAATCAACTGACGCCCAGTTACCACGGTACGTGTGTTAAGATAATACGCGAAGGCAGTACGACCATTGCGCGCATCGCGCTAAAACTGCGCTTGCCCCTAAGCTTATGGGGCTTCGATTCTGCAGTACCGGCGCTATCAACGTAGGGGGACGCTCGCGCCAAATCACTGCAAATCATCAAGTTGAAGTATTTATAACGTAACGAATAATCACGGCGATCAACCAGCACTCCATGCGTCAGCGAAGATATGAAAACAGACAAAGGGCACGAAATCGCGCCCCAGATCGGGGCAAATTGTGCGCACCATATCAGGATTACATATCTTTAGTTAACGCGAGGGCACCCCAGCTCCACGCTGAAGCAGATTTATGACTACGTATCTGGGGGTGGCCAAAAGGGGCTCTATCCTACCGCGCTGGATTACGTATTAGGACCACCACTCGGATCATGAACGTGTCGCCCTAGTGTTGAGCGACAGTTAGTCGTAAGGTTTTGTGCCAGCGAGTTAGGGGATGGCCCGGGAGTAGTGGTTAGTTTACCAGGGTATTTCGGTGGCTATCGTTGGTTAAGGGGTCGTCCTTCTCATCGGAACCAAGCCAATGATGTACCTCAGGGGATAACCGACGTACCTATGTTGAGCGCAGCACACTGGTAACTGTTTGGGAGAACGAATCAGTTTCGGCCAATGAACTAACACCTACGGCGCGCGATGGCAAATGATATCTCGGTGGTGTTGGGCGGAAAGCATCATAGGCGCTGTTCCCGTCATGGAGTTTTAAAGAGAGCGCCGGCGTGCCCGACGATCGACAACACGAGCATTAGGTAAGGCGAATCGCGTAATGGTCGCTCGTACAGCTGGGGGGGTTATCTCTATTGCGCAGAGCTTGAGGGTGTTACGGCGCACTGTGCCATCTTCTAAGATTACCAGCAGTCGCCTGGGTGTTTAGGCTGCACACATATTGTCTGCTGTGTTGAGGCCCTCCAACTAAGGGCTCTAGCGGGGCTTATGGTGTCCAGAGATCTCGCTCCCGACCACGTATAGCCCCCTCATTGCGACAAAATATTAAAAACAATACGTTTGTGGTAAGCCTGAAGGCCGTGTGACCGACAGCATTCGTCCATCTTAATAAGTTTGAGAGGAAGGGGAGAACCGTAAACAACTAAAACAGGTTCTACGTAAGTATGGCAACTCTGACAGGAACGACGACAGTAGAGTGTGGTCAATCGCGATTTTTATCCGAAGATCCATTATTTTCATCTACTTCGAGACTTGTGGCTCCTAGGCGAAAGACCTTAGCAATCCCTTTGGCCTTCTAATTCATGGCCCGTGTGTGGTTTTCAAGGGCAAGCAGCGTAAAACATCTCAATTTATCATGTGCAAACTAGTAGAGCCAGAGGTAGAAATTACGCGCGAGGATAAGTTACCGGTGTTCACTCAAATGGTACCGTCTCGACTATAGTGCACAATTAGATCGAGAGGATGATGATCCAGGTGGACCGCTCACATAAAAGTACCGCGATGATAAGTCTATGAGCAAGTGGATGAGCAATACTGGCGACGATTATACTCAGCAGCAACTCAATGCATACCTGGAGACACACCTCTACAAACACACGTGTGAGTTCACCTCTAATCCTTACACGCTACAGTTTCAGTTTTTTTTTGAGAAGGTCCCAAAGTGCGGGTTCACGTTCGGGCCCAGTATGGGCGCGATTCTTCGCTTCCTGAGGGCTGCTCTACTAATCCAAACCCGATAGATCGGACTCTCCACAACGACTGTCTGTCAGCAGTTTGTGGTAAACGATCTGATCAGGTTGTTGTTCAAGGCAGGCCCATGTAACGAGGCAACTCTCTGCTTTCGTACGTATACGCTGTCGCAAGGCTGCCTCATATTTTTCTTTATAGCACCTCTTCTACCTATCACTTTCAACAGAGGTAGTGAACCCTATCCTACCATCCAGTTATTTCACTCCTCCAATTCATACCCGGCCAGGGGGCATGAACAGACCCGTAATCACTCGGTGCACACCTAGAACTGCAATACAGTGTTATTAGGATTGTTGACTGTGCTGTTGATGAGCGCACCATGCACAGTTTCATATTGACCGTCCTTACGCATCCATTCGCGGTCCTAGAGACCAGCAGCCCCCGGGGCCGAACAGTAGCCGTAGGGCGTGGTATTACGTTATGATTGCCTGCCATGGTAAAGGGATGCTTGAGCCGCTGCAAGATAAGATCGAGAGCTGGACCCTAACGATCCCTTAAGGAACCACCAAGGGTCGCCACGACAACGTTTAGGTGTACGAGAACCCAGCCTCATCCGTTCGACCCGGGGAGTATCGGTCGGCTTAACCCCAATTTTCCCTAGTCAGGACATTCCTTTACTATATCTTCTAAGACGTGGTACCATAATCCGTTCGTTTGCTAAGAAGCTATATATAGAGGCGGGCACGGCCGCTGGGAAGCTGGATTCGACCGACGACCACATAGTCACTATAGTGACCCTTTGGATCCTGGCACACTAATGCCCCGTACCGATTTACGGGACGCTACACGGCAATAACGAAGAAGGAACCTTCGTAATCTTGTTTAGCCCGATAGGCAAAGGTCTCCCCGTCGGTAAGTTGGAATGTGATGCCCCATGGGGTGCGTGAGGGCAACTTAGGCGAAAACAGTGACGTCAAATGAGAAAGCGCAACTGCTGACGGGCGACACGGGCTCTATTTGCTTAAACGCGCTAAGGGGGTCCGCCTTCAGTTGTACATCCCACCCGACAATGGGATTGTGGAGAGTCCGTGTTGATTCAGGATCACCCGCCCGTCATATCCGTTGACAAGAGATGAATGCGAGTGCCACTGGGTAGATTCATCGCGAGGGGTACAGCCCTCGCTGCGAACAAGCACAAAGGTAGGGTTAGTGGCTAGCATAGAGAGATATAAGTACTTTGGATCGGGTGCCAATGATACGGTAACCGCTGAAGGTAATTCTGCCGGCTTAACTGCTTCGAATACCCGATGCCTGGGCACCAAGAGAGCGATTATGAGTGAATTAATGCGCATGCTAGAGATTTGCTTATACTACCACTGCCTCTCGTTTCCGGAAATGCCATAATAACGTACACGATGTGAGTGTAGCACGGTGGAGGTTGCATGTGTCCCTCGCTTTTAAGAATGTAACGCTGGTTGTCGGTTATCCCGCTGGCGAAGCCGTGCACACGTGGGCCGGCACGGAGATTTATAACGTCTTCCAAAGAGCCACTTGCAACTGCCCTTTCACTCGGTACGGATAAAAGCTGGCCCATAAGCTACCTTGCAACTCCTTGGTATAACAGTTTACAGGAACGCAGACCGGAAGAGTGGGAATCAGGACTATCCTCCACTACGAACTTCTGAACCCGAACTCGTATCCTAGATCATTGTGAGGCCTACATTTCTCCCGACGATATTTATCTCTCTCATAAGGTCTACAAGATCATGCCAGATGCCCTAGACCAGGATCGTTATTGTGCAATTGCACCACCCAGTAGCAAAATTTGGTCCCAGTGAACAATGGCACTGTGGCCCACGCATTCCGTCATCCGCTGACCCTTCCGACAACCACATCGCATCTATCGCCTAGCGACTACTAGTTACAGTGTTGCCACGACTACCTAGAAAGGACAGTATTTGTCTCTCGTCGCACTAACAGTCAGCAGAGAGCACGCAGGCATGAGAGAGAGATCACCGGCAGTGTCGCATAATCCCTCGTTACGTCGCGACAAAACGTCGAGGAGCAGGCTCAACTCAGTTGGACGCGCCCTGCTCTGTGGTGCGTCATCCACTCGACCTCGCCCCGTGGACCCGGTTCAACTCTGATGGCAGCGCAGCGTGGAACGTGATTGACATGGAATGGTCGGTGAGATAGGGGCCGCGTTCTAGAGCCAGGTAACACAAGCAATTCCTGCTCCCATCGGGGCCTTTAAGTTTCCGCCATGAACCATCTTTCCAACCCTGGACGTCGAAATAGTGAGTAATCTAATTGCTCTAGCCAAGCAAATAAATTTCTATGCAACCAAATAAGTGAGGCTACACGTCAGATGTCGCCAGTCACGAGTACGGGGTTCGTTATCGGACGCGAACGCCCGAAGGCGACTATGCAAGAGAGAGCAGTAGTAGTCCGCCGGCGTAGCGCGTATCTGGATAACGACAATGCGGGAAAAGTGAATATCCGTGGCCCGACTTAGGTATGTTCGCAACATCTGCCTAGCATCCGGAGTGTTGATGTTCTCCCCGTGATGGTACTCTTGTTCAGTGCTTGAAAACACACAAAAGCTCAAGGGTCGGGAATGTAGAGCCGTTAAATCCAACTGTGCTTTTTTAATATACAACTAAGGCACCTGCAGCACCCCGCGGCCTCTCGAGCGCAGGCGACGGCGAATAAGGTAGTATAAGTCGCCACCCCAGCTAGCGTTGTTTAGCGCAATAGCCTGGAGCAAAGTAGCCAGATTAACAAACCGGGTTGAAACGGCTCGCAACAGGCACACAATGCATGTACAGTGTATTCCGCAACCGGTCTAGGCACCGGATTGTCGATCTGCAGGCAAGATGAAACCGGGAGATTATTTAATGTGCTAAAGAAGAAGGTGAGCGTGCAATTGATGGGGAAGAAATACTCCGTGACCGTTCCCAGGCTGAAGCAATACAGATTTATCCGTGGGTGCCCTGGCCAGGTCGAGTACATACAACTCAAGCTTCGAGTCTCGGATACGGTCGTCCCATGAGCTTTCACATATCACGACCCTTTATCCACAGGTCTACTGATCTATTCCTATGACGCATGGTACAGATCCCAATGAGCAGTGCAATCACTGGTAGAGGGGGTTCAGGGCTCGGCTGAGCCGATAGCAGCATTGGCCATCTGAGACACCATCAGGACGCTGCAACCGGAGTTCGATGGGCTCCTGTGTGTAGACGGCGTTACACGACTATATCGATCTGGAACAGGCAGCGCAAGGAAGGCCGGGTTTTTGCTATGTCTTCTTTCGACGTTTTCGGCCTGGAAGTTTCGGGCTTTCCAGGAGCCTAGTCAAAGTGGTCCGGAAATTTCCAGCCTAGGTTCAGGCGTCCCAACGCGAAGGTTGACATCAATAATCAAACGCCCAGGATTCGCCCCTGACGTCAATCACGCGTGCGGATATGAGAAGCACCGACCATGACAATACCTGCCCTAACCGGTGATAACTAAATGCGTGCTCGACCCACCCTGACCCGCCTCTTCTATGTTTATTCCGCACCGCGCGCGCAATCCATCCCGCTAACCGGATTAGCAGGCGTCAGAAAGACGAGGCTAGCGCACTCCAAGGCGTAACCAACTTCTTAAGTCCGTGAAGCATCAGCTAGAGCGCTTTTCAAATTTGACCTTACCTCTAAGAGAGAGAAATGCTTCGATTTTCCACGAGCCTTTTAATCATCTGTTACAGAATTATTGTTCAGATTGCTTTCTCCTGAGATTGTCGGACGTCCAGTCTTGGAGGTCCAGCTTATCCTGGGCCCAGTCTAGCCTAGGGTTACCATGTGGCGCCCCCGAGCTCTGGGGCGCATAGGGTTTCACTGTAAAATTCCGTTTACGAGGACGCGTTAGGGACGGCCCCGCTAGGACCAGCCTGTCCTGGTGCGTGCTGTCTGCGGTCATTAGGAAAAAGGGCGTCACCGGCTATTAAGAAGAAAGCCGGGGCCAGCAAGCAAGCTACTCTCGGCCCTTGGTCTTTAGGTTGAGTTGGTATGTCGCGCACATAGTTAGTGCAGTGGTCTTACGGGGGTAAATGAGGCTTACTCACCCAGCGTGCCACAGAAGTACAACGGAGGAGCGAGAAGACATTCTCTCGAGGTGGCCTTCTCTGGGACACTCGGTGCAAACTATGTGGCTCCATTTGGCCTAACTGATGGTAATGTCTGCAGATCATGCAACACCTCGAGCGCTATACCATATGTAGAAAGTGGGAGTCCAGACGATCCGCGGCCCTCAACAAGCTTGGGGGAAATGGTGCGCCGAGTAATGTGTTAACGGTGACGCAGAGAAGGGGCGTAGAGTTTACGGGGTCGGTCGCGCCGGCGACCATATGCGATCGACGCACTTCGTTTGAAACGACATAGTAGACCACAGGTCGCCGGCACGAATGCTGAGCAGACTTCCCAGCTTCGAGGCCAAGTATCAGGGGACACATAGAGGGAGAGTGGGTATTACCAAGTCCACGACGGGCGCGGACGACAATTACGGTTCATGTCTTTTGGATGGGAGGGAAATCAGTACCGGTCCCCAGAGAAGAGTGTTATCTAGGACATTCTTAGTCATTGAATACGATGAATTAAGTATATGGAGCTAGTAGCGTAGTTGTTTGAACACGAATCTTTTTCGGGAACCTGCTAGTAGTCCATATGCCCGAGACGAGAGGGAGGATTCGGCCTTTCGCGACCTTGTACGCTGGGTCATGAGCGGGACACAGATCGGGTCACTGGAAACTAATTCGAGTGCGCGAGCCATGAAGGAAGAAGGACACCTCTCCTCTGTCGTCGGAGGTACAGGTAGCTGAGTATCCGACTTGGACAATACTCCTAGTCAGCGAAGAAGCAGTCCTGGTAATCTAGACATTTCTGTCATGGGTCAGAATTATGGATTCATTTGAATTATTCGGCCAAGTTTTCGCCCGCTACATAGTGAAAGCACATTCGAAACCGACGTTGCCAATGCTCAAGTGACACCATTCAACCTCAGCGTTCGTTCGCATCCTTAAACCTAAGTCAATCGGCAAAGGTGAGGAGGTACCCTTGTGATCGATCGAACCGGTGAAGGTTGCACCGGTCCTCTCCGGTAAACGGTGGATCTGTAGCAGGTAGCTCCGGGAGGGAGGTCCGACGTTGCAGGCAGCAAGTAAGTATACTTCAGTGTAGATCTCTCTTACGATGGTAGAAGACTACGAGCGTTAAGCATTATTCTGACGCGGTATCCCACCAATTTTAGGTCTGTGGGGCATTTGTATCAACTTTTACTACACGAATGAGGTCGTTTCCCCCCTCATCCTCCATCCCTATCCACCCGGTTGCCGTTTCATTTTGTAACCTGAGAACTGTAAATATTCTTGATAAGCACGTGTTATACAGGTTAACTGGCAGGGAGATCGAGTCATCACCCTATATTTGCCAGCTAATATTGAGCCTCACTTACGCGGATGCAAGGGATCATAAAAAGTCATGCTGAATCTTACAAAGCGAGTCAGAGGGACAATGCGTATATTCGAGATTGGTGTGAACGCATATCATGTGGACAGACAATGTAGGTACATCACCGTGGCCTCTGGTAATTGGATAGGCGAGACCACGCTGCTGATCGAGTTGTATGGTCTCTCAACAGTCGCGGCGATAAAAATGGGAATGCGGCACTACGGGACATGCTCGCCGGCGCCGATTCTCAAAGTCGGCCTACTTGCGAACTACGACTAATAATGAATCATAACATCCACGATTCTGGGCGGGACCCTCCAATCTTAAGGATTAACAAATCAGAACTCCGGACTAGGCAATTACATTAGGCTTAGCCCGTCGAGTAGCGAATAATTACATTTGGGAAGTCAAGGACATCTAGGGTAGTCCATAGGGTTGGCTCTACTACGAAACGCTGGTCATACGCAACTAGAGTCGGAGATGGCCAACACGGGTGGAGTCGATGAAGCTTTCCGTCGACGAGCCCCGCCCGATCTTATGGCACCAAGCGGTATTCCCTACAGACTCCCTCCGGAGAACAGCCTATGGTTTGGTACTATTGCCATGATTGGCAGTTGTTCACACCCCCTAGCAATAAACCCCACTTTTCTCCATGCAAGCAAAACACATACCCCTCCTTAGCACACGTAACCGAGAGCCTGCCTACGACTGTGCACTTCCTCGACTGTCCGGAAGTACGCGCGTTTCACCGTCCGGCTTACCCTCGAACCACTTATGCCAAATAATTTGCGATCGGTTACCTGCTGACTCAGATCCCCGTGGGAGTATCGTGCCGAGTGTCTCACGCCGCTTGCATATAACAGCTCCAGTCGATACAAACCACCCAAGAGCTTCACACGGCGGACTGTCCCTAGCGAGATCCGAAGGCGCTCAACAGGGCGTCTTGACCTTGCCGTCGACGTCTCAGTCCGGACTATAGTCGACGCCTTCAAAGGTCTAGATGCTGGTTTCTCGGTACTACGAATATGGTGCAAGACTACGCCGGATATAGTTTTTCTCTTCGTGATTCAAACGCTTCACTGCTACCCCCTTTAGTCTCAAGGCCGGATTGAATTTCGAAGTAGTGATTTGAGAGGCCTGGTCAACGTAATCTCGGGCGAGGAGGCTAGGATTGGCGCCCCCAAACAGCCCGGCATATGCTTACGTCGGTGTACCTATTGCTGCGGTTCTACACTCTGGGCTGCCAACAACTAGGCGGTATCGTGGCCGAGCAGCGTCTTAAGGCCGGTTCTACATACTCCGTACCGCGCCCGAGTATCAGCTAAGTCTCGAACCTATGGGGTCTAAGAGGGTATACCGTCCTTACAAGGCGGGACACTACGTCCGGGGTATGCGGCTTTCGGGAGAAATCTTAGACCCGTTAGAAAAGATGCCCTCGTGAAAGGCCCTCCTATCGTAACGCCGGTGACATTGAGCCCGACCCTGGGAAGGTCACTAGGCGATTTTTTTTTGTAGTACACCAAAGGGCCCAGCCGGGTGAGGGGGCGACTCCCATATACTGCGACCATGTTAAACCCTAGTACGCGCTCGCGTGGAGAACCTGGGGACTACGAGACCAAGCTGGTGCATCACCGGATTCCGCCTTTCAGTATAGATCGTCGCACAGTATACGACCCGGGGGCTCCATATCTCCCGGCTCCAAGCCAGCTGAGGCTGCCCCGGAGATAGCCCACATGGTGACTCCCGGCGCTTCAACCACCAGCTCCACTTCTGTTTAAGCCTGTTCCTAGTAAGTGTGTATAAAATTTGGCTGACAGACTCGGATTCTTAGATGGCTTTCACCACGTATCCTCTACGCCCCACCATTAGTGCGTGGGATGGCGCGGAAGTAGAGAGCTAAATACGGGGAGCTCGGCGGAAAATGGTTTTGTGTGCCTTAAGGTGACTTCCTTGGCTTTGAGGGGGGTACGCCGAACAGCTCGCGCCACACCCAGTTATGGGCCAGCGTAGTCCGTCCCAGCGCATGGAGGTCGCGCCTCCGCTGCGGAGTGCTAACGGTGGAGTTGTCAACCATCCTTTGACCACAAATAATTGCTATTTTACCGTCATGCCGCCCGTTTTATCCGTCGCAGCTTCGTCAGAACAAACGGGACGGCAGCCTATCGGAAACTGTTACGAATCGGGGGTGTGAATAAAGTAGGTCGCGTGCCTAATGTGTCAGTTGGGTCACGTATAACGAAAGGCGCTTGAGCCGCTATCTCTGCCACGGTGATATAACCAATGTTTTAAATTTGGCAATGGAGTCGTGATAGGACGGTCACAATCTAGCTAAATGGCCTGTGGGCCCCTCTCCCTATGGAACCCTTATAGCCACGTAGTCGTACACGCACCAACGTTCGGTAACACTCGTACGAAGGTGACTTGTGATGCTGTAGCGCCCCGTTCAATGCGTTGATTTGCGGGGTTTGTCACCCGACCCTTACCGTGGCTCTTAGTGCGGCGTTCTCCGTTACGCGCCGCTGTTCATTCGCGGAACTAGTGTCATCATGCCCAGGACATCGTGGGATTCGAGCCTGGGAGAGCGAGCGCCCCTTCCGTTATGAGACATTGCAGCCTGTTAACCAATATATCGCTTGCACGTCTGCCTGTGATGGTAGCGTTCTGCTTCTATGTCAACTCGTTAAACAGCATTTACCGTTCCCCCGGGCTGACACAAACTTGGCAAAGAGGCTTAGGTTGCGAAATCTCCACTAATAAATCGACCGACGGATTGTTGGCGCGGACAGATATTTTCCGAGTTAGGTACAAGCCTCCAAAACCCGGAGCATGCGGGATGTCAGTGACATTTTGGGCGGGTACGACAGATTTAGGGGGGCCCCCCTCGTTATCAAACGGGGCGAGGTCGAGTCGGTCACTACATTATCGACATGGAGGAGGGCCTAGCGTCTGGGTTAACGTCTTGGCAGATCGTATCTATCCCCGACGATAGAGGCAACAAGCAACAAGGCGGTTTAGAACACGGATCACGTTTAAAACTAGCATAGATGTTTTTCTCCGTTGATATTTAAGCAGGGGTTCCGAGTCCACAAATTAACCCGCTCTATTGTTCATCACCGACGTCTGAGTTAAACTCCGCTGATTTCCCTCGTTGGTAACCGGGATGCGCGGTCGCATTACCCCGAACGTGATCGAGATGAGTATTCGGTGACGAGCAAGGACCTACGACGCATAATCTGACAGGAAGGGAAGATACTGCTCCTCTTAGTAAACATAGCCGGGGGCCAGTAGCCTGTTTTTCTATACACATGGTACCTATGAAGAAGAAAGGTTCGCAGGATGACCCATATCCCACCCCGGGGTTTGCAGCATGCCCCTGACCGCCGCGTCAATGTTGCCCCGCGAATTTTCCTTGTCTCTCTAATCAAAAGATCCTGTGTTCGATTATCCGCCCCCGAAGCCTTGAGACGTAACCCACGTGCGGGATTGTAGTGGTATCTGGCGTGCAGACGCGATGTAAGTAAGGTGGAAGGTCCGGTAACTGCCTGACACTTTACCGGGTTGGAATTACCGTTCGGTTTATGCCGCCAGATCAGAATGTTTCACCTGAATTAGATAATTCGCAAGACGCCGCACGGGTCCTCCTCCCTACGCAAATGAACATAGAGTCTCCTGTGCAGAAATTGTAACTCTCGTATCAGGGATTGGGGCTTAACGATAACATTCTACACACCGACGCTAGAATCCTTGAATCGGTATGTCCCCCCAGATACGAGATGGATAATCGGTTCTTCGGACCTAGGAGCGTCATAGCAACGAAATGCCGTTTTTCACACGTCGCGAGAATTGACGGTCCCCGGTGTCAGGTAAGGGCGCGCGTTCTATTCTTGGTTTCAGTCCATGAACACTGCTAATGGGGCGGTGGGCAGTTACTTAATACGTGTTTCCTATCTCGATTGGGTGCCTACTAAGGCGAACCGCGCGGAATAATGGCGAATTGCTTAACCTCCGTCCCACGGGGTCAGATCACCGAACCGTGCGGTCTGCGCAAAACCTTCTGGCGCTTCCAAGTAATTCTCGCGTGTTGCCGGGTGTATCGAATCCTCTTCGATCCGCACACCGGGGACGTAATGCTAGGATTGCATGTGGAAGGCCTAAACGGCCTCTGAGGGAGCAGGGACTAGAACCCGTATAGCATTTGTGGATCTCACTAGGGTAGCAAAGGGACTTAGGTCCATCTATATAGCAAGCCACAGCAGTGTATCCATACTGTCTCTCCAGACTTGTCTGATATCTCTCCAGCAACTTTGCAGAGGTATTACTGACCACAACTGGTGATTGAAATATTCGTAGGTGAACGGACCTCCACCTTCGTCTACATTCCCATCACAGTTGTCTTAGGACCCGCACCCTCGAAGCTACGGGACGTCCTGACTGTCGACTCGCAGTACCACGGATAGCAAACGCGAAGTGAGCCTTTATTAGCCGGGAAGGTACCCCACGTATGCAAGCGCACCCTTATATGACGGATTCAAATTGCGGAATACAAGACTGTATACGTTTTGTAACTGTCGTTCCTGTTTCGTTTGTGGGGGCTTGTAGAGGAGGGGGGGCTGCCCCGATGGAAGGATCGCAACTTCCGCCCATTACCGGAGAACGAGGCTACGCCTGTCTGTGGCGAGGTGTTGAGATCTTAGCGAACGGGTTTCGGGGAAGTGTCCGCTAGCTACTATGTGGTGCCCCGTTCTAGTTCTCTAATAACATATCACCGACGGTTGTGGATTTTTCTCGCATGACAAATTTCATGAGTTATTATCACGTGAATACGAGCCAGGTGTAAGGGTGCCTCCATGTCCTATTCGTTTTCATGCTTTATTTAGACGATAACCAAGTGGAGGCGTCCTCGAATTGCATGTTTGCTATAAGACTGTGCAGCTTAATGACAGTCGGTCTTCTGTGGTCCCGTTTCACGCGTATGGGGCATTGTACCCCAGGTCATGCTACGATCCTAGCTCGTTTAACAACATCCGTTCCGCCTGCGGATTTCTGGCGAACTAGCATGTGACGGACAGTCGTAAAGTGCCTCACCCGTCCGCCTCTTTCCCCACTGATGGACGGTCCTCGCAACCCGTTGGCCATGGCTGCGCTGTTCTTCAACCTTGTTTCTCCCATTGTTTTACTCCCGTCTTGTGGTCTATTGCTACATTCCCATTAAACTCCCTCTGTAGCTTCTGTGAATTTACCGCTCTCGGTTGTAAAGACCTGTAATGCCTAACTAGCCATTAGTGGTTCCATCACTTTTGCGCACCGACGCTGCACATATCCTCTGTTATATCGGGGAATCCTATCTCCTATTAGAAGAGCGGTCGTTGGTCATAGTAATCATTTTAAACTACAGCTGGCTTATGACACTCGGCGAGAGTGTAATCAGTTTCCTCCTTTACAGGTGGGACCTTGCACCGGATAGTTCTCAGTGCCCAAATTCGTAACCAAGTTGGCCTAGGCCGAGGCTTACCCTACCAGATCCACAGAAAGAAAAAATTAAAATGATTCATTTTAATTACATATTGTAAGGTAAACCACATGCTTCCCGTTCATACGCCGGAGGGTGCGCTAAACTAGGGCATTTAAGATGGTCCCATATCATAAAGACATTTTAAACCATCCGGTTTACTGTGGCGATTGCCACTCGCTAGTGGCTTTATGTAAACATCGTTCGTATGGGTGTCGAAAGCTAGCTACATGCTATCATTTTACTGAGAGGGGTTCTCCCGGCGTCCCCTGTGAGTCACCGGCGCCGCGAACCAGGTTAGTCACAGCGTGGCTAAAAGCAAAACGTGCTTGGCTCGGCCACGGGTCTCCGTTTCCCTTAACCAGGAATAAAGAGCGTTTATCTGTTCCGTTACGTTGCAGTTGATTACATAGAGAATTAAAGCTCACCTCACGCCCAGCGGCCAACTGTGATACTCTGTTAGAAATTCTGTTTTCTGGGAGAACCCCGATGCATCAAGCGAGTTACGTTGTGAAAGCGTAGGTATTCCGTGAGGTGGGATTGGTGGGTCGTTATCTTCGGAACCATCCCGTCCGGTCCCTGCAATAATCGAGAACCTATGTCAAATAGGTCGCAACACCTTTCATTAACACGCGTATACAGAATTCGGGCGCTCGATGTTCTCGGTCTTTACTATTGAGGTGTGCTCATTACAAACTAGTATAGTGAGAAGGACTGAGATAATTGCATAGAGAACGCAGGTACTGATAATCCTCTTCACCAGCCGATGCCTGAAACGCCTGGAGCAAGAACTCCTTCTGGAGCAAATTTACTACCCATTGTAGGCACGGTCGTAAGTTACCGGTGTTTGACGGAGACAGACGCTCCCAAGCACGCACATTGTTCGGCACTTGGCTCAGCGCTGTACATTTCTCGGGGATTTCTATAGTCGAAAGTTGACTTAATATGAGACGTCGAACCTGGGGATGTATCCGTCGTGTAGATTCTAAGTATAATTATCAATGTGAGCGTACTCGGGCCTCCGCGCCGAAGCAGGCCCGAATCTATGCAAGGCCGGGCTCCGCTAAACTCTATCTTTATCGCGCGCAGATGCAATGTCCGCTAAAAGGAGTCACCCGAGGAGAAACCACGAACGTCTGGCCTCAGTAAGAGTTTCTACCGATAGACGAGTACTGCCTTCTCTGATAGTTTATCCTGTAATGGTTGCTTTCAAAGAGTTCTTGTCTATATGGCAGTATTCGCGGTACCTTGTGTCGTACGAAAGTCGACCCAAACTTAGTGGCAATACACAAATTCATGCGCGTCTTTTCTTAAAGCAGAGGAAAGCTAAAAAGTTTAAACGCACGGGCGCCGACCCTCGACGGGGCCGATGCAGCGACGGGACTGCTACCGCAACATCTGTCGCGCAGTCAGCTGGTATCCACAGTAGCTCGCTTAGATCATCAAATTGAAAGAAGCCAGCCGGGGTTCTTGCGCCTTTTTAACTAACAATTCCGCTCAGGAGTAGGCGGTGATACCATGTGAAGAGAAACAGGACTTGATAGTTATCACCTAGCCGGCCCCCCCTACCCTCCGCACCGTCTTCCAGCCTACGCCTTATCCAGCCACAGAACCTATTACAGAGCATCGGTCCAAGGACTAAGATCCCCATCTGCTTCAGCCTTTTTGTTCTACTGGGTGCTCGGTTGTGTACTCTGCAATGTCGGACGTTGAGCCCCTATACCGAACGAGAAAGTATCGCGCAAGCGGACGCCTTTAAGTGACTGATTTAAAGCGTTTCCTTAGACGGCACGAAGAACCTTCTCTTAAGCTGTCCGTTTGCTTGCGCGCCTCGAGCTCGGCATGCTGTTAGGAGGCCACGTCGTCCATAGTTTGATAGATTTTCAAGCGGAGGTAGTCTCATGCGTTAAAAGCCTGCATACAAAGGTCCGGGGGAATAGTATGTCCCCCTGTACTACCCAAAGATGAGAAAATAATAGTTCGTGACAACACAGGTTTGCATAAGCCATGGTTACTGTGGATGTTTACGGTTGTTCAGACGTCGCTCTCGCGAGGGCCTTCCTCGACACTACCAAACAAGAAACGCCTTCGGTATGCATATGTTTCTAGAGACTTCGACGGGTTTCTGGAGCAGCTCAATATTGTCAGGCCTACTACCAAACGGACGACAAAGGACTAACTCTTGGGGAGCTCTCTGCTAGAAGGTACGCTAAAAGTGATGAAGTTAATGGGCCAACCGAGGTGTTGCCCTGTCTGTTTAACTATCGTCTCGCTTAGGCTTGCTGTGAATAGTATCCCTCTTTCCTGTACCTGACCGCACTTTAGCATAACTGTCACATGTGGCTTGCAGTCATTGTGCGGCAAATTGCCTAACCATGGCTTTAGCGGGACAAAAAGGTTATTAGTCAGGCCCTTATCCTGCGGTCAGGTCGCGCGTCTAGATATGGGAAGTCAGAGAACATGCCGAACACGAAGGTAACGCAGACGCGCTCTCTAAATTGATCGGGTTGTTACAGGACCGCGTCTCACTTGTTATCGTAGATTAGCTCGCTACCGGCGAGGTCTCGTGTGTACTATTGAAGGAGTTCTGGCCTGGTACTGGGGGCAACTCGCGTGACTTGAGTCTGTCCAACCGATTGTGAACGAAATTTCTTAGCAAAAACTTACCTGCCTTCCCTTGAGAAGTCCTATAGGACAGCGACGAAAACCATGGCAAAGGCGGGCCGCCAAATTTACGGTATCCTATGAGATAACGTGCATAAAAAACTCAATAGTCATGTTAGTGCGATGATAAGCGGATCAGAAAGCGCCTACTGGGGAAGCCTGCCCTAATGCTAATCATAGACTGCGGGTAACAGCCACTGGCTATTGAGTGGGTTTCCGCGTCGTCATTTACGCCGTCGCGAGGATGGAGCGGCGCCAAACGGTAAGTGGCGAGAAATAGACAAGCAGTCGCTTATGACCTTCAGCTATTTAGGCGGGACTGGCGGTCCCTTAAGTGTATACCGTTCGGTGTGTCCCTCTAGGCGCTACTACTCATAACGAACTGTAATTTGGGAGCCGCCGGAAGCAACTATAAGCCACACGCTCGTTCGGCGTGCCGCGTGTGACTGTGCAAATGGGCGACAGCAACACGCGTAGTTACGGACGCGCACGTGTGGCCCGACACGAGGGTATAGCAGAGATTTGCGGTGCATTGATACAGTATCACCTGCTTATAAATGTGCCACTTGGCTAATCGTCGTAGCGCGCCACCAGTACTGCGAGATTCATGCCGGGGGGGTCAAGTTAACTTGCGCGCGCCCTCCAGTGACCTGCAGAGCCGCCGCAGTAAAGGGAGATGGTGGGCCAACAGGACGTTGGGCCCGTACATCGTTGCCACAATGGGTACGAGGCGTTTACCAGTAATCAAAGGACCGGAAAGGCTGATTCGTTTGTCCCCCGAGAAGACCGCCTCCACTACGTCCTGGTTTCGCTACCATATACCTTTTCACAAAGAGCAACCTATTCAACGTTGATAAGCCCCCCTTCAGCGTAGGGTCCGCATATGAGAAATGCGGCTTGATGACGCGTGCAATAACAAGGATCACAGTTTCAATATAATCGTAAGTCCAACTTGCCGGCGCGTCAGACAGACCCTTAGTTCACACAATCTCCCTGCATGGGACCAACGATGTATGTGGTCACAAACTTAAGGATGGGAGAGAGTACTTTTAGACCGCCTATACGTAATTCCCCGGGTAGTCCCCAAGTTCAATTCGTTCTAAGTCCACAGCCATAATGACAGCGGCAATCGCCTTGAACGGGGGCAGTTAATCCGAAACACTCTAGCGGCTACAGACGATTGCGGCAATAAACGATCTAGTACACGTACATCGCAGGAGTGGCGGAAGACGAACAACTTGCGGTTCCGTGGCACCGATTTAGTCTAGGCGGTTGTGATAGATCAGATACGACGCAGAGATCGTGGAAACGTGCGCAGCCCGTCAACACGTCTTGGGCGCGATCGTTACTTTTGATCACCTGGGTCCCTTATACAACGCGAGCCCAATGTACAACGGTAGGACAGGAGAATTCGTTTTTCACTGGATTGTCTGTCTACCAGGATGTTCTAGCTTTCGTCGTTGTGCCTAAGTCAATGGTTACGGGGTAATTCGTAAGTAACGTTGAAGTCTGATGCCTCTTTGAATGTCATAAACTTCCAGTACGGAACCTGCGCTGCAGATTACCTAATCGAGACATGCCGGATATGCCCGTAAGCAGTTGATTAGTGGCCCCTACTGGCCAGGTGCACAGATCGTTAGCGCAGGATCTCCTGTGTCGCCGTTCGCAACGACTCCGCTCATCAGACCATGGGACTCATCGCACAGGATGTCGTACCTAGCGGTTATCCCGAAAATGGAGTTGGATCCTGAAAAATGTACGTTCATTACGCGAGGACTACGACCTGATTTCTGAATGTAGTACAAAATAATGCAGTTTACGATTGTTTGAACAAATCGAAGGTGTGACTCAGTCGATCTCACGGTGTTCACAGTCAAACAGGGCCTCCTGGGAGTCCTATGGCGAGGTCCTGTAAACGTTCGGCTACGTGCGAAGAACTTTGGAAGTTCCGAAGACTGGTAAACTTTTCATAGTCGTCCTAATCATGGTATTTAGGACCTACCCATCACAGGGTTCCTAGCTCGTTTTCGCGACCCGTATTGTGGAGACCCGATACGTTACCCCAGGGTGCCGAATTCTTGATGGGGAAGCTAGCCTGACGGTAGGAGGACCGCGTTTGCTTCAGAATTCTCGCTAGGCAGCCTTACTTTCCACGCCTGCTAAAACTAGTCATAACCTAAATGAATAGCGGTATGGATCCCAACCGGTCGGTCACCAATGGATACGGCTTTACTGGCCCGTGTAGATCCACTATACTCGGACGGGTAGTATAGAGCGAGCATAGGGTATTGGGCTCAGGCACTAGAGGGAGCCCAATACGCTGCGAATGGGTCAAAGGTCGCGTGACACGTGAATTCCGTTGGCAATCAAACCGACTAGTGCCGGATGCGCGAGTTGATTTACGTACTGCGCTGCCGTCGTCAAGCGCTTAGGGCCAGTAATTTATAACTGTCGATAGTCTAGTGGATGAAAGGCCACGAAAACATGACAGCGAGGCGGTAGGCCAGACTGCTCCGCTGTCAATACTAGGAAAACGGAGGTTCAGGTCTGCTAACTGTTCCCGCGGCTGAGGCGTTGAGTAGCTTCAAAGTGATGGTAGGTACTTTGGACGACCTGGAAACGCCCTCACTATCGTGGACTTCTGTCCAACGCTGACCTATTCGGCCCGTTGTGTAGGAATCGTAGCACCATGAATACGCGTCTCCGATAGCCCCTCTCGCCGGTCTCTGTGGTGCTCTCCTTTGTTTCCGAAGCTAGGCAGCATCCATTCTTGGTCGAGCGGTTACGGATGTGGCATTCACACCGAGCCCACGTACCTGATCGTTATCCATATTTCTCGATGTGGGCGCACGCCGTTGCGCGGTACAAAACTCAAGCCTGGCCGTATGCCGAGCCAGGTGATTCCCCCTTGAGGCTGTTTCTGGAGTCTTGAAAATAAGAAATTCTTTCTTATTCCGAAGATATGTCTTCCGATGAGCAAATAATACGAACGCGCTCACGCTTGAGATGGGAGGAACGACCCGGCGGCCATTTAGCCCTGGGCGCTGGTTCGGCACACTGCTCGGTCCGGGTTAACCAAAGGGTTGGCAAAAGATAAAGTCGGGCAGGAGGAAACGCCCTCCACAGTTGGGTAGCCAAATCGGACGGGCTGTACGCTCTACTGCGTACGCCCATGGGTTAGTGTTATTAGCTTTAAATAGCACCATGGCTTTGCTACAAGTGATAGTCAGAGCCAAGCTGATGACGGTTGTGGACGCATTACGCACTTTTGTTCTTTCGACTTCCTAAAGATGCACTCATTTTACTACCCCTGACATTGACTGCAAAGTGGCTCGGCTGGACTGCCGGACTAACAAAAACCGTGTAGTTCTCCTCGGCGTTACCCGTTGGCTGGTGTAATCCCACCATCGTGATAAAGGGTTTAGGCCTAAGACACCGGCGTCGTTTGTCAGCACTAGAGGCGGTCTTCTTGGGCGGCCTAAATTCTGTTTCAACCATGCACCACTGTAGCCCGCTCCCTTTCTGTCGAGTTCGGAATACAAACCAGATTGTATCGCCAACGTCATTCAACTACACTCCTGCCCCCGGCATTGTTAATTTACACGCTACCATCCTCGGCACCTCACCAAAAGAGTTGGCGAAACTTCTCTATCTGTCCGGACAGAATAATTGGATAGCCTAGGCGGGAAGCACGCGAGGGATAGGGCAAGCTGTAACGAGGCCAGAGAGGTCGGTGTGAGTTAGCTTGGAACTGACGCTAGTGGGCACTCGGCTTCCTCGGCAGTGCTTGTTAACAGTGTTGGATCTTCCCCGAATGATGATGCCAGAGGGACACCGGCTAATACATCTATCGTACTCTATAGGGGGTTAGTCATAAGCACGGAATGACGATCTCAAATCCCTGCACTATTGACCTCCTCTCGTCAAGCGGCTCGCTTTTTCGTTCTAGTGTTACCTAATTAAGCCAGTCGCGGCGCGTAGAAATGGAGTATCAGTATTACGTGGTTTAATCTCTTCTGGAGACGATACCAGTATTGGGAGAGTAGCGTAGCCTAGGACCGTGAGATGAGCCTCATCTGGCAATGGGATCCTTGTTGTAATGGGGAATCGCAGAAGTCCGTTTAGAGGATACGCCGCGAGTGGATGCGGTCATCGGGAGCGCATTCCAACTCCCAAAATTAAACGCGTTGGGTTGGTCGAAGGCCATTTCCGGTCCACAACTGCGAAGAACCTGGGTCTTGTTCTCATCTATCCCGGCAGTTCATTTGGCTCCCGCGGCATAACGGACAGGAGTTCCGGCATCTGTGTGCCGCTCCGAGCAGCACGGCGTACACTCTTGCTATTTATTGACTGAGATGGAATCGGTGAACTTGGTCTCGACCGTGTATGCCTACGACGGTATGCAACGCCAATAGAATTGATTGTAGATTCCTGCCGGCAAGAGTTGATTTCTCATTCAGTCACTGAAAATACTTGGCCCTATTGATCCATACGCAGGATCAAGGGAAAAAATAGAGGATGCTAGAACCGACAGGCCTCCACACTCCGTCCAATCGTACGGCAGTACGGAGGGTGAAACAAGAAGAGCGGAACTTATCCGCAGCGCCCCTCGTCCTTACGCATCCGTCAGTGCGGGCGCTTCATCGCGGCGAGGTTCGCACGCTGCTACGTCACAGTGGCAGGTTAAGTGGTCGAAAGGGTGGAGCGACGCCGATGGAGCTTGCTTTATTGTAAATGTTTCCTCCACTAGCAGATGGAAACCAATGCGGTGAGGCCTAGGCACTCGACGTGCCGCTACGAATTAACGAGTAGATGCCTGGAATCGAAGCATTATTCGCGCGGTGTGCACTAACTGGTCGTATGACGATATCATCAAATGGCCCGGAAATTGAAAGGGTGGCCGGCGAACGAGTCGAAGTCTATGGCCTGGGTAATGGAGAGCCGAATTCTTTAGGAATATCATCAAACGCCCTTACGAAACATCACCCGAACTAAAGCTGAGTGGGGATTGGCATTCGTAGAAGCGATGAGGAACCACGGGCAATTTGACTATCTCATCATCTTAATGTTCGGAGATAGGGCGGGTCGACCACGTCCGCAGTTACACCTGCCTCCCAGTGAGCTTGTCGAGTTACCGCCCACCTGTTTACTTAAAGCAGACGGATACGGTGGTGACCAAACAACGGCCTTAAACCAACATGGTCAGAGACTCAAGATCCGTTTCGTCGTGTTAAACGCTAGGTGATCTAGTCCGATGTAGGTGTCAATTTTTCGTATCAAAGATATTGCAGCGTCCGTAAAACACTAGACATTGACGCGGCCGGAGGCTAAATATGAAAGAGGGAGTATGATCCATTTATGTGGGTCAGGAATTTTTGCCTGAAACACCTCAATCTATGTCAGAATTCTGCCTTGTTCCCTATAATACCGATTTGCCGTTATGTGATCTTTCTCGCGCAGTACGTAATAGGTGGTGACATGGTAAGGTCCACCTCGTTTCTGCGATACTATGGTATCGAAGTATTTACACGGAAACGGGCAATTTGAGGGCTTGCAATCTGGCAGAAGTCTGTATGTCCCGCGCATGAGGTAGCGAGATAACGAGCACATACTCTGGAAGTTACACGGGGCTTACATGCCTTCAAGATCAGCTCCTCGCCCTCCCTGGGCATGCGTCAAAGAAATTATATTGACCCAAAATTCTACATTCCGAAAGACCAGCCTTTTCTATACCTATTTGCACGGCTGGGAAATGAGCTCGGGAGGTGTCGCACTGAGCTAGGAACTTAAAACTGGGCGCAATAGACATATAACTCCGCAGGATGGACCCCAACATGTGTACCGCTCATTCTACGAGCCGGAATGGTGTACAGTCACGGGTAGCGCTGTCAAACTCTGTGAGATCTACCCCGTCAGCCCCCCTTCGTGTCTGGACACTCGGCTACGAAGTACCAGAATATCCGCAAACAGTCCTGGTGGACTATTGACATAGTGGCATACGCACGACGCCCGTTCTAGCACACTGTCCATGGGTCGGAACACACGTGGCCGCCCCCCACCGTGACTTTTATTGGAACCGAGGTCGACCAGTTTCATCTACTCGCGATGAGACACAACCATAACGGATCGGCGAAAACTGCTACACAGCAATTCGTCCAGGTGGTATACGCGGGGCCAAAGCTGACGGACTTTGGAAACGCTATCTAGCAGTATGATCGTGTGCTAGTGCGGCACTTTGCCAGCAGCATAACAAGAATTTGGTGGAGAGGCCTGTAATACACACATGTTTCCCTCGTCCTATTTTGTCGCGCATGGCTATCTCCCTTTAAACGGCTTTAATGACAAGAGTGCACGCTGCCACGCCGCGAAGCGACTTTATTTACCCTTGCTTGGGGCCCCTAGTCTTAGACTTTGTAGATAATCCCCCCAATTGTCATGCTCACCCCTAGCGAGAAGGGTTTGGATCGGGTTCAGACGTCTGTACGTCCGGCTACCCACGTCTCCTGTAGCCTCTGGCTCCCTCTTGGGCTCCATGGCGATCCTATGCGGGTAGCTATCGGCTAATATGCTTTTCGCGGGTCCAGGCACGTCTATCAGGTCAGGCGTCTGGGTGGCCCTATTGTGAACTGGTCTCTTTCGTAAGCACGGGAAGGAGCAAGAATTCGGTTAGCGCGCGGACATGAGGGACCGATCCCTCACTGCGTGAGAGAGTTTCAACCGTCGAGTCGGCGATAGGCAATCGAGCCAGATGGGTACGTCTGGCTAAATAGCGAGCACACTGAAAATAGCCCGTGGACTCTGGAGTTGGAATGACAGTTCTCGCTGGGACTGCGAGAGTTCCACCCCCACACACCGTCGACATGTGTCCGTGTCCGACTCGCTTTAGGAAGTTGTCGTCGTGTTGACACTCAACATCGATTCGTTTACATATGATCCACTCTGCCATTGGCAATCTGATTGGAGATAGAATATCAGTATCACCTCTAGTTCTATTAATCCTGTATACAAACTGAATCAAACCAATCATTCACTGTGTAGCGCTAGCTGCGGTACCTAGGTACCTTCGGGAAGAGGGCTTCGCTCCTCTCTCTTCTTCACTTTCGATACTCTTTCCCATGGACCCTCCACGAACGTTGCCTGGTCTGATATGTGAGGAGGTATGGGAGGTCACACTAGCAGTTCGGTCAGCTGAAGACAGCACGGATCGGTCAACCACCTCACATGTGGGACCGCCCTGCCAGTTCCGAATCCATCCCCTTTCGGAATGGTCAGGATTAAGCTGCCGCATGGGTGGGACGTACTTAGAGGGTGGTAGAGGGGTTAGAATGCTAAGCCCAAAACGGACCACTAGAATAGCGTCGAAAAAGTGCTTCGGGTCAAGGTACACCACCAACCGTTGCCTCGGCAGATTGAACAGTTAGATGTCCGGGTTGGGCCTTAAAGACTAGACTCACAGCTTGGCGACTAGATTCGAATAACCAATAATAGAGTGCAATGAGATGATGGCTAAAGACGGGTTCCCAGGCACTCGCCAACCGGACACCGAGCTCATGGCATTACGGTTCCCGAAAATAAACTTCCATTTCGCTTGGATCGCCGAGAGCAGTGACCTCAGGTGACGCAGCTAATTACTCACTCGTGTAACACGCTATCAACGTGAACTTCGTAGTTGTCCGTTCACTTAGTCCTGACGTGGGCCTGACCTGACGGGGATGGCATACGTCCCAGCGCCTATGAAAATCTGACAGAGGCTGTTATTTATTGATATGGGTAGAGGGCAATCAGACACAAACTGCATGATTCGCGACGTGACGTAACTACCCTTTCACGTATGCTTCTGAGCAGGCTATTTCCATAGCGTGGGGGCCATTTGGCTCTAGGGTAGCAGTTTTAAAGCCCCCTCCTAACTATAACACTGAGTAAATTAAAGTCTGTGATGTAGCTCTGTCGCATCAGCGCTAACTCGCCCTCTTACCGCCCCGTGATCACATTATACACTTTCATCGTTCGGGAAGGGGAGATTGCCTGGACCTATTAATCAAAAGTATCGTCTTACGTTTCCGGTGACACGATTGCAAAGGAGCTGGCCGTAAGAGCGAGTTGAGTGGAACCTAGACTCTTTTTCTTGTACCATGGATGTTATGCATGAGAGACAGACGGACGGCTCGATGTACCGGCTATCCGCTCTCTACCCGCTGCCAGAATGTAATCAGCCGTTCGACACTTACAGCGGTCTTCCGACGATCGATTACCGCGTCGATTCAGTTGGTTAAATAGACATCTCTAATGCTAGCGAGGAAGAACTCGACCATCAGAGTGATTGCTAATCCCATCGTTCGCGGCCTGACTCCCGTTCGGATACATACCATACCGTATGTCCCAAAGGAATCAACTAACATCGCCTAGATCAATGATGCGCCCTTAGCTAAGCTACCCTGCGATTCGCTCAACAGAGGGCCCACGGTAGGCATGATGCTACACCATTCGTTCCATCAACTACGGGTTCGATATTGGAAAAAGAGAATAGCCCTCTTATTTGTTTGACAAAACTTATAGGGGTCGGGCCCTTATGTAATCCTTGACTCGTCTCCGATGACATTCGGGCCCTACTGCCCATCTGAATTTCTGTGAGCGTGCCCAAACCCTCACCTACGCCTCGAGGCGCGGCTATTCCGCATCGCCAAGGTGTTCAACAGGTGATCCAGTGCAGGGTCGACCACCCCGAACTCCGCACTGCCGGTTCTGTTTCTCAAGGAGACGCCCTAAGTGCTGACCTCCTGCACACACGGTATACCACCCCCAACGCCGTCCTACCCCCCCTCGAGGCGCGCTAACTACGGAACAGCTGCGCGCCTTAGGCGTGTCGATGGTATGAAGCTGCCCTCAAGGATAAAGTAACTGCGATACCTCCGTCGCCCAAGAGTTTCTTCGTCACCGCCCTTACCGGGGTGGCACATCGCTAGGGGCACACCGTATACGTATGAGGCTGTTCTGCATCCAGTCTCCCCTCCCTCATTAGGCAGTACCTGACCTACGTGCGCCATTTGTCGACTGTAAAGAGGGAAATTTTCAGGTCAGAGTTTAAATAGCCTAGTGACCGGTCGGCACGGACTCCTATGCCTCGGCAGGTCTG
>B8577
TCCGTCTTGCTTGAGTTAATAGTCTTAAAGGTGTTAGCCCTTGAAGGATAGACAGATTAAGGCCCTGGTCGTGGACCCCCACGACGAGTGACCGTCGTTCTTGTCCTTCGATACGTAACTTCGTAGTCTTCAGTGACCACATAAGATAGTACAGTTAGGTGTAATTTCTCGCTCGGACCGTATCCTCCTACACTCAATTTGGCAGGGGATCGTCGTTAGAGCAGTAGACGGCCTTCCTCCCGGTGATACGTACTTTATCAGAAAATCGTAAGCTGGGGGTTTATAATGAATATCGTGCACCATTTGTAGTTGGTTGATATACCGACGTGCTTTCTACTTAACTCAAAATGCCAAACTCTAGCAGAAGAGATCGGGAGCAAACAAAGGCGCCTCAGACCATGGGCCAGCACATCAATCCTCTATCCCCCCGTGGAAGTCCACGTTTGGGCCGGTGGCCGCGCGCCCCACTGAGTTGATAAGCGTCAATTCTGTCGAATTTGCCTCACCCGGTTAGTCACGCGTCAACTGCAAGCAAGGTCAAAGTGGCCTGTCCAAAGCATAGGCGTCAGGCAGTTGGGGTGTGCTTCGATATCGCTAGCAGTTAATTAGTTTCCCTGGCCCTCGGTCAGAGTCTATTTCAAAACTGGTGCCGAAGCACCCAACTCTCCTAATGACATCGCGTGCCGTAATGATTTCGGCCGTAAACATTAATGCCAACTGTTAGGGTTAATTCCGGGCACCGCCGGCCCAAATAAAGTGAATGGTGGCGTTATGCGTGGGCCCGCATGGTCCCTCCTGACACCTACCGTATTTCGGCGGATCTCTCCCTCAGCGGGCGGGGCCCGGGTACGATTATCTAGTTTCATTCTGCCGCCGTTGACCGAGGGTTGAATGGCAAGGTTACTCGCAACCGCGTGGGTAGGCCTTCCCTTGTGTCACTGCCAGTGGGTACATAATCTCCATACTGACCAAACTTCGCGGCACTGAGTTACTGAGTCGGTGACGTGTCGAACCCTAGACTGATCGGACCATCCTCCGAAACTCTGGATTATCACCTCTTCAAACCCCATATCACCCCGCGTTGCGGAACAACCCCTGTTATTCCTCGTTAAAGCCGGGGATGGACAGCTCAGTCCATGCTATACGTTTAACCTGAACGCACCCTTACACGCGGCACATACAAGTAATCCGTAGTTCATGGAAGACAACCCGTGAGAAGATCGCTATGTACTTCCCGACTGCCTCTTCATCACACTCTACTGAATGAACGCGCACGCAACGTCAGTACTAGGTGGGGGCACTCGGTACTTCTGGACCCTCTCCAGAGTGGCTGATTCTCTCTGGAGAGACCGGGTGGGCTGTACCGAGGCCTCCTCAGTAGAGATATCGCTATATGATTACTAAGGAGTACGATTGGACTCGATTCGTGCAGCGCAAGGACTCTATCATAGTAAGAAACCCACCGTTCCTACGGTCGATTACTCACTATAAGGTTTAGGGAATCATGGCAGACGGAGACTTCGAGGGGGCCGCGACGGCGAAGGGGTGAGGTGCTCGGAATAAGCGGCCTGCGGTAGGTAAAACTAAGGCCGGACCGCCGGAAACGGCTGATATAGACACGGAGGTCTATGGTGGAAAAGCACGTTGCATATCACGGAACTGGCACATCTGCATAATGGCCCTAAGAGTATCCCAAAACAAGTTCGCTAGGCTTCGGGAGTAAAGACACCCCCTTATTTGAGCCAACACATGGTTCGATCCCTAATGCCAAGAGAGCAAAGGACCTGGTTTTTTAACAGTCAAGCGAACTGATTCCTAGGCACGTTTGCAGTTTGGCCGATTCAGGTCGTTCTCCTATATGGCGGCGTTTGCCGAAACTTAAGCAACGTACAGTTGCCACTGAGCCCTTAGGCTTTGGGGGGATTCTCGTTAGCGCTCTAGTGCCCACATAGCTTCTCATGAGGGCATACGGGTGGGGCGGGACGAGAGTAGCTACCTATAGATACGATGAGTTCTCCTCCTACTCTCAAACGGTTGTCAGATTGATGCACCCATTAAGTCAGAACGGAACGTCCGGGGTGTCACGCAAGGTTACGTTAATGGTAGCAGTAGGGACCTAGCCGGGCGCCTCACTTTCCAAAAGCTTCTCCTATATTACTCCGCTAATAATTGTTCTTGACATAAGGTAGGGGAAATAAACACAGAACACGTATGCCAAATATGGGTAAGACCGGGCGCTTACTTATCGGCTACGTACCAGCATGTTCAGCCTCGCTTTTAGAGTGATTGCAATGTTGTAGATGCCATCTCTTGGCGATCCACAAGTACTGTCGGTCCCACCCAGAGGGCGGTAGCAACCTGAGAACAATCTTGTTGAGACGCACGCCTGGTCGGAGAACGCCACGCATTTAAGCACACGTCCATATTGTACCTGCGCAATGTACAGATGCTAGCGACAGTCTCGACCAAGCGTTACCCTACCGGTCGAAAAAATAACGAAGATCCAGAATAAAGATGCTATTCGTGGTCTCGAGGACGTGGTTTAGAAAGACGGTTCCCATTAGGGCAGTACTATGCCCCAGTCAGATGTGGCTCTAATTATATCCTACTGGAGCGCAAGCAGTGCATTGGGTGTTACGTGGATCCTTTGCGGTGCGGACAAAATGTGGCTAGATTCGCTTAACATTATTTGTATCCAAGGTGAACACAGCGGAAGACGCAGACGTAGTTCTGAATGTGTAGTACTCTTCCAATAGAGATCATGTATTAGCTCCCTGCGTCATCCTGGTTGTCGCGAGTAGGCATCGGGCCCTTGCTTGTCCCTCGATCACAAGTACCCACAATTCAGGGTCTCCCGGGGCATCCCAACTTACTTTTAAAATACTCCCACTGTTGGAAAGATAGGTCCGTGTGCCAAGAGGTCAACCTCACATCCCTCGAAGAGCACATACGTGGAGTACCGTGTCCTGACAGTACATAGATTTGAGTTATGGTTCGTCCATTAGGGCACTTTGATGTCAGTTTATGTGAGGGATGACCGTATGCTAAATGTGGAGGGAGACCATCCTTCCTCCTTTTCGCAATGTATCGACAACTGGGAAATCTACTGGTCATTGTGCCTACGACTCGAAGAGAAATCTGTAACAAGGAGCGGATTAGACAATTCTCTAGCTACGCAATTCTAGCCTCCGGAGCTCTAATCTTCCCCGCGGTCCCGAAGCTGCCGGGTAAATCTAATCAGCAAAGGTCGCTCATAGGTTTCAGAGTGCAAGTTATACAGGGGTCCAATAACTAACTGACGAGTCGACGGACAAACAATCGCTAGGCTGGACTACCTACAAAGACGTCGTTCTGCCCGCAACTTACTTTTCATTGTACTCTGGTGATCCGAAAATCACGTTCGGTACACATAATAAGTAGCTTAACATCGCTTAGTCGTGGAAGTCTTTTAGCGTTGAAAACTCCGGAGTAAGTCCTTTACCCCGTATCTGTCTTTACACAAGTGAAAACGCGCTCTACGTCGGTGTCAGCCCTTCCTCTTAGTTGCCTCTCTTCACTGATCCACTAGACGACAAACTTCGGAGGGTGTCACTCGCATCCAGTGGCCGTGGCTTCAGGCTAGAGACGGTAGTTTTTACTTTCCAAACACTCGCGGAGCTAGGGCGAGTAGGTGCTCCTTTTTTACCTATTCTAATTGACACGGTGGGTGCGTAAATTAGACTTAAGTCCAAAAAACTGCTACAGGTACTTAATACGCATGACATACGAAACTCGGATATGTTTTGTATGTAAACCCAAAGTTGGACTCCACAGATCACTTTAAAGCCAAAACAGGTAGATGAATCATCCTATGTAGGTTTGATTCTTACATCTTCTTAGGCTTGTATGACCGATGGCAAAAGAGGCGAGCCATTTCCATGTTTACAAGGAACAGCATGTCGCCTTCTAACGGCCGTCGGCCTGCGGGACGGCCTGAAGCAGGCTCCCTGCGATGGGCCTAATTGGTCGTCCTCGTGAGCAGTGATTATAGCGGTTCCCGGCGAGGGTCAATGTAGGCTCGGTGCAGGTTGCTGGCCCGGGCTTATTTCTTGTGGGTGAACCCGTAGGAACTCAAAATAGGAATCCGAGAAGCTCATGATCAGGGGCATTGACATTGCAAGGGATTAGGGGTGGTACGGTGCATTCCACTTGGAACTATGAATAGACAACTCATTTGATTAGGGAACCGAGTAGAACCTATATTGGGCAATGTCACCTTTCGTGGGCAAGAAACCGGAGGCCAGGAGTTGCTGAGGAACAACTATAGGTGAGACTATGATAAATGGCACGGGCCGTGCGTCCGTGACGCCAGTGTCGGTGATAGCAATTGGATGACCCTCAAATATGCACTTAGCTTCGATGGACACGAATCCCGAAGGTCTATCCCAGATCGAGTACTCCCGTGGCTCGGCCTCGGTATTACTTTGCTGCGTCTAACGTGGTGGGATACGACGTGTGGGTAAAAGATACAGTTTATTCTTCGACGGCCTTCATCGAACAGACCGCCCCCCCCCTCAAAACAACGCGACGTAGTGTTTTGGCTGACAGAGAACAATAAGTCAGGACAGTTCTACGTCGTAGTGGTTGACCTATTGCAACGCGTCGCCCCGATTAGATCGGCCTTGGGACGCCTTTATATCCCAAGTCGGAACTAAAAGGTGCGCCTTATTCTTGCTTTTGTATCGGTCGTGTGTCCAGCGGTGGTATCTAATAGCTCGATTTCGCTTTTTGGCCTTGAATCCGCCCTGGAGGGATCTAGGACACATGTCAGACTCGGCACGGATCACCTCGTTTCAAAAAGGGCCCCAAATAACGGTTGTCGGCATGCCCGGTAGTGCTCAGGGTTGTAGTGGGTGGACGAGCGTCACGTCAGATTAGAGCGGTCGAAGTACGGTTAGGCGCGCAACGTAAGGATTGTGTTGACCTGCCCAACGCGGCGGCGGAACTCACGTCTCACGACTTGGTAAATAACCTGGTACCGCTTCTTGGTGCAGCGCCCCGCAAAACGTGCGCGGCGTGGAATGTCAATCGAGTGTATCGACTGAGAGTAGGCGTCTGTCCTCACAGCCTCCATTGTTCCATCCCCTTCGTGAAGGCCAGACTGGCGTACGACACGTTGAGCCATTCCTACGCACTTGTCTCTTATTTACATAAAAAATACTTATCGCCAGTCGACAGGCCTATATTTGAGAGTCTCCAGTCCTCCATTTGCTGATCCCTATTGGCCGCATTCAAGCCATCGCCGCTTGGCGGACTGAGGGCTCAGGGGGGCTGCCCGTATACGTGTACCCTAGAATAGAGTTTAAGCATAACACTCTGAGTATGACGGCCATTAGCACTTGTGGTAGAGTGCGGAGCTCTCTAGTTTCTAACTATAAGATCTGCAACACGGTACTGTCGATCGCGGCTCACGAATCGAATAGGAACATTTCCTCTTTGCAGTGAGAGCGGGTGGCAGTAAGCTCGAGGGCCCACTACCCGTTTCCGCGGCTGATGGAAATCTATTAAAGCGTGCCCAGTCTCTAAAAAGCTGTTTATATTTTTTCGATATGAACCGTATTGAGGGAAATGGTGTCCTTAGCAGGAATCGCTTCAAGTGGGTGTTCATGCGGATCTTAATTGCTCACTGGATAAGAAAAGCGGATTCGCAGTATTAGCCCAGATAGGGCTTCTACTAACATCATTTTTTTTCGAACGTCGGTTACATACAGTTTTCCGCTGCTCCGGGTAGGAAGAGCGATGATGGAGCAAGGATCTGCTGCCCTGGTGCGAGAAATTAGCGGCGTCGACGCCGTCACAGAGGCTAACCCCTCTAGGGGCCCTAGTGGTGTTTTGCGTGCGCGTGAGCGCCTAACTCGCTTCCCTGGATCCTCCTCGCGATACTGCTTGTGGCTGGTGTACACCTTGCGGGCATGAGAGGACCCACATATGGCGTGAGTACAATCACAGTCTTAGAGGACTGGCGCTCCTATCTGTTCATGCGGTATTCTAATTGCTCCGGGAGCGTCCGTAACGGAGCGGATCCGCGTCCTGCAACACCCCGTGGATTCGTTGATGTGGATTTGACGGTGCAGAAAACGAGAAAACATGGCCACGTGAAGTGGTCGCCATCTTCGACTGAGATCCATCTGGTAATTGCCGAGCGAGGATATAACTGGCAGTAAATTATGGGGACGTCAGTCCACTTTCCAGCATGATCGCGTCGCACACCCGCTCCACGCTCGCGGCAGTGCTGTAGCGAAAATCACTGTTACTGTGCCCTCAACAGCTCTTGCATTCAACTAGAGCGGGTCTAACGTCATTCCTTCGGCGCTGCTCCGATAATGGGATACGAGCGCAAGCACGCCCGTTATTAAATGCCGGAGCTGACGCTCCTCACGGGAGCCAATTTGACCTTCTAACATACCGATGCAGGCTGCTCGTTTATGTCACATCTCGTGAACTACTGGTGTCTTGGCGCTCGACATAGATTCTCGCCATAGGACACTTAGCAACAATTATGGTCGGCTTCAAAACGCTCCCTGTTACCGATACCGATTGCATTTGGATGCGGGTGGGAATTAGTTCTACCAGGGCCTGGTGTCGGCCCCTGACGCCTTTCTTAATTAGTTAGGAGGCCCACGGGTAGCAAGGGAAACCGAGGCACTACCGCAAAAGAGGAATAAGGGTAGTGCCTCTGGGCTGAGTCTGTGTGTTTGTATCAACGCACAAGAGAAATCCCACATACCAACCTCCTCTTAGAAGCCCTCATGTCAATTTGTCCTGCCCAATATCGCCGCACCGTTATCAGCATTTCAAGCAATGGCGAGGTACCTTTACAGCCGCATATTAAACGAGGTGACTTGCCGCCTGGGAAAGGCAAGACCCCCCCAACCGTGTGCTTGTCCGAGGGCTATCGCAAGTTGGGCACATTTCCCACGTTCATCCATCCGCCTTCGGAAGCTACGCTAACTTAGGACCAGATGTTAGCGGCGCAGTTTAACGCTTCGGAGTCTCGAACATGTTCGCCGCGTAAGACTAATAAATGGGTGAATCAGGTACCTGTTCTCCGATGTTTAGTGGGAGTTCTACCGTTCATTTTCACGTACCCGAGACAAACCCAAGTTTCCGCGTGAGCACTCGCAAATTAGGCGATGCCAAATTCATGCCCGAGAATGCAACCCAGATAATTCTGTAGAGTCTACCAGCGAAAGCCACACAATTGCCTCAAACCTCCGTCCTGAACAACGACCATTGTACGCTGAGAGAGCCTTATATTGTGCGGCGCCGAACATGCTCGGCGTCAGTCAATAGGACGCTGATTATCCCAGAAATATGGAGACTTCATTTCGCTTTCTCTTAAAGCATCAGGTTTTTCTCACCCACGTCAACAGTATAGGTCATAGGTACCACCACTATGCCTGGAGAAGGTCCTGATGGTGAAAAGCGGCTCACGGGGAGGATACTTACAGACACGCACCAACACTGCAACGGCTTGGGTGTGAGAAAATGTAATCTCTTCGACTCTAATTGTGGACCTTTTTGTCAGGAGCGTCTACGAGATGGGGGCTTGAGTCATGGACAAGTCGCAGGGTGCCAGTTCCTGACATGGACGTCAAGCTGTCGCAACTGACGTTGGCTTCTTGGAATGGAACTGAGTTCTGTGACTTGAAGTTGAAGCTCCGACGTCCAGAGACCATGTCGTAGTTACGCCGACTCTTAGCCTCAAGGGTCGTGGCAGACCTTTCCAGAGCTCTGGCGGCCAGGTCGATAGAGGGAGCGACTGCTGCCGGGTCTTACTTGACAATTATGATATCGACTGCGCGACCCTTCTCCACCGCCAATTCGCGGAGGAACATGTCCAAGGCGTCTGACGAGCAATTGGAAATGGGTGAGATTTGGCTCTCCAGCGCCGGGCCCCAAGTGGGCGCAGAGTTGCATCTCATCGCAGAAGACCAGGCACACGGCTCACGTCCTTTCCACTACAAGGTAACGATTGAAGATTAGGTTCTGTCTCTATAATAGTCGTGACTGGACGTAGACCGTCTCTGGTGGGGTTGAGTAGCATCTTCCTTTATACGGCCCCATGCGCTAACTGACGACTCGTACGCGAAGTACGCACCCAGGCAATCGGAGTTCTAACATCCTGTACCCGTGCACCGACCTTCCCACGAATCATTGGGAAAATAGCGTTAACGCTCTGAAAGCGACGGCAGTTCCGGTACACGAGCATCAATCGTTATCGACTGGAGCGGCACCACGCTATAGGCTCTTGATTGGATGCGCTTCTACTCGCCCTCTACTGAGCACCGACAAAATAACAAAATCGGGAGATGCTTCCCGGTCGCAAACATGTAGAGATGGTGGCGGTTACTCCCAATTCGCGCGTGGTGTGCGCACTTGACAGAAGAACCGGCGTCGGTTTTGGCTTTCCCCGCGGTCGGAGGCTCAGTAAAGTCCTCAATTCCGTGGACTTCCTGCAAACTCTTGCACAGGGTTGACGACTGAAAGTAACGATCGGCCTGGTTAACACAGTCGATAGAGATTTGTCAGGCCTCGCTGATGGAATATCGCGTCTTCATGCTTCGCAATAACAGAAGAAGTAGGAGAGTAGAACTGAGGAACATGCACTGGAAGCAGCCGTCATCTGTAAATCCGTCATTTGGTAATCGGGTTCGGGATCTATTGCATTTGACCGGAGTGAACGGCGCCCACCAGTATTGCGCTAGCAACACTGTTCGAAGGTACCACGGGTGGATTTCAGTAGTTTTAACCGCGTTGTCAATGTGACGGGAGAACCGTGGACCATAAATAAGTTGCCGCTTTAGCTATCTAAGGTTACAAGGGCGGCTGGAACTACATCCGAACGACCAAAGATCGATCCGATCAGTGCTTCCTACCCTGCCATTCCGCCTGGACGGCGGCCCTACTTGTCGCACTGCCTGCTCCGATTCTCGTTGGAATACTAAGAAGAGCATTCGGTTCCCTTATTGAGTTCCCAGGACAGATTTTTTAGAAAGCGTCCTACAGTCGGCGGCTGGACGGAACTCGCGATAAGGGCAAAAAGAAATAGACACAGTCTGCCCGGAGAGAAAGGGTGCTAGCTACAATAAACGCCGGCAGAACGATTTGTGGAATAGAAATTCAATAACCGTAATGTCCGTAATTCGAGCTAGGGGAACAGTGCCATAGTCAAGGAAGCCCATCGCTGGATAGACGACGTGAGTCGCCGTCGTCAAGCTAGTTATCGGTAAAAGCTAGCAATGCCTTTGCTGTATATGAATTGATCAAAACACGATAGCAGTTTTGTGAGGGAAGGCATGCTCTCCCCGGAATTGACTACTAGGAGTCAATAGCTACTCTTGGTCCGAGTGCCCGACATGAGGAGTCGTGTCCAATTTATTTCTCATAGAGGAGCGCTTCGTCCTCGACCATACTCTTACGGTTCTGTGGCAACCGTGTGGATGGCTACGAAAATAACTTGCTAAAGAAGTTTAACCCTGGTATTGCGGGAAAGATGTCATACGTTAAGTGATTCGATAACGATTTTCCTCTCCTTTGGCTATTACATTACAAAGAATAAGCAAAACTGGCCCTTTGTCGCGCAGTGAGGAGACAGCACGACGTCGGCTGGAGTGCGTACTGACGCCGAAGCTCCCACACACCCACGTCTCTGCCAAATTGTCCCCAAAGGTCTCAGCGTGGAGCCTTTCTCCCAGTGGGGGCGTTTCACCATCCCATTTTTTGTACGAAACGAAAGCCAGATAGGATTAAACTCTATGTGACAAATTATTTTCTGGTCCAGACGAGTGGTGAGGAGACTACAACGAGTGGAGCCGGTAAAGCCCCAAGCTCCCACAGCTATCGCCCCGCACTTCCCAGAAGAGCCGGATCAGGGATCAAAGAAGTCCGCATCCGGCGCTTCGGGTTCCTTGCGCCTACGATAGGGGGACCTGGGGCTTTCTCAATAAGTGACCGATGGAAAACTAATTTATTACTGGCCCCAGCGACTGTAATGGTGCGCCACTGCGTAGCCACCGTGATGACAGTCTGGAGGGTAGTCTCTAGGTCAAGAATTCGGATAATATTTGCGGGTTCTGCCCTCCTGGCACGATAAGAGCATTAACGAATGCCGGAGGATTCCTTATCAGGCATTGGGCGTAAGAATATCTTCCACTGACTGTCCGGGGTTTTTAAGCCAAATTTGGATGCAAGGACCCACGGGTAAATGCGGTTGGCGTCCTCGATCTAGCAGGCGACCCCGGTTTTATACTAACGGGCCGCATTCTGACCCGTCTTCTCCCGGAGGTGCTTATTTTGCTCGTCTAGACGTACTCCTCCTCTACCCACGCCAGGCATGGTCATCAGGGTACCGGCTTGAGTATGGGGGGACTTCCTTATTTGTAGAACCGAATCACGTGGGCTAACTAGTGAGTTGGCTGTATCGGGAGGAACCGACCTCTCCGCAGTACCCTGATCCAGTGAGAAAGCGGCGCATCGGGACCGCTAATGGACCGAATCTTGGTAAAATCGAACCAATTGCCAGGGCGTAATCATCTCTCTTAATGCTCCCTGCCCCGCGCTCAATACCCCCGAGCTTTACCCGCCGGGCAACTCGCTTTAACTATACGACGTAATGTTGTTTTTCCTCCCGTACCATGTTTGAGCTCTATTGCCAATTCGCGTGCAAGTCGTAAGACTATCTGTTCGCCTGGAAATGAGTGGCATAAGTGCATTAATTATTCGTTTCATTTCCACGGTTGGATCACACTTGCTACGTCGGGAGCGCGTCCCGAAAGGAACCCGGAAGATTCCCGGTTGCTAAACCCTCTTCTCGTCCGGTTTGTTGAACCGCAAGAAGAAACATCCGCCATAAGTCCAACCGGGTAGGGCAGAGCGCGAACATCCTGGGCTAAATAAACTTGGCAGACGGATTGACAGTCCATGGATATTACTACGTCGTCCTCCATGCTGGTTACGTCTTGTGGGTGTTATTGCTCTCTACTGTCACCTCTTTCCGCCCCATCCTCTGTTATCACAGGATCACCTCTGAATTTGACTACGAGCAGAGATGAACACCTGCGGATCCCCCTATCTCTGCAGGGTTGGTCCAGAGGCTTTGGGGGTCGTTACTCGTCTTAAGACACGGTCTCGTATATTCCATACCCCCAAACCGAAATTGGCTCTTTTGTAAACATTCCACTAGGTCACACAGCTCCACAAATAGAGATGTCTACCTACTGACAGAAATCATTCTTGGACGCCAAGCGAGGCCATTGTCCAAGTATTTACAGACGCGCAATGTAAGGAACAGCTGGTAGGAGGAATGATACCTCAGCTGCTACGAAGCACGCATGATGTGAAGTTACACGGCCATGGGATGGCCGCGAACCTATGAATAAACAACAAACAACTACTTCATAGACTAATATCCAGAAGGGACGCTCGACGAATCCTAGCTCGGCAGGAAGGTCGCTTCCTATCCTATTCCATCCAACTCAAACGATCGGACTGGATTCTGCATGACTCCCACTTCAGGTGGAATGTGCACTGCCATGGCGCGGGCTAATCTATATGATTAGAAAAATGTAAGATCGAAGGAATACAGAATATCCCCCGGTCGGATGTTGCAGTCGTGCGGTCTTTATCGCGCCTAGACAAGACTGAGGCCAAGCACGCTCCCGAACCTACAATGCTGTATTTTTGGAATAATGTAACACAAACTTGGGTAGATGTGAAGAAACCCTCCGTAACTCTAGTCAAACCCTGACGAGGTCTGCGGATTCCCATTATCTGTGCAGGGCCGGCTGCGTGTAACCTCTTAATTTGACAGGCGTCCACAGTCGTGGGGGGAAAATGCTAATCTCACATACGTTCTAGTCACTCCATCGATGAAGCATTTAAAGTCTAAGACCCCTGACGTGATAGTCTGCCCCCAACATGCTCGGGCGGCGCAAGATATTTGTCTCACTCCCACAGAGTATCTAGAGGTCCTCCGGTACCTCCGACCCGATAAGACATGCCAGAGATGCATGGTTTACGGATATTTCCTGTGCCGAATCCCTGTAGGTCGTCACTAGTGGGTGCCTTAGATTCTCTGACGACCACTCCGTTACCGTCGCCTTCCACCTATATCTTTGAACTATACAACCCGAGTAGTACTGTACCGCCGGAGGCCTGTGCTACCAGCGGAAGCGTTCCCGTTGTCATTCCCCCCCTTGCTGCACGACAGGCACCCCGCGGCGCACCAGCCGAGACCCTTAGTGACATTAAGAACGTACCCACCTAAGTATCAAACTACGTTTCATGCCCAGTTGAGGAAGCCTTTAAGCATGAAAGCTTTGTCGCGTCCGCACGACAAGATTTTTCAATATCCCTCATATCCCCACCGGTCTTTGACATGTCTGAGCCTATTCGGGCATACAGCTGTAGTAGCGCACGCAGGCGGACGGGGCGCTTAGCCTCTGATAGGTACAACAACCCCAGGTATGGAGCTTCTAGTCCTACCGGGCCGTATTCAAGAGGTGGGGGGCCACCACCGCATGAGTCTGGTCCGAGTAGGGATAAGGACGTTAGGCGGCGGACTGCGCTGCGCTCTCCCAGTGGGAAATGCTCATTTTCTGGGCCATATAGTGGCTCTAATAAGGGACCCGGGCTCCTTGGCAATGGCCCCGGCGAACATCGGTATGCTTTGTTCACGTTCGCGGACCCGATGCTGAGTTTGTTGAGTTAAATTAAGGAAGATTCGCCATATAATACCTTCAGTAATCGATCCCAGCAGATAATCTAGCGATCCCGCTGTCCGGTAGCTATAGGAGCCGCAGGGCGTAGCTTTCTTTCTCGGTTGTGGGGAGGTCTATTAAATGTGGAGAGAGTCGCGTATGGCACCTAGAAGCTGAATGGTAGGCCGGACACAACGACCATGTCGTTTGGACTCCGCCTTTATTCCACGGACAAAACCCTTAACGACTCATGATGTATCTGGTGAGACCAAATTGTGTGGTCATATGTCCTAGAAGTGGGCGGCGCCTTTTTCGAAGGACCAATAAGCCTATTTCACTGCGTTCTATCCGAACAAGGTCCATGCATAGGGAGCCTGAATACTAGAGTAGCTTTTCCCACTCCTACTTAGTCAACGCGGAGGCCATCAGCATGGCGGACTCACGCCCGCTAGGGCTTCGGGCACAGGGAGAGCATGGGAAAGGACAGTGTGGGTATAGGGCAATCAGTAAGCGCCCCATATGAGTGGGCAGCAAACTCGGCCGTCACCGGTCCGTACTATACAGCTACGTTAGAGAATTGGCGGGCGTAAGAAAGCGGACAGTATGCGGCGTTTCCGCCGTCATGCAACTAGTAAGAGGAAATAAGTCATTCCTTGCCTTCGCGGGCACCGTTGTACGCGGTGATCGCACCAGGGGTAGCTGGAAACGGCCCCCTCACTTACTGGACTCGTCGACCCCAACATACTTTTTTCCTTTGCTCAGCTCTTAGAATATCTACCGTTTCCAACATGTCGAGATGGTTCTCCATCGTCCTCGTCTTTAGGGGCATTTCGTCGGCCGTTAGGTCTTTCGCTTTATTGGTGCGAACCGTGAATTAATCATCGATGTGCGCCGTTTTTATCTATCTCCGTGATTCAGACTAGAGAGAGTACCCATCATAGGACTATCTGTTCCGTGGTCCAGAACTATTGGGCCGTGTACCGCAAGTGCGGAACGATCGTTTGCTATACCCGGACGGGGACGGGGTGCCTATCCGGCGGTACCTATAAAATAAGCGGACTATCAAGGTATTCCGTGCCGTTGTTTTAGGTTGGCGGGAAGGCAAACTGAACATTTTCAGGCGCTTATGAGATTATACTCGGCCCGCAGAAGGTCGATACTTGCAGAACACAGGTCTCTGGACCAGCCAGGCGTCATATGCTGGTTCAGCGCATGTTACGGATTGCGTCAGCCTACCCAATAGTATTTCACTGCGCTTCTAACGTCTCGGTCCTGGTTTGTTCTTAGTCTAGCCCAGACAGAAGCTGGCCTCGGTCCGCCGGCGTAGTGTTCCGGACCCTAGATGCCACAGTAAAGAGGACGAGCAATTCGTACCAAATTATGGGGAAAAAACGAGCTTAATCCAAGATGGGGCCGAACGGCGCAATGCTCGTTAGCGAAAGGCTGATGAATACACGAGGCTCAGATCTCCATATACCGAATGATTCTTGTGAGCCCCGTTTTAGACCCGTGCGTCGTCGACCTCCCTGTCGTCTTTCAACACCTGAGCCGATCTTTGTTAGCCGTGCAACCTACGAGATATCTAGGGATCCGCGCAAGCCGGAAGGCCCGTCAAGCGTATCATTCGACTATAGATTTGGCGAACACGCCTGGAAGTTGGTGTGTGCTCTAATTCGGTCGGTAAATGATAAATTAGGGAGTGAGGACTTGGTTGAAGCCGGGCGCCGACTCGCGTGACAGCGGCTCAGTGCACTCTCCGTAGACATCGCCATCCTGATCTAATTTTCGGATGTAAGACGAGTGCCAGATATTCTAGAAATCCCCGCGTTCATCACTGGGAACAAGTTCTAAGATTCGCGAGCTCTAGAATCTCCGCTTTAAATGAAAGCGCACGGCGATTAGGAATTCTGGTGCAAGCCTACACACTCCGCGGTGATTTCCGGTCCCGCAGTAGGCTGCCCCTCACCATGTTTTCATGGATCTATTGCGGCCCCCAAGGAAAAGCCACATTCCGTTCATTTGGAGCGTCCTTATGTTGAACGTTGGACAGTTCTCCAGCACCATGATACGCTGTATCCACTACCTTCCCTGGATAGAGAGCGTATCCCAGCCCACGCTATCGGTAGTCCAGTTCCGTCCTGTCGCCATGCAGGAACGTGTATCGTCGTAGCTAAATACCCTTCCAGAGCTCTAGTGGTAAGGACATTACGAGTCTTAGAACGCTTCTGCATCGCTTCGACGAACAACAACTGAAGTTGATCAACCGCATTAAGGGATGACCTTACGAAACTGTTCCGGCACACTTCGACTCGCTGGTAAGAACCTCGAAGCGTCCTTAGTAGTGTCTTGATAACGCGCGATGGGCCGACCGCAGATTCTTAGCTCTTCCGCTCCTTCTCTTGGGAAGGATGGACTGAAGCGACCCTTACCGCCCATATATCCTGCAACTTATCCCTCTGCAAGTATTACTGAGAACTAAACAGCGACGCCACTATTTGCACCAATCGTTATGAACGATGGTGGTAATGGTAATGGAATCTGGTTGTCCTCGAAAGGCGTTACTTAGTCAGTGGTCGCTAGAGTGGGAAGCAGAAGCTCATTTCTGATTCGTTTTTTAAGACTAGCACTAATCCCAACACTCATGGGAAGTCAGGGTCGTAGCCAACGGGTATCCGGCCGGGAACGTTTCCCCTCGTAGCTGCGTCTATACTACTTTCTGGCCGGCTTTGATAGAGTCCCGACCCCCACCACCTGGGCCGTACACCGCCCCGTTTACCGTAGTAGAACACAACCGGTTAGAGATATACTTCCATGAGTTCCAAACATAGTGGCCCCAATAGGTTCGAGCACAAGGCCCGCAAAAATAAGCGCCTCAATGTTTGATGGAGACCCAGGAAGCGGCCATTGCATATCGTAGGATGGACGTTCTAGCAATAGGTCAACAACTCATACTGGCGCCAATGGTCGCTTTTAGTGTTCCTTTGAAGTTAGAAAACACCCTCAGAGTGTGCCGGGCTAAATCGGAGTTAATTCGTTAATGTGACGAACGCTGCTACCAGTCCAGTAGCCTTTCTTTATCGGGGACATCTCTAAACGATTACAACCTTCATCTTAGCTCGTTCTATCATTGCCATAGGTATCGTCAGCGAGTAGAGTATACAGGTGGGATGGTTACCGATACCCCTGTTTCCGACCATACAAAAGTGGTCACCACGAAATAAAAACATAAGCTTTCCTCCCGGTTGTGTCCAGCAAATAGATGACGACGGCGTTCTCATTAGGATACAGTGCTCACTCTACACCCACTGTGTAGCCAATGTCCGGGAACCAATACAAAGGGCCACTCAGTGCCTAAGATGGAGCGAAATCAATCAACACTAAATGCCCAAGTTGTATGTGAGGCCTTGAGCCATAGTAAGACTCTGATGGGAATAAGCGTCAAAGGGGGCGAGCGAAAGCGAGTGGGAACGGAGAACCCATTTAATTCTGACTCAGTTGATCCAAATCATATGGGGGTCTCTGTAGTGCTCCCTTAATCAAATCCGGGGCGGTCTCGTTGACTTTCGGGAGACCAGATTACAATAAGAAAACGTAATTATGTTTACCGTTGTCGCATTATATCCCGACATGTCAATACTACCATGGGAGCAACTCCAAGAACAATGGAGCCGGGGGCCGGATCTGCCACGGGCGCAAATCCGTTTCGGCCTGCTAGTACGACTATCCTAAATGACAGGCGCACTCCAACTTCCAAACGCACCCGACCGTGCCTTCAAGAGCGGGGGAAAAGCCCAGCATTGCTTTGAAGGACTCGACTTCAGGTCCGAGGCAAAAGTTCGTGATCTGGTGCAGGTAGCTGTGATCTCAGGACAGCCCCAGATCCAAGGAAATGTGGCGGTGTCTCAAGAGGCTATGGGATACGACACGTAGGTCAACGAGGACTAAGGTGACTAGCATATGAGTAGCGCTATACCACTTGCCCGATAGAGGATCCACTAGGGTCTACTCGACTATCACTGAGCGACTGGGCTTGCTGACCCGGGCCTGTCTGGCCGCCCGGGACCACGCACTGGAAAGAGTAAATATAATTCCCTGGGCTACCAGACAGTCCCGTATGCTTGGAGCGGTATAGATGGGGTCTGTGTCACCGGTCAACGAGGTCACTTGGGTGGACTAACGAGTGTGGCCTCATGTCAGTACGCTACTATATCCCCGGCGGGAACGAAGTAGGCTGCCGGGCGGCACAGCCGCACCACGGGCCGTAATTGGAATATGTTTTTTCATCCCGCACTAATGCGAAGGAACCTCGCGTAGACAAAGGACACACATGGAATCGGCGCTTCCATTCGTTTGGACCCCTTGTTGGGGGGACTCTGTTTAAGATGAACGTGAGGCCGCGGGCTAGTTTGACATCGCTTACGACTTATCGACATGTGAATACTAGAAATGCTCGCAACCCCTTCAGCACAAATTGTCGTACCATCGTTTATCTGCCAGGAGGCGAGTTTTGGTTGTCGAGGACAAAAAACCAGGAAGGCCGCGAGTGACAGCGATCTAGTTATCCGGACGGGGGGGTTGTTACCACCTTCGGCTAGCGGCCGTACTACGGAGGCCCCGAACTCCGCTTCGCGCGTCTTGACGGGTCCCATGGTCCATACATCCGGGTTCCCGTGAAGGGTGAATTATTTTGGCTTAGACACACCAGGCAAGGGGAAATACACAACCAACGTCATGTAATTCGAACGCGTCTTTTACACACTGTGTGAACCTCCTCGAGCTAGACAGGGTTAGGTAGCGGCCCTGTTCAATGGATTCAACCCCTCCTATCCCCTATCGTCCCGACACAAGTGCCTAAGTGAGGTACCTTGCTTCACCCATACAGTAGGCTTGAAATCAATGTAGAATGGCAGAGTTCGCCACTGTTCCTTTGTCCGTGTTTATAGTCGCTAGAACAGTGAACTCTCCTTAAGACTGAGGCGACGAGAGATCTTGCTGCCGTTCGGCTCAATTAGCGCACACCCGCTTTCTCTGGAATTAGTTGTTATCCGACTTCAGACTATAGAGTACGGGTCGACATTTGGACTGAAGTTAGTTGTTAGAGTTCTCGGACACAGTGACTGGCCGGATAGATTCTTGAAATTGTAAGCACTCTGTCCTGACGGTCCTTTGCCACAAAATTCTCTGACGTGATGAAAAGATCTAGATGATCTGTCATGGAGTATCTAGCCACACCGTCCCGGATGGGCGACTAGTGGTGGCTCCCCGCCAACCCACAAACGGGCGCGCCTTACTGTTAAAATAAATCGCCAACGGTTACTTTGACACGCTTGCTAGCGGAAGCATTTATCTGTGATGGAATCCCGGATTCTTTTCGACCTCCAGTAGGCGCCGCCCCCCCAAACGGACCACTTTAGAAGGCCATAGCGAACGTGCGAGATTGTAGACGAGGCCCTGGGCAGTTACCTCAGGCGCGACGGACATTTGAAATATCATATGCAGCTAAGAAGAGAGATTTCTCAGCTGCGACGGTTGCGACGATGAACTATAGCTTGCCAGCTCGTGAGGCTCAAGGACGTGACGTTAGAGGGAGAGTTACTCTCCTGACGATAAATGCTGCATACCAACAGACACAAGTATCGCACGCCCCGCTACGCCGCCTTGAGGCATGGAGTCGTGACCCCGAGTAACGGAAAGGACGTCTCTTATACTTCGCCATTCTAGTTCAGACCCGATGGTAAGGCCCATCGGTGGGCTTCGGTTCTAATAGGTCCTCTAAATATGTTTTCTTGGCTTCTTGAACCGGCGACCGATTAGTTGGAATCCAACGTACTTGCTGCTTCTGGTTATTGAAACCTGAAGTAATCTCCCAACGCAGCTAACGCGCTGCCAGCTCGCCCACCGGCGCTAGGTTCATACATGCTTGACGTGCCGTCTACTCGGCGGAACCCACATTATAATATCTTCCGCTCCTGGTCCCGATTTCTTTGCGTGGTTACGTTTTAAGTTTTAAAGTGCCACCGCGTATGCGGAGGCTTACCGATAGATCGGGGCAGACGCTAACGCAAACCTAGTACTTATCGACGATTGATATTTACAGTCAACTGGTGCGGAGGCGGGCGATTCGCCCTGCGCTTCGCAGTCGTTGCAAGGTACCTTATCAATATAGAGCCTGGACGGCTGGCGAGGCCACATCGTGGTGAGTGCGCTCATTACTTTTGAAGCGGAGCATGGATGTTCACTAGGTCACTGCCAATCACGTGGGGGTGGGTTCTCCATTTTTTACACTTGGGGAATGCGGTAGCTACAATGGCAGAGTGAATCTCTCGCGGTGAATTTCCTAACGGTTTAGTCATGAGCGCCGTGCCGTAGACCGCTTAGGTAATATGTATCGGAAGTGCTTACCGCACATGTTTAACTCCGCAGGGGTGGCACATGATGATCCTCCGGGTTAGCAGTTTCCTCGTCGCCCCACCGGTAGGGCTCCTAGCCAGATCTAACGGTTGGTGCCCGCAGCTAGACGACGGGCTCAGGATCTGCGGATAAGGTATGGCAAACATCACTGAGTATCGTCACATCTCGATCTACAATCAATTATACAACTTGTCCATCCACACATCACATCCCGGCGAAGTTTTTCTCGTTCGCACCCCAGCCGCTCCGCCCTATACGCCATATTGATTGTAGCTTGCGACTGTTTGGCAGTAGTAGGCTGGACGTTTTATGCAACTTTAGCGCTTCCTCTGGAAGCCCTAGCCAGACGCGCTTACCGGAGAAGCGCCCTCAGGCCCTACACCAATTCAGATCACTTAGGCGACCTCGTATGTCACCCTTCGAATAGTCCTCTATTGACTTGCGTTGAACACGACGTTTACTAATCACAGCCGCTGAAATGCAGTACCCACTAGGACCCGAATAATCGAACGGTCTATCCGAACTGAAGGTCCGGCTTAATTACAAAGGGCGTCAACGCGACGGCTCATCGTGAATCTTTATGTGAGTCCGATTGTGTCCGGAATAAACGCAAAGGGCAGGGTATTTAGGGTAGCTAACGCAGCGTGGTTCTGGACAACACCCCCATGCCCTAACAGCGTAGGAAAACTACATTCCGGACGCTGGTAAATTCCCAAGGGATGTGTATCATGGTGTACCACCGCGATGATTCCAGTCTACAGTATCGGCTTCAGCCATGAGCCTATTTCGTAGCCGTTAATCATAGAGGCCGGCTACGAAACATAGCCTCCTCTCCCGTGTGAAGGTCATATTGCCCCTTCCTCTCTGGTAGTGCGGTCGCCCTTGCGCTTAGCTATGGAACGACGGAGTACCAGGTTGGCGTTTCATGAAGGGTACTATTCGAATTATGTATATGTTTCACAGGAAGGAAATTATCGGGAGCTTGAGTAGTGTTGCATCATCTTATCCACCGTAAGGGTACTGCCGACACGTCGTGATTGCGCAGGTATACCTCTAGTTAACAGCTGAAAATGCTCCATTTATCAAACTGAAGAGACAAGTGAGACCCCATTGTTTAAGTTTTAGTTGATCTGTTGTATTCGGTTATTACGCGAGTCCTTTGGCCGCCCTCGATTGTCCGGAGATCATTAACACAGCAACGTGAAGAGGTGTGCACCGCCGCCTGCCTTTTATTGACTACGACATCATTGCGCCCAACTGGGTTCTCCTCCGAACGCGTCCTCTGCTCTAACAACGTCGCACGCGCAGAACTCTTCGCATTTGTAAACAAGAGAGATGCCAAGAGGAACTTTTCAAGACTCGCCTGAGACTCAGATGATCTCCTCGGAGGATTATTCCCTATTCATGCAGCACTTTTTGCCGGGAGGCTTTCGGTACATCGATTTGCATCTAGTTGCACATCCAGTATGCTCCACTGAGGTGTGAAATTTGTAGAAGTTTATATCCGCAAAATTGGTCGGTCTACATTTGGATGCCCCGGACGACGCAGCTCGACATCAAGAGTTAGAGAGCGCGTATTGAGGCGCCCTCTGTTTGGGAGAATAGAGGAATGGATCGACAATTTAGGTCCCGCGGCGGGCCAACAGTCTCGACTGCACAAACGGACCAAGGCGGCTCCCGGAACCGATGGATAATAACATCTTCACGCTTTCATGGTGTCGTTGCGGCATAACTTCGGTGCTCTATCCCGGACATGCTTTTGGCCACCCGCATCTGCCTGCGTTCGCACCTTTTCTCCACAGAATTGGTTCGCAGGAAACCCACTCCCCTGCCACCTCACCGGGGCCGCGGCCCCCCCGTTTTCGCGTTAACTCTCGTCGGTACCTATCAAAGGCCGCTTAAATACCACGATGTGAAAATGGAGATATTGGGAGGGCAATGCTTCCTACGCATACGGCTTAAAATTACGGCACGATCAAGCGGTATGCTGGACCGCGATCAGAATGCTATTCGAGTACGCGCTAGTTCGGTAGTACGGGTTGACACGATTTGATACTGCAGTAGCCCGAGGATGGTCCGTCAATTCCAAATCGCCCTGGGTTGTCATCCGTAATATTATCATCTTATCCATCATTTGGGGCTGCGCAGGGAGCCGGTGACCCGTAAAGCGTTCTTCTCACCCCACCTCAACGCTATGCCGAATCGTTGTGTGTGTCAGCGGTATTCCATGTCAGTCAAACGGAGACGCCTAGTTCGGGGTGAAAGAAAAATCAACCACATAGTGCACACTATCGCTGGTTGGCTACATTATAACCACCGACGTCCCACCACCTCGACTCCGGGTCTATGCATGGGTAGGCCGCCAACGCGCTCGTCAACTTGCCGCACAGATGGACTAACCATTTTAGGCGGCATATCGGATGTTGTAGTGTCCCCCGGTTTCCTTCGAGTCGAAGTTAGAAGTGGTCATAGAGACCGCGATACTACTTAGCCTTAACTGACGCGACGCTGCTAGTGGCGCCACCGTCAGGGTACCCAATCAGACTGAATCTATCACGCCTAAGTCAGCACACAGGACGCCATTTGTTCGGATAATGGCCGGGAACCTAACTCTGGTGACATTGTTAGCACATATAACCGGTTCTACCGGAAGACGTGGGATCCTCATCGTAAAAACTGGCGACCATACATGGTACACAGTTTTGTCGGGTGTGATTTCGACATAGGTGCAGATCCCTCGTCCCATATGGATGCGCTCTAGAAGAATGACCTCGGCCCCATGCATCCCCACGAGCATCCTGCTCGGTATCCAAGGAGGTATCCTCACGGCCCCACAACGTCGTTCTGGGACCCTCATAGGCACAGCAGGATGCGTTCATGCGTAATCCGCTCGCCTGGTGCGGGGCGCTTCAATTCCGCTTAGGACAACGAAGAAACACATATGCAGGGGCGCCTTGAATGCGCAAAGCAGCACAGAGACTAGGCTCTCCGATACTCAGGACTGGTTCTTATATACTGAAGAGCTCCCTCAAAACCGCTAGATAGCCAGCAAGTCTTTAGCATAGCTGGTGTGCCGCATATGCATCGGATTCTTCAAACATCGTTCCTCCATCACCCCGAGGTACCGCTACACGCGAATGAGAGTGGGGGGGATGGACCGTTGGGTTTAGAGGCCTCTATGTGTTCTATAAGAAGCGTCAGTTTCGTTTTTGTCTGTTTCGTCTGATAACTAGTTCTCTTGCTGAACAAGGATTTCACGTTAGGGGCCCTTGCATTTCGCGAATCGCACCTATCGCACATGGAACGGGGAAGTGAGGTCTCTGAGTTGTAATCCCTTATGGCTGTATCATGGTCGAAGCAGCAGAATCCTAGTGAGGATCTTTTCAGTACCCTAATGGCGCTCAGGTACGGCGTCTTGACTCGTTCCCGATTCTCTGGGGTATTCGGGGGTAGCAGGCTATAGACCACCCACGTCCGGGTGCCAATAGGCCTTCCGTGCATTGGATAACCGTTTAGCCTGGGAAGTGCTGGAACGCAGCCACCGATTCCCGTTGTCTGATATAGGCAACTGGAGTAGCCTCTTTTGGTATTGCGTAAACGGTCACTGTCACGCCTCCAACTTCTACGCCAGCGCGTCGGACAGGATAATCCAGCGTGCATGCGAGACGAGGATAAAAGCGTTCACTGTGCAATGCTTCCCAACAGATACGGCCGCGCCCGGTTCCCACGAACGTCCCCACGTCCATTATGGGACTACTCGAGTCGCTGGAGCGTCGGCAGTCTTGCTAGCACTCCAGGAGTGAGTGACCACCAGAATCATAATGCTTTGTCCCAAGGACAGCTAGGTTAAACTATGCAGTGTCGTCTTGCCATGGATACTTAGGATCGTAATAATGGGCGGGGGTAGCAGTACTATTTATTCGCGACGAGTCGTCGAGCTGTACGGATCGCTCTACGGTCTTGAGTGACAGCATTGCGCAAGGCTCCGAAAATGACCGATGACGAAATTATTGGGCTTTGCCGGGACGATTGGGTGTGACGCGCACTAAGCGCGTAATGGTTGGCAGACGGCTGATTTAAGCTGTTCTTTACGCACATCAACTGGAAAATATGTTTCCTACTGCAGAAGGACGCGGGGGAGGTAATGCCAGACAACCCCGTCTATCAATCCAGTAATTTGATGGTCAGGCGGAACTTGCAGTTTTTTGATATGCATGGATGACTTATGGGAAAAATTGCATGCGGCACGTAAATCTCTAACTTTGACTGTCGGTTCAAGAGAAGGGTATGGACTAATACGGCGGATAGCTTCTTGACTTTCCCTCAGAAAAGAGCCGCCCCACAGAGACGATTAATCTAGCCCGCAGTCAGCGGCACGTTTCAGTGATGAGGCCGGTGCGAGTGGCAGCGTTCCGCACCTGCCTGTATAGAACTTCACGACGTGTAGCGTATTCCTAATCTAAACCTTAGACCATATTCAAACCACGAAAATCCCACTTCAAGGCTACGCAACATTATGCAACCCTTAATCTAGGGGTGGTCAGCTCCACGTGGTTGTCTTATCGCCTCCTCTGCAATTGTTTTATTTGCGTTGAACCTCAGTTAATCACACCTGATTAAACGCAAATGCCTAGCTGGTCATAGAACTACTCGTTGCATAGGGCTCGACCGGAGGGAAAGATAGTACGCTAGGTGTCTCTACCAATCGAGAAATCGCCCCTTCGGGTTTTAAAGTCCGTATTGGCACTCTGGCCGAACATGTGCAAATAACACACATATCGACAGTTTTGGGGTGAGGGTCTAGTATTGCCTCCAATAGTTGCTTTATAACATAGAATACTCTCGGGCTCTGCACGACACCGCGGTTTAAACGAGATAGTTGGATACCCGGTATTAACAACGGGATCGCTAGAGTAGTACGCAACAATCGGGTATGACCTCCTCGATAGGAAGTACGGTGTTAGTGGTGTTATTAACGAGCCGCTTTGCAATCCTTCGCGACTGAGCAACTTTGCGATTCGCCTCTCGATCCCGCCCACTGCTTCCCAGATGTAAGTTTGAGACAGTCACTTCCGGAATCAAACGGGGCTGTCCAGCTTGGAGTCACGCTTGCGCTCGCTGGGGATGTCGGTTAGTATGTATCAAGTTAGTGTGCAAGCATCGGCCGTCCCTTAAACTGCGACCTCCAAGTCTATAGACTTACGCTTTTACGAGGCTGGGCAGTGGTTCCGGCGACGTATACAGAGGCACATCTCTATCATGAAGCCTGTAAGAGAGCCCTAGGGACGAATATCGTCAGTTAAAATGTCGCTGTTCGTGGTTGAAAGACTATAGCTATCTCCACGGCTACTATGAGAGCCTTGGACCAAATTAAGATATGTCCACGGAGTTTCGGATCATGCCTCCTTGACGAGATTGCAGACCTATGGAAAGAAAAGCATCAAGAGGGCTATCTGCGTTCTTTCTCTTGCTATCCAACCCCGTCCGGCCTGAACGCATTCCCGTCTACAGCGGATTTGCGGCTCGATGGGTCGGAAACGACAGTTTTGGGTAGGAACTGCCCCGCGCGCGCGCCGGATATGTAACCCTATAGCTCAAACACCGCCTCACGAGGGTCTATCAAGTCCATTCAAGCTTGTCACTGTCACGCGCGGATCCCGAAACAGTAGGGGACGTAGAAGCATCCAATTTTTGAGAGCACCGGCGTGACGCAAGGCCTGAGGGGCCAAATATTCACTCAGTTTTGTGCGTGGCACTAATCACCTCCTAATCTCCCGCCGCTTCCTGACTTCACCCGAAGGTAGACGTAATAACCTACTGTTTCTATCAGATCGCCAAGTACGGGCTCTCTCCCGGATTTTTAGTGACCTTTCCATCACTGCAACTCCTCTTCGGTAACTTAACCAAAGCCGATTGAGCGCACGTACCTAGGGAACCCTGGGCGACCTTTGCTGTTGTCTGGACCAGCCGTATCGCGACGGGGACCCGAAAGAGTGGGATGCGATCTGGGACGGCACCGGAGGGCCTACTGGAAGGCTGGATTGCTGGACAGTAGTTCTGTCGTCCTTGATTGGATAGCTGGATCACGGTTGGACATAGTAGGATGTTTTCACTAACAGAAAACCAAGGCCGGCGGCTGGCGCATTTGACGACAGCTTACCCAATATAACTTCATCAACCTCTCAGCATGCGAGATTGAGCTCATTAGCGTGGGTATACGATAAACAAGACCATCCACATCTGACCTCATCTGTGGTTAAAGGATCCCAAAACTGTATGGTTCACGCGGACGACCGGACCTCACAAGCGATCTCCCACACGTAAGGTGATAAGGTTGCGGAGTGCCCGAGCAACTCACATTAGACTTCCGGCATAATCATTCGGACGCGATAGTGGCGGGTGTCTCGTCGATTTCTTTGTTTGCTCGTGTTGTCATCTGGAGTCCCATCCGATGGCAGACCCAGCCTGGAAGGGACGCAGGCTGCCTGATACCCATTCTAGTACACTCAGTGCAGTCACGTAACTATATCCACTAAGCGGAATCGTAGTCTGATGAATAGCATTAGCTATGACGGTCTTTTAACGCTCGACGTGGGATGAAAGTAAATTGTCGAGAAGCATTCTATCACGGGAGGAAGAGGTCCACGGGTTGCAAGTCTCCCTGTGATGTCTGATCTACCCCTCAGTCATCCATAAGTGCAGCCCTCGGTTCATCAAACTAGTTTCAGTGCCAACAATGACTGGCCTAGCAGAAAAGTGCTTTCGAGCCGAATGCCCCAAAGCACCGACTATTTTCTGGGGACAGCGTGGGCTCATACTGAGACGCTAGGCCGCTAGATTATTGAGGAGTGAAGACGTCTTCGATGGTCATCACCTAGTGCCCCACGGAGGGGGTGTATTTAATCGCTGACCGTGTTTTAGGTGTAGATGCGAATACGCTTGACGCGGTGATTAGAAAATCCGAAAGGGCCCAAGTGTTCCCCACCAGGGCTGCATGGGTAACTTCCCGGGGTAAGAGGGTGGCGTGGGTCGTGACGCGATCACGCTCCACCTCCCGCGTCATAGCCATTAGCAGCGTCATTGCGCGTTTGGCCCGTGTAGGATCGGGGCTGACAAAGTCGACCTGGCGTGCGAGCTGTTTCCCGGTATCGTAGGCTAATAACAGGTGAAATTTAGAGCATAATGCTGGGCGAAATGACCATCAAAAGCTGGTGGTTACATCCGTAATGGTGGCCCACGCGGGTTAACGCCTTTCGTGAACGTCTACTAGGACACAAGCAAGAGTCCACGGCCGATCAACCTCGGCTCATGTCCCAGGCTTGGTGGCGGCGGGGCAGAGGGCACGTTATGGGTCACCAAATGGGTCCGTGCGAACTATGGACCACTGGATTGGGTTTGGCATCTACGTGCGGAGTGGAGGTCGGTTGGCGCGTCCCACGAGCGCAGTGAGTTGCTTGTATAACCGAGTCCTTGGCCCGGGTAACCCATCAGCCCCCGGTACACGGTTCTCGTGTCGCAACCTAACCATGCGGAGTGAGGATCTGCGGTCCTCACCTGGGGCGCACGCCAATGTTATCGGACGCTGTGGCCCAACCATGCCGGCATAGGCCATTAACTAGTTACATGACCTCCCAGAACGCTCTCTTAGGCCACTCGACGCGTGTATGTCACTGTTACTGTTCCACCTCGGATGACTCTTGAATAGCACCTCCACGTTGCTAAGCTAGTCCTTAACTCTTTCCGAGACTTTAGACAAAGGGACCAGGAGCACCTCTATGTTCTAGTTCTTAACCTTGACACATAGGAATAATTTCCCAACGTAAACTGATTCAGACCGAGGGTATAGAGGCGTACGCAACTCAGTAAGCCGCACTCCTCGTGAGGCCGATGTATACAGGGCGGACATGAGCGAAGAGTTTCTCGACAAAGACTTAAACGCCATCCATATAAAGTAGGTTGAAATGTGCTATAATATCGGTTTCTATACCCTGTACAGGTACTTTGGGAGAAACATGGGCATCTAAAACGGATGCGGGCACCGCAACAGAACAGCGTGGGTTTTCATTACTGTCGACTATGAGCGTTATGGACCTTCACAACGATAGAACATTCATACAGAGGAACTATTCGGAATAAAGCTTGAGACGCGGTCGGTGCGAGAAACATACTCGTTGAACCAAAGATCGCCCGTACACGTAACCGGACGACCTGCGGACCATAACTGCGTGCTCAGCCTCATTATACAGATCTTCGGCTTATTCAGGCCGTAGGCTGACTGGCTCTTTTCTTGCCTTCTTTCTGGCCGGTAGGACCCCGAGAAGGCCAGCTTCGCGTTTTTAGCCAGTAGTAAGCCTAGACAGGTGGGGACGTCCCCCTAATATTCGCGTGGGTTGCGCATTATCAAGGGATGGCGTATGTTGGCGCATGCACCCTGAGAGGGAACTATCACGTTGTTCATTCAGGTGGTTACGCACACGCGCTACAAAAGGACGGGGCAGTCATCGGTGAGCTAGATCACTTACCATGTTGAAAGGAGTCTGCAATCGGGTAATAAGTAAGCGCCACTCGTTATAGGACAATTGTATGCAGACGAATATTCGAGTCACTCTTCAGATGGTTCTATTCTTACTTACGCTATAGAGCCTTGGCCAGGCCCGAGCATCTCGTATCGTCACCGAATTTGCCGGCCCCGCTAATCCTTTTTTGCCGCCTGGTTGTCATGGTCCCAATGTATGATAACCGTTCACACACGCTTCTGACACAGCCCTTGTGAGTCCATCGTAAGAATGGAGAAGTATTCTGCCGGACCTCCAGAAACGAAAGTCTGCCACGCGCTCTTCGAACTTTGTACCGTGGTTCCATTATGAATACCTATAGCGACCTGGTGAGCCGTATAAAAATTTGTATAGGTTGGGGCCTTGACAAACGCAGGCCCATGTTGAGCGGAGTGACGGTTAGCCGGAGAGTCACCTTAAGACAGTCGGTGGCGATATCGTCTGAAGTCACGATTCTTATTGCACTCCGGGTTCGTGATCAAGTGTTTCGTAACGGAGGAATCGGAGACTCCGGCCCGGTTCACGGGATCGGACGTTGATTTTGAAATCAACTGACGCCCAGTTACCACGGTACGTGTGTTAAGATAATACGCGAAGGCAGTACGACCATTGCGCGCATCGCGCTAAAACTGCGCTTGCCCCTAAGCTTATGGGGCTTCGATTCTGCAGTACCGGCGCTATCAACGTAGGGGGACGCTCGCGCCAAATCACTGCAAATCATCAAGTTGAAGTATTTATAACGTAACGAATAATCACGGCGATCAACCAGCACTCCATGCGTCAGCGAAGATATGAAAACAGACAAAGGGCACGAAATCGCGCCCCAGATCGGGGCAAATTGTGCGCACCATATCAGGATTACATATCTCTAGTTAACGCGAGGGCACCCCAGCTCCACGCTGAAGCAGATTTATGACTACGTATCTGGGGGTGGCCAAAAGGGGCTCTATCCTACCGCGCTGGATTACGTATTAGGACCACCACTCGGATCATGAACGTGTCGCCCTAGTGTTGAGCGACAGTTAGTCGTAAGGTTTTGTGCCAGCGAGTTAGGGGATGGCCCGGGAGTAGTGGTTAGTTTACCAGGGTATTTCGGTGGCTATCGTTGGTTAAGGGGTCGTCCTTCTCATCGGAACCAAGCCAATGATGTACCTCAGGGGATAACCGACGTACCTATGTTGAGCGCAGCACACTGGTAACTGTTTGGGAGAACGAATCAGTTTCGGCCAATGAACTAACACCTACGGCGCGCGATGGCAAATGATATCTCGGTGGTGTTGGGCGGAAAGCATCATAGGCGCTGTTCCCGTCATGGAGTTTTAAAGAGAGCGCCGGCGTGCCCGACGATCGACAACACGAGCATTAGGTAAGGCGAATCGCGTAATGGTCGCTCGTACAGCTGGGGGGGTTATCTCTATTGCGCAGAGCTTGAGGGTGTTACGGCGCACTGTGCCATCTTCTAAGATTACCAGCAGTCGCCTGGGTGTTTAGGCTGCACACATATTGTCTGCTGTGTTGAGGCCCTCCAACTAAGGGCTCTAGCGGGGCTTATGGTGTCCAGAGATCTCGCTCCCGACCACGTATAGCCCCCTCATTGCGACAAAATATTAAAAACAATACGTTTGTGGTAAGCCTGAAGGCCGTGTGACCGACAGCATTCGTCCATCTTAATAAGTTTGAGAGGAAGGGGAGAACCGTAAACAACTAAAACAGGTTCTACGTAAGTATGGCAACTCTGACAGGAACGACGACAGTAGAGTGTGGTCAATCGCGATTTTTATCCGAAGATCCATTATTTTCATCTACTTCGAGACTTGTGGCTCCTAGGCGAAAGACCTTAGCAATCCCTTTGGCCTTCTAATTCATGGCCCGTGTGTGGTTTTCAAGGGCAAGCAGCGTAAAACATCTCAATTTATCATGTGCAAACTAGTAGAGCCAGAGGTAGAAATTACGCGCGAGGATAAGTTACCGGTGTTCACTCAAATGGTACCGTCTCGACTATAGTGCACAATTAGATCGAGAGGATGATGATCCAGGTGGACCGCTCACATAAAAGTACCGCGATGATAAGTCTATGAGCAAGTGGATGAGCAATACTGGCGACGATTATACTCAGCAGCAACTCAATGCATACCTGGAGACACACCTCTACAAACACACGTGTGAGTTCACCTCTAATCCTTACACGCTACAGTTTCAGTTTTTTTTTGAGAAGGTCCCAAAGTGCGGGTTCACGTTCGGGCCCAGTATGGGCGCGATTCTTCGCTTCCTGAGGGCTGCTCTACTAATCCAAACCCGATAGATCGGACTCTCCACAACGACTGTCTGTCAGCAGTTTGTGGTAAACGATCTGATCAGGTTGTTGTTCAAGGCAGGCCCATGTAACGAGGCAACTCTCTGCTTTCGTACGTATACGCTGTCGCAAGGCTGCCTCATATTTTTCTTTATAGCACCTCTTCTACCTATCACTTTCAACAGAGGTAGTGAACCCTATCCTACCATCCAGTTATTTCACTCCTCCAATTCATACCCGGCCAGGGGGCATGAACAGACCCGTAATCACTCGGTGCACACCTAGAACTGCAATACAGTGTTATTAGGATTGTTGACTGTGCTGTTGATGAGCGCACCATGCACAGTTTCATATTGACCGTCCTTACGCATCCATTCGCGGTCCTAGAGACCAGCAGCCCCCGGGGCCGAACAGTAGCCGTAGGGCGTGGTATTACGTTATGATTGCCTGCCATGGTAAAGGGATGCTTGAGCCGCTGCAAGATAAGATCGAGAGCTGGACCCTAACGATCCCTTAAGGAACCACCAAGGGTCGCCACGACAACGTTTAGGTGTACGAGAACCCAGCCTCATCCGTTCGACCCGGGGAGTATCGGTCGGCTTAACCCCAATTTTCCCTAGTCAGGACATTCCTTTACTATATCTTCTAAGACGTGGTACCATAATCCGTTCGTTTGCTAAGAAGCTATATATAGAGGCGGGCACGGCCGCTGGGAAGCTGGATTCGACCGACGACCACATAGTCACTATAGTGACCCTTTGGATCCTGGCACACTAATGCCCCGTACCGATTTACGGGACGCTACACGGCAATAACGAAGAAGGAACCTTCGTAATCTTGTTTAGCCCGATAGGCAAAGGTCTCCCCGTCGGTAAGTTGGAATGTGATGCCCCATGGGGTGCGTGAGGGCAACTTAGGCGAAAACAGTGACGTCAAATGAGAAAGCGCAACTGCTGACGGGCGACACGGGCTCTATTTGCTTAAACGCGCTAAGGGGGTCCGCCTTCAGTTGTACATCCCACCCGACAATGGGATTGTGGAGAGTCCGTGTTGATTCAGGATCACCCGCCCGTCATATCCGTTGACAAGAGATGAATGCGAGTGCCACTGGGTAGATTCATCGCGAGGGGTACAGCCCTCGCTGCGAACAAGCACAAAGGTAGGGTTAGTGGCTAGCATAGAGAGATATAAGTACTTTGGATCGGGTGCCAATGATACGGTAACCGCTGAAGGTAATTCTGCCGGCTTAACTGCTTCGAATACCCGATGCCTGGGCACCAAGAGAGCGATTATGAGTGAATTAATGCGCATGCTAGAGATTTGCTTATACTACCACTGCCTCTCGTTTCCGGAAATGCCATAATAACGTACACGATGTGAGTGTAGCACGGTGGAGGTTGCATGTGTCCCTCGCTTTTAAGAATGTAACGCTGGTTGTCGGTTATCCCGCTGGCGAAGCCGTGCACACGTGGGCCGGCACGGAGATTTATAACGTCTTCCAAAGAGCCACTTGCAACTGCCCTTTCACTCGGTACGGATAAAAGCTGGCCCATAAGCTACCTTGCAACTCCTTGGTATAACAGTTTACAGGAACGCAGACCGGAAGAGTGGGAATCAGGACTATCCTCCACTACGAACTTCTGAACCCGAACTCGTATCCTAGATCATTGTGAGGCCTACATTTCTCCCGACGATATTTATCTCTCTCATAAGGTCTACAAGATCATGCCAGATGCCCTAGACCAGGATCGTTATTGTGCAATTGCACCACCCAGTAGCAAAATTTGGTCCCAGTGAACAATGGCACTGTGGCCCACGCATTCCGTCATCCGCTGACCCTTCCGACAACCACATCGCATCTATCGCCTAGCGACTACTAGTTACAGTGTTGCCACGACTACCTAGAAAGGACAGTATTTGTCTCTCGTCGCACTAACAGTCAGCAGAGAGCACGCAGGCATGAGAGAGAGATCACCGGCAGTGTCGCATAATCCCTCGTTACGTCGCGACAAAACGTCGAGGAGCAGGCTCAACTCAGTTGGACGCGCCCTGCTCTGTGGTGCGTCATCCACTCGACCTCGCCCCGTGGACCCGGTTCAACTCTGATGGCAGCGCAGCGTGGAACGTGATTGACATGGAATGGTCGGTGAGATAGGGGCCGCGTTCTAGAGCCAGGTAACACAAGCAATTCCTGCTCCCATCGGGGCCTTTAAGTTTCCGCCATGAACCATCTTTCCAACCCTGGACGTCGAAATAGTGAGTAATCTAATTGCTCTAGCCAAGCAAATAAATTTCTATGCAACCAAATAAGTGAGGCTACACGTCAGATGTCGCCAGTCACGAGTACGGGGTTCGTTATCGGACGCGAACGCCCGAAGGCGACTATGCAAGAGAGAGCAGTAGTAGTCCGCCGGCGTAGCGCGTATCTGGATAACGACAATGCCGGAAAAGTGAATATCCGTGGCCCGACTTAGGTATGTTCGCAACATCTGCCTAGCATCCGGAGTGTTGATGTTCTCCCCGTGATGGTACTCTTGTTCAGTGCTTGAAAACACACAAAAGCTCAAGGGTCGGGAATGTAGAGCCGTTAAATCCAACTGTGCTTTTTTAATATACAACTAAGGCACCTGCAGCACCCCGCGGCCTCTCGAGCGCAGGCGACGGCGAATAAGGTAGTATAAGTCGCCACCCCAGCTAGCGTTGTTTAGCGCAATAGCCTGGAGCAAAGTAGCCAGATTAACAAACCGGGTTGAAACGGCTCGCAACAGGCACACAATGCATGTACAGTGTATTCCGCAACCGGTCTAGGCACCGGATTGTCGATCTGCAGGCAAGATGAAATCGGGAGATTATTTAATGTGCTAAAGAAGAAGGTGAGCGTGCAATTGATGGGGAAGAAATACTCCGTGACCGTTCCCAGGCTGAAGCAATACAGATTTATCCGTGGGTGCCCTGGCCAGGTCGAGTACATACAACTCAAGCTTCGAGTCTCGGATACGGTCGTCCCATGAGCTTTCACATATCACGACCCTTTATCCACAGGTCTACTGATCTATTCCTATGACGCATGGTACAGATCCCAATGAGCAGTGCAATCACTGGTAGAGGGGGTTCAGGGCTCGGCTGAGCCGATAGCAGCATTGGCCATCTGAGACACCATCAGGACGCTGCAACCGGAGTTCGATGGGCTCCTGTGTGTAGACGGCGTTACACGACTATATCGATCTGGAACAGGCAGCGCAAGGAAGGCCGGGTTTTTGCTATGTCTTCTTTCGACGTTTTCGGCCTGGAAGTTTCGGGCTTTCCAGGAGCCTAGTCAAAGTGGTCCGGAAATTTCCAGCCTAGGTTCAGGCGTCCCGACGCGAAGGTTGACATCAATAATCAAACGCCCAGGATTCGCCCCTGACGTCAATCACGCGTGCGGATATGAGAAGCACCGACCATGACAATACCTGCCCTAACCGGTGATAACTAAATGCGTGCTCGACCCACCCTGACCCGCCTCTTCTATGTTTATTCCGCACCGCGCGCGCAATCCATCCCGCTAACCGGATTAGCAGGCGTCAGAAAGACGAGGCTAGCGCACTCCAAGGCGTAACCAACTTCTTAAGTCCGTGAAGCATCAGCTAGAGCGCTTTTCAAATTTGACCTTACCTCTAAGAGAGAGAAATGCTTCGATTTTCCACGAGCCTTTTAATCATCTGTTACAGAATTATTGTTCAGATTGCTTTCTCCTGAGATTGTCGGACGTCCAGTCTTGGAGGTCCAGCTTATCCTGGGCCCAGTCTAGCCTAGGGTTACCATGTGGCGCCCCCGAGCTCTGGGGCGCATAGGGTTTCACTGTAAAATTCCGTTTACGAGGACGCGTTAGGGACGGCCCCGCTAGGACCAGCCTGTCCTGGTGCGTGCTGTCTGCGGTCATTAGGAAAAAGGGCGTCACCGGCTATTAAGAAGAAAGCCGGGGCCAGCAAGCAAGCTACTCTCGGCCCTTGGTCTTTAGGTTGAGTTGGTATGTCGCGCACATAGTTAGTGCAGTGGTCTTACGGGGGTAAATGAGGCTTACTCACCCAGCGTGCCACAGAAGTACAACGGAGGAGCGAGAAGACATTCTCTCGAGGTGGCCTTCTCTGGGACACTCGGTGCAAACTATGTGGCTCCATTTGGCCTAACTGATGGTAATGTCTGCAGATCATGCAACACCTCGAGCGCTATACCATATGTAGAAAGTGGGAGTCCAGACGATCCGCGGCCCTCAACAAGCTTGGGGGAAATGGTGCGCCGAGTAATGTGTTAACGGTGACGCAGAGAAGGGGCGTAGAGTTTACGGGGTCGGTCGCGCCGGCGACCATATGCGATCGACGCACTTCGTTTGAAACGACATAGTAGACCACAGGTCGCCGGCACGAATGCTGAGCAGACTTCCCAGCTTCGAGGCCAAGTATCAGGGGACACATAGAGGGAGAGTGGGTATTACCAAGTCCACGACGGGCGCGGACGACAATTACGGTTCATGTCTTTTGGATGGGAGGGAAATCAGTACCGGTCCCCAGAGAAGAGTGTTATCTAGGACATTCTTAGTCATTGAATACGATGAATTAAGTATATGGAGCTAGTAGCGTAGTTGTTTGAACACGAATCTTTTTCGGGAACCTGCTAGTAGTCCATATGCCCGAGACGAGAGGGAGGATTCGGCCTTTCGCGACCTTGTACGCTGGGTCATGAGCGGGACACAGATCGGGTCACTGGAAACTAATTCGAGTGCGCGAGCCATGAAGGAAGAAGGACACCTCTCCTCTGTCGTCGGAGGTACAGGTAGCTGAGTATCCGACTTGGACAATACTCCTAGTCAGCGAAGAAGCAGTCCTGGTAATCTAGACATTTCTGTCATGGGTCAGAATTATGGATTCATTTGAATTATTCGGCCAAGTTTTCGCCCGCTACATAGTGAAAGCACATTCGAAACCGACGTTGCCAATGCTCAAGTGACACCATTCAACCTCAGCGTTCGTTCGCATCCTTAAACCTAAGTCAATCGGCAAAGGTGAGGAGGTACCCTTGTGATCGATCGAACCGGTGAAGGTTGCACCGGTCCTCTCCGGTAAACGCTGGATCTGTAGCAGGTAGCTCCGGGAGGGAGGTCCGACGTTGCAGGCAGCAAGTAAGTATACTTCAGTGTAGATCTCTCTTACGATGGTAGAAGACTACGAGCGTTAAGCATTATTCTGACGCGGTATCCCACCAATTTTAGGTCTGTGGGGCATTTGTATCAACTTTTACTACACGAATGAGGTCGTTTCCCCCCTCATCCTCCATCCCTATCCACCCGGTTGCCGTTTCATTTTGTAACCTGAGAACTGTAAATATTCTTGATAAGCACGTGTTATACAGGTTAACTGGCAGGGAGATCGAGTCATCACCCTATATTTGCCAGCTAATATTGAGCCTCACTTACGCGGATGCAAGGGATCATAAAAAGTCATGCTGAATCTTACAAAGCGAGTCAGAGGGACAATGCGTATATTCGAGATTGGTGTGAACGCATATCATGTGGACAGACAATGTAGGTACATCACCGTGGCCTCTGGTAATTGGATAGGCGAGACCACGCTGCTGATCGAGTTGTATGGTCTCTCAACAGTCGCGGCGATAAAAATGGGAATGCGGCACTACGGGACATGCTCGCCGGCGCCGATTCTCAAAGTCGGCCTACTTGCGAACTACGACTAATAATGAATCATAACATCCACGATTCTGGGCGGGACCCTCCAATCTTAAGGATTAACAAATCAGAACTCCGGACTAGGCAATTACATTAGGCTTAGCCCGTCGAGTAGCGAATAATTACATTTGGGAAGTCAAGGACATCTAGGGTAGTCCATAGGGTTGGCTCTACTACGAAACGCTGGTCATACGCAACTAGAGTCGGAGATGGCCAACACGGGTGGAGTCGATGAAGCTTTCCGTCGACGAGCCCCGCCCGATCTTATGGCACCAAGCGGTATTCCCTACAGACTCCCTCCGGAGAACAGCCTATGGTTTGGTACTATTGCCATGATTGGCAGTTGTTCACACCCCCTAGCAATAAACCCCACTTTTCTCCATGCAAGCAAAACACACACCCCTCCTTAGCACACGTAACCGAGAGCCTGCCTACGACTGTGCACTTCCTCGACTGTCCGGAAGTACGCGCGTTTCACCGTCCGGCTTACCCTCGAACCACTTATGCCAAATAATTTGCGATCGGTTACCTGCTGACTCAGATCCCCGTGGGAGTATCGTGCCGAGTGTCTCACGCCGCTTGCATATAACAGCTCCAGTCGATACAAACCACCCAAGAGCTTCACACGGCGGACTGTCCCTAGCGAGATCCGAAGGCGCTCAACAGGGCGTCTTGACCTTGCCGTCGAGGTCTCAGTCCGGACTATAGTCGACGCCTTCAAAGGTCTAGATGCTGGTTTCTCGGTACTACGAATATGGTGCAAGACTACGCCGGATATAGTTTTTCTCTTCGTGATTCAAACGCTTCACTGCTACCCCCTTTAGTCTCAAGGCCGGATTGAATTTCGAAGTAGTGATTTGAGAGGCCTGGTCAACGTAATCTCGGGCGAGGAGGCTAGGATTGGCGCCCCCAAACAGCCCGGCATATGCTTACGTCGGTGTACCTATTGCTGCGGTTCTACACTCTGGGCTGCCAACAACTAGGCGGTATCGTGGCCGAGCAGCGTCTTAAGGCCGGTTCTACATACTCCGTACCGCGCCCGAGTATCAGCTAAGTCTCGAACCTATGGGGTCTAAGAGGGTATACCGTCCTTACAAGGCGGGACACTACGTCCGGGGTATGCGGCTTTCGGGAGAAATCTTAGACCCGTTAGAAAAGATGCCCTCGTGAAAGGCCCTCCTATCGTAACGCCGGTGACATTGAGCCCGACCCTGGGAAGGTCACTAGGCGATTTTTTTTTGTAGTACACCAAAGGGCCCAGCCGGGTGAGGGGGCGACTCCCATATACTGCGACCATGTTAAACCCTAGTACGCGCTCGCGTGGAGAACCTGGGGACTACGAGACCAAGCTGGTGCATCACCGGATTCCGCCTTTCAGTATAGATCGTCGCACAGTATACGACCCGGGGGCTCCATATCTCCCGGCTCCAAGCCAGCTGAGGCTGCCCCGGAGATAGCCCACATGGTGACTCCCGGCGCTTCAACCACCAGCTCCACTTCTGTTTAAGCCTGTTCCTAGTAAGTGTGTATAAAATTTGGCTGACAGACTCGGATTCTTAGATGGCTTTCACCACGTATCCTCTACGCCCCACCATTAGTGCGTGGGATGGCGCGGAAGTAGAGAGCTAAATACGGGGAGCTCGGCGGAAAATGGTTTTGTGTGCCTTAAGGTGACTTCCTTGGCTTTGAGGGGGGTACGCCGAACAGCTCGCGCCACACCCAGTTATGGGCCAGCGTAGTCCGTCCCAGCGCATGGAGGTCGCGCCTCCGCTGCGGAGTGCTAACGGTGGAGTTGTCAACCATCCTTTGACCACAAATAATTGCTATTTTACCGTCATGCCGCCCGTTTTATCCGTCGCAGCTTCGTCAGAACAAACGGGACGGCAACCTATCGGAAACTGTTACGAATCGGGGGTGTGAATAAAGTAGGTCGCGTGCCTAATGTGTCAGTTGGGTCACGTATAACGAAAGGCGCTTGAGCCGCTATCTCTGCCACGGTGATATAACCAATGTTTTAAATTTGGCAATGGAGTCGTGATAGGACGGTCACAATCTAGCTAAATGGCCTGTGGGCCCCTCTCCCTATGGAACCCTTATAGCCACGTAGTCGTACACGCACCAACGTTCGGTAACACTCGTACGAAGGTGACTTGTGATGCTGTAGCGCCCCGTTCAATGCGTTGATTTGCGGGGTTTGTCACCCGACCCTTACCGTGGCTCTTAGTGCGGCGTTCTCCGTTACGCGCCGCTGTTCATTCGCGGAACTAGTGTCATCATGCCCAGGACATCGTGGGATTCGAGCCTGGGAGAGCGAGCGCCCCTTCCGTTATGAGACATTGCAGCCTGTTAACCAATATATCGCTTGCACGTCTGCCTGTGATGGTAGCGTTCTGCTTCTATGTCAACTCGTTAAACAGCATTTACCGTTCCCCCGGGCTGACACAAACTTGGCAAAGAGGCTTAGGTTGCGAAATCTCCACTAATAAATCGACCGACGGATTGTTGGCGCGGACAGATATTTTCCGAGTTAGGTACAAGCCTCCAAAACCCGGAGCATGCGGGATGTCAGTGACATTTTGGGCGGGTACGACAGATTTAGGGGGGCCCCCCTCGTTATCAAACGGGGCGAGGTCGAGTCGGTCACTACATTATCGACATGGAGGAGGGCCTAGCGTCTGGGTTAACGTCTTGGCAGATCGTATCTATCCCCGACGATAGAGGCAACAAGCAACAAGGCGGTTTAGAACACGGATCACGTTTAAAACTAGCATAGATGTTTTTCTCCGTTGATATTTAAGCAGGGGTTCCGAGTCCACAAATTAACCCGCTCTATTGTTCATCACCGACGTCTGAGTTAAACTCCGCTGATTTCCCTCGTTGGTAACCGGGATGCGCGGTCGCATTACCCCGAACGTGATCGAGATGAGTATTCGGTGACGAGCAAGGACCTACGACGCATAATCTGACAGGAAGGGAAGATACTGCTCCTCTTAGTAAACATAGCCGGGGGCCAGTAGCCTGTTTTTCTATACACATGGTACCTATGAAGAAGAAAGGTTCGCAGGATGACCCATATCCCACCCCGGGGTTTGCAGCATGCCCCTGACCGCCGCGTCAATGTTGCCCCGCGAATTTTCCTTGTCTCTCTAATCAAAAGATCCTGTGTTCGATTATCCGCCCCCGAAGCCTTGAGACGTAACCCACGTGCGGGATTGTAGTGGTATCTGGCGTGCAGACGCGATGTAAGTAAGGTGGAAGGTCCGGTAACTGCCTGACACTTTACCGGGTTGGAATTACCGTTCGGTTTATGCCGCCAGATCAGAATGTTTCACCTGAATTAGATAATTCGCAAGACGCCGCACGGGTCCTCCTCCCTACGCAAATGAACATAGAGTCTCCTGTGCAGAAATTGTAACTCTCGTATCAGGGATTGGGGCTTAACGATAACATTCTACACACCGACGCTAGAATCCTTGAATCGGTATGTCCCCCCAGATACGAGATGGATAATCGGTTCTTCGGACCTAGGAGCGTCATAGCAACGAAATGCCGTTTTTCACACGTCGCGAGAATTGACGGTCCCCGGTGTCAGGTAAGGGCGCGCGTTCTATTCTTGGTTTCAGTCCATGAACACTGCTAATGGGGCGGTGGGCAGTTACTTAATACGTGTTTCCTATCTCGATTGGGTGCCTACTAAGGCGAACCGCGCGGAATAATGGCGAATTGCTTAACCTCCGTCCCACGGGGTCAGATCACCGAACCGTGCGGTCTGCGCAAAACCTTCTGGCGCTTCCAAGTAATTCTCGCGTGTTGCCGGGTGTATCGAATCCTCTTCGATCCGCACACCGGGGACGTAATGCTAGGATTGCATGTGGAAGGCCTAAACGGCCTCTGAGGGAGCAGGGACTAGAACCCGTATAGCATTTGTGGATCTCACTAGGGTAGCAAAGGGACTTAGGTCCATCTATATAGCAAGCCACAGCAGTGTATCCATACTGTCTCTCCAGACTTGTCTGATATCTCTCCAGCAACTTTGCAGAGGTATTACTGACCACAACTGGTGATTGAAATATTCGTAGGTGAACGGACCTCCACCTTCGTCTACATTCCCATCACAGTTGTCTTAGGACCCGCACCCTCGAAGCTACGGGACGTCCTGACTGTCGACTCGCAGTACCACGGACAGCAAACGCGAAGTGAGCCTTTATTAGCCGGGAAGGTACCCCACGTATGCAAGCGCACCCTTATATGACGGATTCAAATTGCGGAATACAAGACTGTATACGTTTTGTAACTGTCGTTCCTGTTTCGTTTGTGGGGGCTTGTAGAGGAGGGGGGGCTGCCCCGATGGAAGGATCGCAACTTCCGCCCATTACCGGAGAACGAGGCTACGCCTGTCTGTGGCGAGGTGTTGAGATCTTAGCGAACGGGTTTCGGGGAAGTGTCCGCTAGCTACTATGTGGTGCCCCGTTCTAGTTCTCTAATAACATATCACCGACGGTTGTGGATTTTTCTCGCATGACAAATTTCATGAGTTATTATCACGTGAATACGAGCCAGGTGTAAGGGTGCCTCCATGTCCTATTCGTTTTCATGCTTTATTTAGACGATAACCAAGTGGAGGCGTCCTCGAATTGCATGTTTGCTATAAGACTGTGCAGCTTAATGACAGTCGGTCTTCTGTGGTCCCGTTTCACGCGTATGGGGCATTGTACCCCAGGTCATGCTACGATCCTAGCTCGTTTAACAACATCCGTTCCGCCTGCGGATTTCTGGCGAACTAGCATGTGACGGACAGTCGTAAAGTGCCTCACCCGTCCGCCTCTTTCCCCACTGATGGACGGTCCTCGCAACCCGTTGGCCATGGCTGCGCTGTTCTTCAACCTTGTTTCTCCCATTGTTTTACTCCCGTCTTGTGGTCTATTGCTACATTCCCATTAAACTCCCTCTGTAGCTTCTGTGAATTTACCGCTCTCGGTTGTAAAGACCTGTAATGCCTAACTAGCCATTAGTGGTTCCATCACTTTTGCGCACCGACGCTGCACATATCCTCTGTTATATCGGGGAATCCTATCTCCTATTAGAAGAGCGGTCGTTGGTCATAGTAATCATTTTAAACTACAGCTGGCTTATGACACTCGGCGAGAGTGTAATCAGTTTCCTCCTTTACAGGTGGGACCTTGCACCGGATAGTTCTCAGTGCCCAAATTCGTAACCAAGTTGGCCTAGGCCGAGGCTTACCCTACCAGATCCACAGAAAGAAAAAATTAAAATGATTCATTTTAATTACATATTGTAAGGTAAACCACATGCTTCCCGTTCATACGCCGGAGGGTGCGCTAAACTAGGGCATTTAAGATGGTCCCATATCATAAAGACATTTTAAACCATCCGGTTTACTGTGGCGATTGCCACTCGCTAGTGGCTTTATGTAAACATCGTTCGTATGGGTGTCGAAAGCTAGCTACATGCTATCATTTTACTGAGAGGGGTTCTCCCGGCGTCCCCTGTGAGTCACCGGCGCCGCGAACCAGGTTAGTCACAGCGTGGCTAAAAGCAAAACGTGCTTGGCTCGGCCACGGGTCTCCGTTTCCCTTAACCAGGAATAAAGAGCGTTTATCTGTTCCGTTACGTTGCAGTTGATTACATAGAGAATTAAAGCTCACCTCACGCCCAGCGGCCAACTGTGATACTCTGTTAGAAATTCTGTTTTCTGGGAGAACCCCGATGCATCAAGCGAGTTACGTTGTGAAAGCGTAGGTATTCCGTGAGGTGGGATTGGTGGGTCGTTATCTTCGGAACCATCCCGTCCGGTCCCTGCAATAATCGAGAACCTATGTCAAATAGGTCGCAACACCTTTCATTAACACGCGTATACAGAATTCGGGCGCTCGATGTTCTCGGTCTTTACTATTGAGGTGTGCTCATTACAAACTAGTATAGTGAGAAGGACTGAGATAATTGCATAGAGAACGCAGGTACTGATAATCCTCTTCACCAGCCGATGCCTGAAACGCCTGGAGCAAGAACTCCTTCTGGAGCAAATTTACTACCCATTGTAGGCACGGTCGTAAGTTACCGGTGTTTGACGGAGACAGACGCTCCCAAGCACGCACATTGTTCGGCACTTGGCTCAGCGCTGTACATTTCTCGGGGATTTCTATAGTCGAAAGTTGACTTAATATGAGACGTCGAACCTGGGGATGTATCCGTCGTGTAGATTCTAAGTATAATTATCAATGTGAGCGTACTCGGGCCTCCGCGCCGAAGCAGGCCCGAATCTATGCAAGGCCGGGCTCCGCTAAACTCTATCTTTATCGCGCGCAGATGCAATGTCCGCTAAAAGGAGTCACCCGAGGAGAAACCACGAACGTCTGGCCTCAGTAAGAGTTTCTACCGATAGACGAGTACTGCCTTCTCTGATAGTTTATCCTGTAATGGTTGCTTTCAAAGAGTTCTTGTCTATATGGCAGTATTCGCGGTACCTTGTGTCGTACGAAAGTCGACCCAAACTTAGTGGCAATACACAAATTCATGCGCGTCTTTTCTTAAAGCAGAGGAAAGCTAAAAAGTTTAAACGCACGGGCGCCGACCCTCGACGGGGCCGATGCAGCGACGGGACTGCTACCGCAACATCTGTCGCGCAGTCAGCTGGTATCCACAGTAGCTCGCTTAGATCATCAAATTGAAAGAAGCCAGCCGGGGTTCTTGCGCCTTTTTAACTAACAATTCCGCTCAGGAGTAGGCGGTGATACCATGTGAAGAGAAACAGGACTTGATAGTTATCACCTAGCCGGCCCCCCCTACCCTCCGCACCGTCTTCCAGCCTACGCCTTATCCAGCCACAGAACCTATTACAGAGCATCGGTCCAAGGACTAAGATCCCCATCTGCTTCAGCCTTTTTGTTCTACTGGGTGCTCGGTTGTGTACTCTGCAATGTCGGACGTTGAGCCCCTATACCGAACGAGAAAGTATCGCGCAAGCGGACGCCTTTAAGTGACTGATTTAAAGCGTTTCCTTAGACGGCACGAAGAACCTTCTCTTAAGCTGTCCGTTTGCTTGCGCGCCTCGAGCTCGGCATGCTGTTAGGAGGCCACGTCGTCCATAGTTTGATAGATTTTCAAGCGGAGGTAGTCTCATGCGTTAAAAGCCTGCATACAAAGGTCCGGGGGAATAGTATGTCCCCCTGTACTACCCAAAGATGAGAAAATAATAGTTCGTGACAACACAGGTTTGCATAAGCCATGGTTACTGTGGATGTTTACGGTTGTTCAGACGTCGCTCTCGCGAGGGCCTTCCTCGGCACTACCAAACAAGAAACGCCTTCGGTATGCATATGTTTCTAGAGACTTCGACGGGTTTCTGGAGCAGCTCAATATTGTCAGGCCTACTACCAAACGGACGACAAAGGACTAACTCTTGGGGAGCTCTCTGCTAGAAGGTACGCTAAAAGTGATGAAGTTAATGGGCCAACCGAGGTGTTGCCCTGTCTGTTTAACTATCGTCTCGCTTAGGCTTGCTGTGAATAGTATCCCTCTTTCCTGTACCTGACCGCACTTTAGCATAACTGTCACATGTGGCTTGCAGTCATTGTGCGGCAAATTGCCTAACCATGGCTTTAGCGGGACAAAAAGGTTATTAGTCAGGCCCTTATCCTGCGGTCAGGTCGCGCGTCTAGATATGGGAAGTCAGAGAACATGCCGAACACGAAGGTAACGCAGACGCGCTCTCTAAATTGATCGGGTTGTTACAGGACCGCGTCTCACTTGTTATCGTAGATTAGCTCGCTACCGGCGAGGTCTCGTGTGTACTATTGAAGGAGTTCTGGCCTGGTACTGGGGGCAACTCGCGTGACTTGAGTCTGTCCAACCGATTGTGAACGAAATTTCTTAGCAAAAACTTACCTGCCTTCCCTTGAGAAGTCCTATAGGACAGCGACGAAAACCATGGCAAAGGCGGGCCGCCAAATTTACGGTATCCTATGAGATAACGTGCATAAAAAACTCAATAGTCATGTTAGTGCGATGATAAGCGGATCAGAAAGCGCCTACTGGGGAAGCCTGCCCTAATGCTAATCATAGACTGCGGGTAACAGCCACTGGCTATTGAGTGGGTTTCCGCGTCGTCATTTACGCCGTCGCGAGGATGGAGCGGCGCCAAACGGTAAGTGGCGAGAAATAGACAAGCAGTCGCTTATGACCTTCAGCTATTTAGGCGGGACTGGCGGTCCCTTAAGTGTATACCGTTCGGTGTGTCCCTCTAGGCGCTACTACTCATAACGAACTGTAATTTGGGAGCCGCCGGAAGCAACTATAAGCCACACGCTCGTTCGGCGTGCCGCGTGTGACTGTGCAAATGGGCGACAGCAACACGCGTAGTTACGGACGCGCACGTGTGGCCCGACACGAGGGTATAGCAGAGATTTGCGGTGCATTGATACAGTATCACCTGCTTATAAATGTGCCACTTGGCTAATCGTCGTAGCGCGCCACCAGTACTGCGAGATTCATGCCGGGGGGGTCAAGTTAACTTGCGCGCGCCCTCCAGTGACCTGCAGAGCCGCCGCAGTAAAGGGAGATGGTGGGCCAACAGGACGTTGGGCCCGTACATCGTTGCCACAATGGGTACGAGGCGTTTACCAGTAATCAAAGGACCGGAAAGGCTGATTCGTTTGTCCCCCGTGAAGACCGCCTCCACTACGTCCTGGTTTCGCTACCATATACCTTTTCACAAAGAGCAACCTATTCAACGTTGATAAGCCCCCCTTCAGCGTAGGGTCCGCATATGAGAAATGCGGCTTGATGACGCGTGCAATAACAAGGATCACAGTTTCAATATAATCGTAAGTCCAACTTGCCGGCGCGTCAGACAGACCCTTAGTTCACACAATCTCCCTGCATGGGACCAACGATGTATGTGGTCACAAACTTAAGGATGGGAGAGAGTACTTTTAGACCGCCTATACGTAATTCCCCGGGTAGTCCCCAAGTTCAATTCGTTCTAAGTCCACAGCCATAATGACAGCGGCAATCGCCTTGAACGGGGGCAGTTAATCCGAAACACTCTAGCGGCTACAGACGATTGCGGCAATAAACGATCTAGTACACGTACATCGCAGGAGTGGCGGAAGACGAACAACTTGCGGTTCCGTGGCACCGATTTAGTCTAGGCGGTTGTGATAGATCAGATACGACGCAGAGATCGTGGAAACGTGCGCAGCCCGTCAACACGTCTTGGGCGCGATCGTTACTTTTGATCACCTGGGTCCCTTATACAACGCGAGCCCAATGTACAACGGTAGGACAGGAGAATTCGTTTTTCACTGGATTGTCTGTCTACCAGGATGTTCTAGCTTTCGTCGTTGTGCCTAAGTCAATGGTTACGGGGTAATTCGTAAGTAACGTAGAAGTCTGATGCCTCTTTGAATGTCATAAACTTCCAGTACGGAACCTGCGCTGCAGATTACCTAATCGAGACATGCCGGATATGCCCGTAAGCAGTTGATTAGTGGCCCCTACTGGCCAGGTGCACAGATCGTTAGCGCAGGATCTCCTGTGTCGCCGCTCGCAACGACTCCGCTCATCAGACCATGGGACTCATCGCACAGGATGTCGTACCTAGCGGTTATCCCGAAAATGGAGTTGGATCCTGAAAAATGTACGTTCATTACGCGAGGACTACGACCTGATTTCTGAATGTAGTACAAAATAATGCAGTTTACGATTGTTTGAACAAATCGAAGGTGTGACTCAGTCGATCTCACGGTGTTCACAGTCAAACAGGGCCTCCTGGGAGTCCTATGGCGAGGTCCTGTAAACGTTCGGCTACGTGCGAAGAACTTTGGAAGTTCCGAAGACTGGTAAACTTTTCATAGTCGTCCTAATCATGGTATTTAGGACCTACCCATCACAGGGTTCCTAGCTCGTTTTCGCGACCCGTATTGTGGAGACCCGATACGTTACCCCAGGGTACCGAATTCTTGATGGGGAAGCTAGCCTGACGGTAGGAGGACCGCGTTTGCTTCAGAATTCTCGCTAGGCAGCCTTACTTTCCACGCCTGCTAAAACTAGTCATAACCTAAATGAATAGCGGTATGGATCCCAACCGGTCGGTCACCAATGGATACGGCTTTACTGGCCCGTGTAGATCCACTATACTCGGACGGGTAGTATAGAGCGAGCATAGGGTATTGGGCTCAGGCACTAGAGGGAGCCCAATACGCTGCGAATGGGTCAAAGGTCGCGTGACACGTGAATTCCGTTGGCAATCAAACCGACTAGTGCCGGATGCGCGAGTTGATTTACGTACTGCGCTGCCGTCGTCAAGCGCTTAGGGCCAGTAATTTATAACTGTCGATAGTCTAGTGGATGAAAGGCCACGAAAACATGACAGCGAGGCGGTAGGCCAGACTGCTCCGCTGTCAATACTAGGAAAACGGAGGTTCAGGTCTGCTAACTGTTCCCGCGGCTGAGGCGTTGAGTAGCTTCAAAGTGATGGTAGGTACTTTGGACGACCTGGAAACGCCCTCACTATCGTGGACTTCTGTCCAACGCTGACCTATTCGGCCCGTTGTGTAGGAATCGTAGCACCATGAATACGCGTCTCCGATAGCCCCTCTCGCCGGTCTCTGTGGTGCTCTCCTTTGTTTCCGAAGCTAGGCAGCATCCATTCTTGGTCGAGCGGTTACGGATGTGGCATTCACACCGAGCCCACGTACCTGATCGTTATCCATATTTCTCGATGTGGGCGCACGCCGTTGCGCGGTACAAAACTCAAGCCTGGCCGTATGCCGAGCCAGGTGATTCCCCCTTGAGGCTGTTTCTGGAGTCTTGAAAATAAGAAATTCTTTCTTATTCCGAAGATATGTCTTCCGATGAGCAAATAATACGAACGCGCTCACGCTTGAGATGGGAGGAACGACCCGGCGGCCATTTAGCCCTGGGCGCTGGTTCGGCACACTGCTCGGTCCGGGTTAACCAAAGGGTTGGCAAAAGATAAAGTCGGGCAGGAGGAAACGCCCTCCACAGTTGGGTAGCCAAATCGGACGGGCTGTACGCTCTACTGCGTACGCCCATGGGTTAGTGTTATTAGCTTTAAATAGCACCATGGCTTTGCTACAAGTGATAGTCAGAGCCAAGCTGATGACGGTTGTGGACGCATTACGCACTTTTGTTCTTTCGACTTCCTAAAGATGCACTCATTTTACTACCCCTGACATTGACTGCAAAGTGGCTCGGCTGGACTGCCGGACTAACAAAAACCGTGTAGTTCTCCTCGGCGTTACCCGTTGGCTGGTGTAATCCCACCATCGTGATAAAGGGTTTAGGCCTAAGACACCGGCGTCGTTTGTCAGCACTAGAGGCGGTCTTCTTGGGCGGCCTAAATTCTGTTTCAACCATGCACCACTGTAGCCCGCTCCCTTTCTGTCGAGTTCGGAATACAAACCAGATTGTATCGCCAACGTCATTCAACTACACTCCTGCCCCCGGCATTGTTAATTTACACGCTACCATCCTCGGCACCTCACCAAAAGAGTTGGCGAAACTTCTCTATCTGTCCGGACAGAATAATTGGATAGCCTAGGCGGGAAGCACGCGAGGGATAGGGCAAGCTGTAACGAGGCCAGAGAGGTCGGTGTGAGTTAGCTTGGAACTGACGCTAGTGGGCACTCGGCTTCCTCGGCAGTGCTTGTTAACAGTGTTGGATCTTCCCCGAATGATGATGCCAGAGGGACACCGGCTAATACATCTATCGTACTCTATAGGGGGTTAGTCATAAGCACGGAATGACGATCTCAAATCCCTGCACTATTGACCTCCTCTCGTCAAGCGGCTCGCTTTTTCGTTCTAGTGTTACCTAATTAAGCCAGTCGCGGCGCGTAGAAATGGAGTATCAGTATTACGTGGTTTAATCTCTTCTGGAGACGATACCAGTATTGGGAGAGTAGCGTAGCCTAGGACCGTGAGATGAGCCTCATCTGGCAATGGGATCCTTGTTGTAATGGGGAATCGCAGAAGTCCGTTTAGAGGATACGCCGCGAGTGGATGCGGTCATCGGGAGCGCATTCCAACTCCCAAAATTAAACGCGTTGGGTTGGTCGAAGGCCATTTCCGGTCCACAACTGCGAAGAACCTGGGTCTTGTTCTCATCTATCCCGGCAGTTCATTTGGCTCCCGCGGCATAACGGACAGGAGTTCCGGCATCTGTGTGCCGCTCCGAGCAGCACGGCGTACACTCTTGCTATTTATTGACTGAGATGGAATCGGTGAACTTGGTCTCGACCGTGTATGCCTACGACGGTATGCAACGCCAATAGAATTGATTGTAGATTCCTGCCGGCAAGAGTTGATTTCTCATTCAGTCACTGAAAATACTTGGCCCTATTGATCCATACGCAGGATCAAGGGAAAAAATAGAGGATGCTAGAACCGACAGGCCTCCACACTCCGTCCAATCGTACGGCAGTACGGAGGGTGAAACAAGAAGAGCGGAACTTATCCGCAGCGCCCCTCGTCCTTACGCATCCGTCAGTGCGGGCGCTTCATCGCGGCGAGGTTCGCACGCTGCTACGTCACAGTGGCAGGTTAAGTGGTCGAAAGGGTGGAGCGACGCCGATGGAGCTTGCTTTATTGTAAATGTTTCCTCCACTAGCAGATGGAAACCAATGCGGTGAGGCCTAGGCACTCGACGTGCCGCTACGAATTAACGAGTAGATGCCTGGAATCGAAGCATTATTCGCGCGGTGTGCACTAACTGGTCGTATGACGATATCATCAAATGGCCCGGAAATTGAAAGGGTGGCCGGCGAACGAGTCGAAGTCTATGGCCTGGGTAATGGAGAGCCGAATTCTTTAGGAATATCATCAAACGCCCTTACGAAACATCACCCGAACTAAAGCTGAGTGGGGATTGGCATTCGTAGAAGCGATGAGGAACCACGGGCAATTTGACTATCTCATCATCTTAATGTTCGGAGATAGGGCGGGTCGACCACGTCCGCAGTTACACCTGCCTCCCAGTGAGCTTGTCGAGTTACCGCCCACCTGTTTACTTAAAGCAGACGGATACGGTGGTGACCAAACAACGGCCTTAAACCAACATGGTCAGAGACTCAAGACCCGTTTCGTCGTGTTAAACGCTAGGTGATCTAGTCCGATGTAGGTGTCAATTTTTCGTATCAAAGATATTGCAGCGTCCGTAAAACACTAGACATTGACGCGGCCGGAGGCTAAATATGAAAGAGGGAGTATGATCCATTTATGTGGGTCAGGAATTTTTGCCTGAAACACCTCAATCTATGTCAGAATTCTGCCTTGTTCCCTATAATACCGATTTGCCGTTATGTGATCTTTCTCGCGCAGTACGTAATAGGTGGTGACATGGTAAGGTCCACCTCGTTTCTGCGATACTATGGTATCGAAGTATTTACACGGAAACGGGCAATTTGAGGGCTTGCAATCTGGCAGAAGTCTGTATGTCCCGCGCATGAGGTAGCGAGATAACGAGCACATACTCTGGAAGTTACACGGGGCTTACATGCCTTCAAGATCAGCTCCTCGCCCTCCCTGGGCATGCGTCAAAGAAATTATATTGACCCAAAATTCTACATTCCGAAAGACCAGCCTTTTCTATACCTATTTGCACGGCTGGGAAATGAGCTCGGGAGGTGTCGCACTGAGCTAGGAACTTAAAACTGGGCGCAATAGACATATAACTCCGCAGGATGGACCCCAACATGTGTACCGCTCATTCTACGAGCCGGAATGGTGTACAGTCACGGGTAGCGCTGTCAAACTCTGTGAGATCTACCCCGTCAGCCCCCCTTCGTGTCTGGACACTCGGCTACGAAGTACCAGAATATCCGCAAACAGTCCTGGTGGACTATTGACATAGTGGCATACGCACGACGCCCGTTCTAGCACACTGTCCATGGGTCGGAACACACGTGGCCGCCCCCCACCGTGACTTTTATTGGAACCGAGGTCGACCAGTTTCATCTACTCGCGATGAGACACAACCATAACGGATCGGCGAAAACTGCTACACAGCAATTCGTCCAGGTGGTATACGCGGGGCCAAAGCTGACGGACTTTGGAAACGCTATCTAGCAGTATGATCGTGTGCTAGTGCGGCACTTTGCCAGCAGCATAACAAGAATTTGGTGGAGAGGCCTGTAATACACACATGTTTCCCTCGTCCTATTTTGTCGCGCATGGCTATCTCCCTTTAAACGGCTTTAATGACAAGAGTGCACGCTGCCACGCCGCGAAGCGACTTTATTTACCCTTGCTTGGGGCCCCTAGTCTTAGACTTTGTAGATAATCCCCCCAATTGTCATGCTCACCCCTAGCGAGAAGGGTTTGGATCGGGTTCAGACGTCTGTACGTCCGGCTACCCACGTCTCCTGTAGCCTCTGGCTCCCTCTTGGGCTCCATGGCGATCCTATGCGGGTAGCTATCGGCTAATATGCTTTTCGCGGGTCCAGGCACGTCTATCAGGTCAGGCGTCTGGGTGGCCCTATTGTGAACTGGTCTCTTTCGTAAGCACGGGAAGGAGGAAGAATTCGGTTAGCGCGCGGACATGAGGGACCGATCCCTCACTGCGTGAGAGAGTTTCAACCGTCGAGTCGGCGATAGGCAATCGAGCCAGATGGGTACGTCTGGTTAAATAGCGAGCACACTGAAAATAGCCCGTGGACTCTGGAGTTGGAATGACAGTTCTCGCTGGGACTGCGAGAGTTCCACCCCCACACACCGTCGACATGTGTCCGTGTCCGACTCGCTTTAGGAAGTTGTCGTCGTGTTGACACTCAACATCGATTCGTTTACATATGATCCACTCTGCCATTGGCAATCTGATTGGAGATAGAATATCAGTATCACCTCTAGTTCTATTAATCCTGTATACAAACTGAATCAAACCAATCATTCACTGTGTAGCGCTAGCTGCGGTACCTAGGTACCTTCGGGAAGAGGGCTTCGCTCCTCTCTCTTCTTCACTTTCGATACTCTTTCCCATGGACCCTCCACGAACGTTGCCTGGTCTGATATGTGAGGAGGTATGGGAGGTCACACTAGCAGTTCGGTCAGCTGAAGACAGCACGGATCGGTCAACCACCTCACATGTGGGACCGCCCTGCCAGTTCCGAATCCATCCCCTTTCGGAATGGTCAGGATTAAGCTGCCGCATGGGTGGGACGTACTTAGAGGGTGGTAGAGGGGTTAGAATGCTAAGCCCAAAACGGACCACTAGAATAGCGTCGAAAAAGTGCTTCGGGTCAAGGTACACCACCAACCGTTGCCTCGGCAGATTGAACAGTTAGATGTCCGGGTTGGGCCTTAAAGACTAGACTCACAGCTTGGCGACTAGATTCGAATAACCAATAATAGAGTGCAATGAGATGATGGCTAAAGACGGGTTCCCAGGCACTCGCCAACCGGACACCGAGCTCATGGCATTACGGTTCCCGAAAATAAACTTCCATTTCGCTTGGATCGCCGAGAGCAGTGACCTCAGGTGACGCAGCTAATTACTCACTCGTGTAACACGCTATCAACGTGAACTTCGTAGTTGTCCGTTCACTTAGTCCTGACGTGGGCCTGACCTGACGGGGATGGCATACGTCCCAGCGCCTATGAAAATCTGACAGAGGCTGTTATTTATTGATATGGGTAGAGGGCAATCAGACACAAACTGCATGATTCGCGACGTGACGTAACTACCCTTTCACGTATGCTTCTGAGCAGGCTATTTCCATAGCGTGGGGGCCATTTGGCTCTAGGGTAGCAGTTTTAAAGCCCCCTCCTAACTATAACACTGAGTAAATTAAAGTCTGTGATGTAGCTCTGTCGCATCAGCGCTAACTCGCCCTCTTACCGCCCCGTGATCACATTATACACTTTCATCGTTCGGGAAGGGGAGATTGCCTGGACCTATTAATCAAAAGTATCGTCTTACGTTTCCGGTGACACGATTGCAAAGGAGCTGGCCGTAAGAGCGAGTTGAGTGGAACCTAGACTCTTTTTCTTGTACCATGGATGTTATGCATGAGAGACAGACGGACGGCCCGATGTACCGGCTATCCGCTCTCTACCCGCTGCCAGAATGTAATCAGCCGTTCGACACTTACAGCGGTCTTCCGACGATCGATTACCGCGTCGATTCAGTTGGTTAAATAGACATCTCTAATGCTAGCGAGGAAGAACTCGACCATCAGAGTGATTGCTAATCCCATCGTTCGCGGCCTGACTCCCGTTCGGATACATACCATACCGTATGTCCCAAAGGAATCAACTAACATCGCCTAGATCAATGATGCGCCCTTAGCTAAGCTACCCTGCGATTCGCTCAACAGAGGGCCCACGGTAGGCATGATGCTACACCATTCGTTCCATCAACTACGGGTTCGATATTGGAAAAAGAGAATAGCCCTCTTATTTGTTTGACAAAACTTATAGGGGTCGGGCCCTTATGTAATCCTTGACTCGTCTCCGATGACATTCGGGCCCTACTGCCCATCTGAATTTCTGTGAGCGTGCCCAAACCCTCACCTACGCCTCGAGGCGCGGCTATTCCGCATCGCCAAGGTGTTCAACAGGTGATCCAGTGCAGGGTCGACCACCCCGAACTCCGCACTGCCGGTTCTGTTTCTCAAGGAGACGCCCTAAGTGCTGACCTCCTGCACACACGGTATACCACCCCCAACGCCGTCCTACCCCCCCTCGAGGCGCGCTAACTACGGAACAGCTGCGCGCCTTAGGCGTGTCGATGGTATGAAGCTGCCCTCAAGGATAAAGTAACTGCGATACCTCCGTCGCCCAAGAGTTTCTTCGTCACCGCCCTTACCGGGGTGGCACATCGCTAGGGGCACACCGTATACGTATGAGGCTGTTCTGCATCCAGTCTCCCCTCCCTCATTAGGCAGTACCTGACCTACGTGCGCCATTTGTCGACTGTAAAGAGGGAAATTTTCAGGTCAGAGTTTAAATAGCCTAGTGACCGGTCGGCACGGACTCCTATGCCTCGGCAGGTCTG
>B8849
TCCGTCTTGCTTGAGTTAATAGTCTTAAAGGTGTTAGCCCTTGAAGGATAGACAGATTAAGGCCCTGGTCGTGGACCCCCACGACGAGTGACCGTCGTTCTTGTCCTTCGATACGTAACTTCGTAGTCTTCAGTGACCACATAAGATAGTACAGTTAGGTGTAATTTCTCGCTCGGACCGTATCCTCCTACACTCAATTTGGCAGGGGATCGTCGTTAGAGCAGTAGACGGCCTTCCTCCCGGTGATACGTACTTTATCAGAAAATCGTAAGCTGGGGGTTTATAATGAATATCGTGCACCATTTGTAGTTGGTTGATATACCGACGTGCTTTCTACTTAACTCAAAATGCCAAACTTTAGCAGAAGAGATCGGGAGCAAACAAAGGCGCCTCAGACCATGGGCCAGCACATCAATCCTCTATCCCCCCGTGGAAGTCCACGTTTGGGCCGGTGGCCGCGCGCCCCACTGAGTTGATAAGCGTCAATTCTGTCGAATTTGCCTCACCCGGTTAGTCACGCGTCAACTGCAAGCAAGGTCAAAGTGGCCTGTCCAAAGCATAGGCGTCAGGCAGTTGGGGTGTGCTTCGATATCGCTAGCAGTTAATTAGTTTCCCTGGCCCTCGGTCAGAGTCTATTTCAAAACTGGTGCCGAAGCACCCAACTCTCCTAATGACATCGCGTGCCGTAATGATTTCGGCCGTAAACATTAATGCCAACTGTTAGGGTTAATTCCGGGCACCGCCGGCCCAAATAAAGTGAATGGTGGCGTTATGCGTGGGCCCGCATGGTCCCTCCTGACACCTACCGTATTTCGGCGGATCTCTCCCTCAGCGGGCGGGGCCCGGGTACGATTATCTAGTTTCATTCTGCCGCCGTTGACCGAGGGTTGAATGGCAAGGTTACTCGCAACCGCGTGGGTAGGCCTTCCCTTGTGTCACTGCCAGTGGGTACATAATCTCCATACTGACCAAACTTCGCGGCACTGAGTTACTGAGTCGGTGACGTGTCGAACCCTAGACTGATCGGACCATCCTCCGAAACTCTGGATTATCACCTCTTCAAACCCCATATCACCCCGCGTTGCGGAACAACCCCTGTTATTCCTCGTTAAAGCCGGGGATGGACAGCTCAGTCCATGCTATACGTTTAACCTGAACGCACCCTTACACGCGGCACATACAAGTAATCCGTAGTTCATGGAAGACAACCCGTGAGAAGATCGCTATGTACTTCCCGACTGCCTCTTCATCACACTCTACTGAATGAACGCGCACGCAACGTCAGTACTAGGTGGGGGCACTCGGTACTTCTGGACCCTCTCCAGAGTGGCTGATTCTCTCTGGAGAGACCGGGTGGGCTGTACCGAGGCCTCCTCAGTAGAGATATCGCTATATGATTACTAAGGAGTACGATTGGACTCGATTCGTGCAGCGCAAGGACTCTATCATAGTAAGAAACCCACCGTTCCTACGGTCGATTACTCACTATAAGGTTTAGGGAATCATGGCAGACGGAGACTTCGAGGGGGCCGCGACGGCGAAGGGGTGAGGTGCTCGGAATAAGCGGCCTGCGGTAGGTAAAACTAAGGCCGGACCGCCGGAAACGGCTGATATAGACACGGAGGTCTATGGTGGAAAAGCACGTTGCATATCACGGAACTGGCACATCTGCATAATGGCCCTAAGAGTATCCCAAAACAAGTTCGCTAGGCTTCGGGAGTAAAGACACCCCCTTATTTGAGCCAACACATGGTTCGATCCCTAATGCCAAGAGAGCAAAGGACCTGGTTTTTTAACAGTCAAGCGAACTGATTCCTAGGCACGTTTGCAGTTTGGCCGATTCAGGTCGTTCTCCTATATGGCGGCGTTTGCCGAAACTTAAGCAACGTACAGTTGCCACTGAGCCCTTAGGCTTTGGGGGGATTCTCGTTAGCGCTCTAGTGCCCACATAGCTTCTCATGAGGGCATACGGGTGGGGCGGGACGAGAGTAGCTACCTATAGATACGATGAGTTCTCCTCCTACTCTCAAACGGTTGTCAGATTGATGCACCCATTAAGTCAGAACGGAACGTCCGGGGTGTCACGCAAGGTTACGTTAATGGTAGCAGTAGGGACCTAGCCGGGCGCCTCACTTTCCAAAAGCTTCTCCTATATTACTCCGCTAATAATTGTTCTTGACATAAGGTAGGGGAAATAAACACAGAACACGTATGCCAAATATGGGTAAGACCGGGCGCTTACTTATCGGCTACGTACCAGCATGTTCAGCCTCGCTTTTAGAGTGATTGCAATGTTGTAGATGCCATCTCTTGGCGATCCACAAGTACTGTCGGTCCCACCCAGAGGGCGGTAGCAACCTGAGAACAATCTTGTTGAGACGCACGCCTGGTCGGAGAACGCCACGCATTTAAGCACACGTCCATATTGTACCTGCGCAATGTACAGATGCTAGCGACAGTCTCGACCAAGCGTTACCCTACCGGTCGAAAAAATAACGAAGATCCAGAATAAAGATGCTATTCGTGGTCTCGAGGACGTGGTTTAGAAAGACGGTTCCCATTAGGGCAGTACTATGCCCCAGTCAGATGTGGCTCTAATTATATCCTACTGGAGCGCAAGCAGTGCATTGGGTGTTACGTGGATCCTTTGCGGTGCGGACAAAATGTGGCTAGATTCGCTTAACATTATTTGTATCCAAGGTGAACACAGCGGAAGACGCAGACGTAGTTCTGAATGTGTAGTACTCTTCCAATAGAGATCATGTATTAGCTCCCTGCGTCATCCTGGTTGTCGCGAGTAGGCATCGGGCCCTTGCTTGTCCCTCGATCACAAGTACCCACAATTCAGGGTCTCCCGGGGCATCCCAACTTACTTTTAAAATACTCCCACTGTTGGAAAGATAGGTCCGTGTGCCAAGAGGTCAACCTCACATCCCTCGAAGAGCACATACGTGGAGTACCGTGTCCTGACAGTACATAGATTTGAGTTATGGTTCGTCCATTAGGGCACTTTGATGTCAGTTTATGTGAGGGATGACCGTATGCTAAATGTGGAGGGAGACCATCCTTCCTCCTTTTCGCAATGTATCGACAACTGGGAAATCTACTGGTCATTGTGCCTACGACTCGAAGAGAAATCTGTAACAAGGAGCGGATTAGACAATTCTCTAGCTACGCAATTCTAGCCTCCGGAGCTCTAATCTTCCCCGCGGTCCCGAAGCTGCCGGGTAAATCTAATCAGCAAAGGTCGCTCATAGGTTTCAGAGTGCAAGTTATACAGGGGTCCAATAACTAACTGACGAGTCGACGGACAAACAATCGCTAGGCTGGACTACCTACAAAGACGTCGTTCTGCCCGCAACTTACTTTTCATTGTACTCTGGTGATCCGAAAATCACGTTCGGTACACATAATAAGTAGCTTAACATCGCTTAGTCGTGGAAGTCTTTTAGCGTTGAAAACTCCGGAGTAAGTCCTTTACCCCGTATCTGTCTTTACACAAGTGAAAACGCGCTCTACGTCGGTGTCAGCCCTTCCTCTTAGTTGCCTCTCTTCACTGATCCACTAGACGACAAACTTCGGAGGGTGTCACTCGCATCCAGTGGCCGTGGCTTCAGGCTAGAGACGGTAGTTTTTACTTTCCAAACACTCGCGGAGCTAGGGCGAGTAGGTGCTCCTTTTTTACCTATTCTAATTGACACGGTGGGTGCGTAAATTAGACTTAAGTCCAAAAAACTGCTACAGGTACTTAATACGCATGACATACGAAACTCGGATATGTTTTGTATGTAAACCCAAAGTTGGACTCCACAGATCACTTTAAAGCCAAAACAGGTAGATGAATCATCCTATGTAGGTTTGATTCTTACATCTTCTTAGGCTTGTATGACCGATGGCAAAAGAGGCGAGCCATTTCCATGTTTACAAGGAACAGCATGTCGCCTTCTAACGGCCGTCGGCCTGCGGGACGGCCTGAAGCAGGCTCCCTGCGATGGGCCTAATTGGTCGTCCTCGTGAGCAGTGATTATAGCGGTTCCCGGCGAGGGTCAATGTAGGCTCGGTGCAGGTTGCTGGCCCGGGCTTATTTCTTGTGGGTGAACCCGTAGGAACTCAAAATAGGAATCCGAGAAGCTCATGATCAGGGGCATTGACATTGCAAGGGATTAGGGGTGGTACGGTGCATTCCACTTGGAACTATGAATAGACAACTCATTTGATTAGGGAACCGAGTAGAACCTATATTGGGCAATGTCACCTTTCGTGGGCAAGAAACCGGAGGCCAGGAGTTGCTGAGGAACAACTATAGGTGAAACTATGATAAATGGCACGGGCCGTGCGTCCGTGACGCCAGTGTCGGTGATAGCAATTGGATGACCCTCAAATATGCACTTAGCTTCGATGGACACGAATCCCGAAGGTCTATCCCAGATCGAGTACTCCCGTGGCTCGGCCTCGGTATTACTTTGCTGCGTCTAACGTGGTGGGATACGACGTGTGGGTAAAAGATACAGTTTATTCTTCGACGGCCTTCATCGAACAGACCGCCCCCCCCCTCAAAACAACGCGACGTAGTGTTTTGGCTGACAGAGAACAATAAGTCAGGACAGTTCTACGTCGTAGTGGTTGACCTATTGCAACGCGTCGCCCCGATTAGATCGGCCTTGGGACGCCTTTATATCCCAAGTCGGAACTAAAAGGTGCGCCTTATTCTTGCTTTTGTATCGGTCGTGTGTCCAGCGGTGGTATCTAATAGCTCGACTTCGCTTTTTGGCCTTGAATCCGCCCTGGAGGGATCTAGGACACATGTCAGACTCGGCACGGATCACCTCGTTTCAAAAAGGGCCCCAAATAACGGTTGTCGGCATGCCCGGTAGTGCTCAGGGTTGTAGTGGGTGGACGAGCGTCACGTCAGATTAGAGCGGTCGAAGTACGGTTAGGCGCGCAACGTAAGGATTGTGTTGACCTGCCCAACGCGGCGGCGGAACTCACGTCTCACGACTTGGTAAATAACCTGGTACCGCTTCTTGGTGCAGCGCCCCGCAAAACGTGCGCGGCGTGGAATGTCAATCGAGTGTATCGACTGAGAGTAGGCGTCTGTCCTCACAGCCTCCATTGTTCCATCCCCTTCGTGAAGGCCAGACTGGCGTACGACACGTTGAGCCATTCCTACGCACTTGTCTCTTATTTACATAAAAAATACTTATCGCCAGTCGACAGGCCTATATTTGAGAGTCTCCAGTCCTCCATTTGCTGATCCCTATTGGCCGCATTCAAGCCATCGCCGCTTGGCGGACTGAGGGCTCAGGGGGGCTGCCCGTATACGTGTACCCTAGAATAGAGTTTAAGCATAACACTCTGAGTATGACGGCCATTAGCACTTGTGGTAGAGTGCGGAGCTCTCTAGTTTCTAACTATAAGATCTGCAACACGGTACTGTCGATCGCGGCTCACGAATCGAATAGGAACATTTCCTCTTTGCAGTGAGAGCGGGTGGCAGTAAGCTCGAGGGCCCACTACCCGTTTCCGCGGCTGATGGAAATCTATTAAAGCGTGCCCAGTCTCTAAAAAGCTGTTTATATTTTTTCGATATGAACCGTATTGAGGGAAATGGTGTCCTTAGCAGGAATCGCTTCAAGTGGGTGTTCATGCGGATCTTAATTGCTCACTGGATAAGAAAAGCGGATTCGCAGTATTAGCCCAGATAGGGCTTCTACTAACATCATTTTTTTTCGAACGTCGGTTACATACAGTTTTCCGCTGCTCCGGGTAGGAAGAGCGATGATGGAGCAAGGATCTGCTGCCCTGGTGCGAGAAATTAGCGGCGTCGACGCCGTCACAGAGGCTAACCCCTCTAGGGGCCCTAGTGGTGTTTTGCGTGCGCGTGAGCGCCTAACTCGCTTCCCTGGATCCTCCTCGCGATACTGCTTGTGGCTGGTGTACACCTTGCGGGCATGAGAGGACCCACATATGGCGTGAGTACAATCACAGTCTTAGAGGACTGGCGCTCCTATCTGTTCATGCGGTATTCTAATTGCTCCGGGAGCGTCCGTAACGGAGCGGATCCGCGTCCTGCAACACCCCGTGGATTCGTTGATGTGGATTTGACGGTGCAGAAAACGAGAAAACATGGCCACGTGAAGTGGTCGCCATCTTCGACTGAGATCCATCTGGTAATTGCCGAGCGAGGATATAACTGGCAGTAAATTATGGGGACGTCAGTCCACTTTCCAGCATGATCGCGTCGCACACCCGCTCCACGCTCGCGGCAGTGCTGTAGCGAAAATCACTGTTACTGTGCCCTCAACAGCTCTTGCATTCAACTAGAGCGGGTCTAACGTCATTCCTTCGGCGCTGCTCCGATAATGGGATACGAGCGCAAGCACGCCCGTTATTAAATGCCGGAGCTGACGCTCCTCACGGGAGCCAATTTGACCTTCTAACATACCGATGCAGGCTGCTCGTTTATGTCACATCTCGTGAACTACTGGTGTCTTGGCGCTCGACATAGATTCTCGCCATAGGACACTTAGCAACAATTATGGTCGGCTTCAAAACGCTCCCTGTTACCGATACCGATTGCATTTGGATGCGGGTGGGAATTAGTTCTACCAGGGCCTGGTGTCGGCCCCTGACGCCTTTCTTAATTAGTTAGGAGGCCCACGGGTAGCAAGGGAAACCGAGGCACTACCGCAAAAGAGGAATAAGGGTAGTGCCTCTGGGCTGAGTCTGTGTGTTTGTATCAACGCACAAGAGAAATCCCACATACCAACCTCCTCTTAGAAGCCCTCATGTCAATTTGTCCTGCCCAATATCGCCGCACCGTTATCAGCATTTCAAGCAATGGCGAGGTACCTTTACAGCCGCATATTAAACGAGGTGACTTGCCGCCTGGGAAAGGCAAGACCCCCCCAACCGTGTGCTTGTCCGAGGGCTATCGCAAGTTGGGCACATTTCCCACGTTCATCCATCCGCCTTCGGAAGCTACGCTAACTTAGGACCAGATGTTAGCGGCGCAGTTTAACGCTTCGGAGTCTCGAACATGTTCGCCGCGTAAGACTAATAAATGGGTGAATCAGGTACCTGTTCTCCGATGTTTAGTGGGAGTTCTACCGTTCATTTTCACGTACCCGAGACAAACCCAAGTTTCCGCGTGAGCACTCGCAAATTAGGCGATGCCAAATTCATGCCCGAGAATGCAACCCAGATAATTCTGTAGAGTCTACCAGCGAAAGCCACACAATTGCCTCAAACCTCCGTCCTGAACAACGACCATTGTACGCTGAGAGAGCCTTATATTGTGCGGCGCCGAACATGCTCGGCGTCAGTCAATAGGACGCTGATTATCCCAGAAATATGGAGACTTCATTTCGCTTTCTCTTAAAGCATCAGGTTTTTCTCACCCACGTCAACAGTATAGGTCATAGGTACCACCACTATGCCTGGAGAAGGTCCTGATGGTGAAAAGCGGCTCACGGGGAGGATACTTACAGACACGCACCAACACTGCAACGGCTTGGGTGTGAGAAAATGTAATCTCTTCGACTCTAATTGTGGACCTTTTTGTCAGGAGCGTCTACGAGATGGGGGCTTGAGTCATGGACAAGTCGCAGGGTGCCAGTTCCTGACATGGACGTCAAGCTGTCGCAACTGACGTTGGCTTCTTGGAATGGAACTGAGTTCTGTGACTTGAAGTTGAAGCTCCGACGTCCAGAGACCATGTCGTAGTTACGCCGACTCTTAGCCTCAAGGGTCGTGGCAGACCTTTCCAGAGCTCTGGCGGCCAGGTCGATAGAGGGAGCGACTGCTGCCGGGTCTTACTTGACAATTATGATATCGACTGCGCGACCCTTCTCCACCGCCAATTCGCGGAGGAACATGTCCAAGGCGTCTGACGAGCAATTGGAAATGGGTGAGATTTGGCTCTCCAGCGCCGGGCCCCAAGTGGGCGCAGAGTTGCATCTCATCGCAGAAGACCAGGCACACGGCTCACGTCCTTTCCACTACAAGGTAACGATTGAAGATTAGGTTCTGTCTCTATAATAGTCGTGACTGGACGTAGACCGTCTCTGGTGGGGTTGAGTAGCATCTTCCTTTATACGGCCCCATGCGCTAACTGACGACTCGTACGCGAAGTACGCACCCAGGCAATCGGAGTTCTAACATCCTGTACCCGTGCACCGACCTTCCCACGAATCATTGGGAAAATAGCGTTAACGCTCTGAAAGCGACGGCAGTTCCGGTACACGAGCATCAATCGTTATCGACTGGAGCGGCACCACGCTATAGGCTCTTGATTGGATGCGCTTCTACTCGCCCTCTACTGAGCACCGACAAAATAACAAAATCGGGAGATGCTTCCCGGTCGCAAACATGTAGAGATGGTGGCGGTTACTCCCAATTCGCGCGTGGTGTGCGCACTTGACAGAAGAACCGGCGTCGGTTTTGGCTTTCCCCGCGGTCGGAGGCTCAGTAAAGTCCTCAATTCCGTGGACTTCCTGCAAACTCTTGCACAGGGTTGACGACTGAAAGTAACGATCGGCCTGGTTAACACAGTCGATAGAGATTTGTCAGGCCTCGCTGATGGAATATCGCGTCTTCATGCTTCGCAATAACAGAAGAAGTAGGAGAGTAGAACTGAGGAACATGCACTGGAAGCAGCCGTCATCTGTAAATCCGTCATTTGGTAATCGGGTTCGGGATCTATTGCATTTGACCGGAGTGAACGGCGCCCACCAGTATTGCGCTAGCAACACTGTTCGAAGGTACCACGGGTGGATTTCAGTAGTTTTAACCGCGTTGTCAATGTGACGGGAGAACCGTGGACCATAAATAAGTTGCCGCTTTAGCTATCTAAGGTTACAAGGGCGGCTGGAACTACATCCGAACGACCAAAGATCGATCCGATCAGTGCTTCCTACCCTGCCATTCCGCCTGGACGGCGGCCCTACTTGTCGCACTGCCTGCTCCGATTCTCGTTGGAATACTAAGAAGAGCATTCGGTTCCCTTATTGAGTTCCCAGGACAGATTTTTTAGAAAGCGTCCTACAGTCGGCGGCTGGACGGAACTCGCGATAAGGGCAAAAAGAAATAGACACAGTCTGCCCGGAGAGAAAGGGTGCTAGCTACAATAAACGCCGGCAGAACGATTTGTGGAATAGAAATTCAATAACCGTAATGTCCGTAATTCGAGCTAGGGGAACAGTGCCATAGTCAAGGAAGCCCATCGCTGGATAGACGACGTGAGTCGCCGTCGTCAAGCTAGTTATCGGTAAAAGCTAGCAATGCCTTTGCTGTATATGAATTGATCAAAACACGATAGCAGTTTTGTGAGGGAAGGCATGCTCTCCCCGGAATTGACTACTAGGAGTCAATAGCTACTCTTGGTCCGAGTGCCCGACATGAGGAGTCGTGTCCAATTTATTTCTCATAGAGGAGCGCTTCGTCCTCGACCATACTCTTACGGTTCTGTGGCAACCGTGTGGATGGCTACGAAAATAACTTGCTAAAGAAGTTTAACCCTGGTATTGCGGGAAAGATGTCATACGTTAAGTGATTCGATAACGATTTTCCTCTCCTTTGGCTATTACATTACAAAGAATAAGCAAAACTGGCCCTTTGTCGCGCAGTGAGGAGACAGCACGACGTCGGCTGGAGTGCGTACTGACGCCGAAGCTCCCACACACCCACGTCTCTGCCAAATTGTCCCCAAAGGTCTCAGCGTGGAGCCTTTCTCCCAGTGGGGGCGTTTCACCATCCCATTTTTTGTACGAAACGAAAGCCAGATAGGATTAAACTCTATGTGACAAATTATTTTCTGGTCCAGACGAGTGGTGAGGAGACTACAACGAGTGGAGCCGGTAAAGCCCCAAGCTCCCACAGCTATCGCCCCGCACTTCCCAGAAGAGCCGGATCAGGGATCAAAGAAGTCCGCATCCGGCGCTTCGGGTTCCTTGCGCCTACGATAGGGGGACCTGGGGCTTTCTCAATAAGTGACCGATGGAAAACTAATTTATTACTGGCCCCAGCGACTGTAATGGTGCGCCACTGCGTAGCCACCGTGATGACAGTCTGGAGGGTAGTCTCTAGGTCAAGAATTCGGATAATATTTGCGGGTTCTGCCCTCCTGGCACGATAAGAGCATTAACGAATGCCGGAGGATTCCTTATCAGGCATTGGGCGTAAGAATATCTTCCACTGACTGTCCGGGGTTTTTAAGCCAAATTTGGATGCAAGGACCCACGGGTAAATGCGGTTGGCGTCCTCGATCTAGCAGGCGACCCCGGTTTTATACTAACGGGCCGCATTCTGACCCGTCTTCTCCCGGAGGTGCTTATTTTGCTCGTCTAGACGTACTCCTCCTCTACCCACGCCAGGCATGGTCATCAGGGTACCGGCTTGAGTATGGGGGGACTTCCTTATTTGTAGAACCGAATCACGTGGGCTAACTAGTGAGTTGGCTGTATCGGGAGGAACCGACCTCTCCGCAGTACCCCGATCCAGTGAGAAAGCGGCGCATCGGGACCGCTAATGGACCGAATCTTGGTAAAATCGAACCAATTGCCAGGGCGTAATCATCTCTCTTAATGCTCCCTGCCCCGCGCTCAATACCCCCGAGCTTTACCCGCCGGGCAACTCGCTTTAACTATACGACGTAATGTTGTTTTTCCTCCCGTACCATGTTTGAGCTCTATTGCCAATTCGCGTGCAAGTCGTAAGACTATCTGTTCGCCTGGAAATGAGTGGCATAAGTGCATTAATTATTCGTTTCATTTCCACGGTTGGATCACACTTGCTACGTCGGGAGCGCGTCCCGAAAGGAACCCGGAAGATTCCCGGTTGCTAAACCCTCTTCTCGTCCGGTTTGTTGAACCGCAAGAAGAAACATCCGCCATAAGTCCAACCGGGTAGGGCAGAGCGCGAACATCCTGGGCTAAATAAACTTGGCAGACGGATTGACAGTCCATGGATATTACTACGTCGTCCTCCATGCTGGTTACGTCTTGTGGGTGTTATTGCTCTCTACTGTCACCTCTTTCCGCCCCATCCTCTGTTATCACAGGATCACCTCTGAATTTGACTACGAGCAGAGATGAACACCTGCGGATCCCCCTATCTCTGCAGGGTTGGTCCAGAGGCTTTGGGGGTCGTTACTCGTCTTAAGACACGGTCTCGTATATTCCATACCCCCAAACCGAAATTGGCTCTTTTGTAAACATTCCACTAGGTCACACAGCTCCACAAATAGAGATGTCTACCTACTGACAGAAATCATTCTTGGACGCCAAGCGAGGCCATTGTCCAAGTATTTACAGACGCGCAATGTAAGGAACAGCTGGTAGGAGGAATGATACCTCAGCTGCTACGAAGCACGCATGATGTGAAGTTACACGGCCATGGGATGGCCGCGAACCTATGAATAAACAACAAACAACTACTTCATAGACTAATATCCAGAAGGGACGCTCGACGAATCCTAGCTCGGCAGGAAGGTCGCTTCCTATCCTATTCCATCCAACTCAAACGATCGGACTGGATTCTGCATGACTCCCACTTCAGGTGGAATGTGCACTGCCATGGCGCGGGCTAATCTATATGATTAGAAAAATGTAAGATCGAAGGAATACAGAATATCCCCCGGTCGGATGTTGCAGTCGTGCGGTCTTTATCGCGCCTAGACAAGACTGAGGCCAAGCACGCTCCCGAACCTACAATGCTGTATTTTTGGAATAATGTAACACAAACTTGGGTAGATGTGAAGAAACCCTCCGTAACTCTAGTCAAACCCTGACGAGGTCTGCGGATTCCCATTATCTGTGCAGGGCCGGCTGCGTGTAACCTCTTAATTTGACAGGCGTCCACAGTCGTGGGGGGAAAATGCTAATCTCACATACGTTCTAGTCACTCCATCGATGAAGCATTTAAAGTCTAAGACCCCTGACGTGATAGTCTGCCCCCAACATGCTCGGGCGGCGCAAGATATTTGTCTCACTCCCACAGAGTATCTAGAGGTCCTCCGGTACCTCCGACCCGATAAGACATGCCAGAGATGCATGGTTTACGGATATTTCCTGTGCCGAATCCCTGTAGGTCGTCACTAGTGGGTGCCTTAGATTCTCTGACGACCACTCCGTTACCGTCGCCTTCCACCTATATCTTTGAACTATACAACCCGAGTAGTACTGTACCGCCGGAGGCCTGTGCTACCAGCGGAAGCGTTCCCGTTGTCATTCCCCCCCTTGCTGCACGACAGGCACCCCGCGGCGCACCAGCCGAGACCCTTAGTGACATTAAGAACGTACCCACCTAAGTATCAAACTACGTTTCATGCCCAGTTGAGGAAGCCTTTAAGCATGAAAGCTTTGTCGCGTCCGCACGACAAGATTTTTCAATATCCCTCATATCCCCACCGGTCTTTGACATGTCTGAGCCTATTCGGGCATACAGCTGTAGTAGCGCACGCAGGCGGACGGGGCGCTTAGCCTCTGATAGGTACAACAACCCCAGGTATGGAGCTTCTAGTCCTACCGGGCCGTATTCAAGAGGTGGGGGGCCACCACCGCATGAGTCTGGTCCGAGTAGGGATAAGGACGTTAGGCGGCGGACTGCGCTGCGCTCTCCCAGTGGGAAATGCTCATTTTCTGGGCCATATAGTGGCTCTAATAAGGGACCCGGGCTCCTTGGCAATGGCCCCGGCGAACATCGGTATGCTTTGTTCACGTTCGCGGACCCGATGCTGAGTTTGTTGAGTTAAATTAAGGAAGATTCGCCATATAATACCTTCAGTAATCGATCCCAGCAGATAATCTAGCGATCCCGCTGTCCGGTAGCTATAGGAGCCGCAGGGCGTAGCTTTCTTTCTCGGTTGTGGGGAGGTCTATTAAATGTGGAGAGAGTCGCGTATGGCACCTAGAAGCTGAATGGTAGGGCGGACACAACGACCATGTCGTTTGGACTCCGCCTTTATTCCACGGACAAAACCCTTAACGACTCATGATGTATCTGGTGAGACCAAATTGTGTGGCCATATGTCCTAGAAGTGGGCGGCGCCTTTTTCGAAGGACCAATAAGCCTATTTCACTGCGTTCTATCCGAACAAGGTCCATGCATAGGGAGCCTGAATACTAGAGTAGCTTTTCCCACTCCTACTTAGTCAACGCGGAGGCCATCAGCATGGCGGACTCACGCCCGCTAGGGCTTCGGGCACAGGGAGAGCATGGGAAAGGACAGTGTGGGTATAGGGCAATCAGTAAGCGCCCCATATGAGTGGGCAGCAAACTCGGCCGTCACCGGTCCGTACTATACAGCTACGTTAGAGAATTGGCGGGCGTAAGAAAGCGGACAGTATGCGGCGTTTCCGCCGTCATGCAACTAGTAAGAGGAAATAAGTCATTCCTTGCCTTCGCGGGCACCGTTGTACGCGGTGATCGCACCAGGGGTAGCTGGAAACGGCCCCCTCACTTACTGGACTCGTCGACCCCAACATACTTTTTTCCTTTGCTCAGCTCTTAGAATATCTACCGTTTCCAACATGTCGAGATGGTTCTCCATCGTCCTCGTCTTTAGGGGCATTTCGTCGGCCGTTAGGTCTTTCGCTTTATTGGTGCGAACCGTGAATTAATCATCGATGTGCGCCGTTTTTATCTATCTCCGTGATTCAGACTAGAGAGAGTACCCATCATAGGACTATCTGTTCCGTGGTCCAGAACTATTGGGCCGTGTACCGCAAGTGCGGAACGATCGTTTGCTATACCCGGACGGGGACGGGGTGCCTATCCGGCGGTACCTATAAAATAAGCGGACTATCAAGGTATTCCGTGCCGTTGTTTTAGGTTGGCGGGAAGGCAAACTGAACATTTTCAGGCGCTTATGAGATTATACTCGGCCCGCAGAAGGTCGATACTTGCAGAACACAGGTCTCTGGACCAGCCAGGCGTCATATGCTGGTTCAGCGCATGTTACGGATTGCGTCAGCCTACCCAATAGTATTTCACTGCGCTTCTAACGTCTCGGTCCTGGTTTGTTCTTAGTCTAGCCCAGACAGAAGCTGGCCTCGGTCCGCCGGCGTAGTGTTCCGGACCCTAGATGCCACAGTAAAGAGGACGAGCAATTCGTACCAAATTATGGGGAAAAAACGAGCTTAATCCAAGATGGGGCCGAACGGCGCAATGCTCGTTAGCGAAAGGCTGATGAATACACGAGGCTCAGATCTCCATATACCGAATGATTCTTGTGAGCCCCGTTTTAGACCCGTGCGTCGTCGACCTCCCTGTCGTCTTTCAACACCTGAGCCGATCTTTGTTAGCCGTGCAACCTACGAGATATCTAGGGATCCGCGCAAGCCGGAAGGCCCGTCAAGCGTATCATTCGACTATAGATTTGGCGAACACGCCTGGAAGTTGGTGTGTGCTCTAATTCGGTCGGTAAATGATAAATTAGGGAGTGAGGACTTGGTTGAAGCCGGGCGCCGACTCGCGTGACAGCGGCTCAGTGCACTCTCCGTAGACATCGCCATCCTGATCTAATTTTCGGATGTAAGACGAGTGCCAGATATTCTAGAAATCCCCGCGTTCATCACTGGGAACAAGTTCTAAGATTCGCGAGCTCTAGAATCTCCGCTTTAAATGAAAGCGCACGGCGATTAGGAATTCTGGTGCAAGCCTACACACTCCGCGGTGATTTCCGGTCCCGCAGTAGGCTGCCCCTCACCATGTTTTCATGGATCTATTGCGGCCCCCAAGGAAAAGCCACATTCCGTTCATTTGGAGCGTCCTTATGTTGAACGTTGGACAGTTCTCCAGCACCATGATACGCTGTATCCACTACCTTCCCTGGATAGAGAGCGTATCCCAGCCCACGCTATCGGTAGTCCAGTTCCGTCCTGTCGCCATGCAGGAACGTGTATCGTCGTAGCCAAATACCCTTCCAGAGCTCTAGTGGTAAGGACATTACGAGTCTTAGAACGCTTCTGCATCGCTTCGACGAACAACAACTGAAGTTGATCAACCGCATTAAGGGATGACCTTACGAAACTGTTCCGGCACACTTCGACTCGCTGGTAAGAACCTCGAAGCGTCCTTAGTAGTGTCTTGATAACGCGCGATGGGCCGACCGCAGATTCTTAGCTCTTCCGCTCCTTCTCTTGGGAAGGATGGACTGAAGCGACCCTTACCGCCCATATATCCTGCAACTTATCCCTCTGCAAGTATTACTGAGAACTAAACAGCGACGCCACTATTTGCACCAATCGTTATGAACGATGGTGGTAATGGTAATGGAATCTGGTTGTCCTCGAAAGGCGTTACTTAGTCAGTGGTCGCTAGAGTGGGAAGCAGAAGCTCATTTCTGATTCGTTTTTTAAGACTAGCACTAATCCCAACACTCATGGGAAGTCAGGGTCGTAGCCAACGGGTATCCGGCCGGGAACGTTTCCCCTCGTAGCTGCGTCTATACTACTTTCTGGCCGGCTTTGATCGAGTCCCGACCCCCACCACCTGGGCCGTACACCGCCCCGTTTACCGTAGTAGAACACAACCGGTTAGAGATATACTTCCATGAGTTCCAAACATAGCGGCCCCAATAGGTTCGAGCACAAGGCCCGCAAAAATAAGCGCCTCAATGTTTGATGGAGACCCAGGAAGCGGCCATTGCATATCGTAGGATGGACGTTCTAGCAATAGGTCAACAACTCATACTGGCGCCAATGGTCGCTTTTAGTGTTCCTTTGAAGTTAGAAAACACCCTCAGAGTGTGCCGGGCTAAATCGGAGTTAATTCGTTAATGTGACGAACGCTGCTACCAGTCCAGTAGCCTTTCTTTATCGGGGACATCTCTAAACGATTACAACCTTCATCTTAGCTCGTTCTATCATTGCCATAGGTATCGTCAGCGAGTAGAGTATACAGGTGGGATGGTTACCGATACCCCTGTTTCCGACCATACAAAAGTGGTCACCACGAAATAAAAACATAAGCTTTCCTCCCGGTTGTGTCCAGCAAATAGATGACGACGGCGTTCTCATTAGGATACAGTGCTCACTCTACACCCACTGTGTAGCCAATGTCCGGGAACCAATACAAAGGGCCACTCAGTGCCTAAGATGGAGCGAAATCAATCAACACTAAATGCCCAAGTTGTATGTGAGGCCTTGAGCCATAGTAAGACTCTGATGGGAATAAGCGTCAAAGGGGGCGAGCGAAAGCGAGTGGGAACGGAGAACCCATTTAATTCTGACTCAGTTGATCCAAATCATATGGGGGTCTCTGTAGTGCTCCCTTAATCAAATCCGGGGCGGTCTCGTTGACTTTCGGGAGACCAGATTACAATAAGAAAACGTAATTATGTTTACCGTTGTCGCATTATATCCCGACATGTCAATACTACCATGGGAGCAACTCCAAGAACAATGGAGCCGGGGGCCGGATCTGCCACGGGCGCAAATCCGTTTCGGCCTGCTAGTACGACTATCCTAAATGACAGGCGCACTCCAACTTCCAAACGCACCCGACCGTGCCTTCAAGAGCGGGGGAAAAGCCCAGCATTGCTTTGAAGGACTCGACTTCAGGTCCGAGGCAAAAGTTCGTGATCTGGTGCAGGTAGCTGTGATCTCAGGACAGCCCCAGATCCAAGGAAATGTGGCGGTGTCTCAAGAGGCTATGGGATACGACACGTAGGTCAACGAGGACTAAGGTGACTAGCATATGAGTAGCGCTATACCACTTGCCCGATAGAGGATCCACTAGGGTCTACTCGACTATCACTGAGCGACTGGGCTTGCTGACCCGGGCCTGTCTGGCCGCCCGGGACCACGCACTGGAAAGAGTAAATATAATTCCCTGGGCTACCAGACAGTCCCGTATGCTTGGAGCGGTATAGATGGGGTCTGTGTCACCGGTCAACGAGGTCACTTGGGTGGACTAACGAGTGTGGCCTCATGTCAGTACGCTACTATATCCCCGGCGGGAACGAAGTAGGCTGCCGGGCGGCACAGCCGCACCACGGGCCGTAATTGGAATATGTTTTTTCATCCCGCACTAATGCGAAGGAACCTCGCGTAGACAAAGGACACACATGGAATCGGCGCTTCCATTCGTTTGGACCCCTTGTTGGGGGGACTCTGTTTAAGATGAACGTGAGGCCGCGGGCTAGTTTGACATCGCTTACGACTTATCGACATGTGAATACTAGAAATGCTCGCAACCCCTTCAGCACAAATTGTCGTACCATCGTTTATCTGCCAGGAGGCGAGTTTTGGTTGTCGAGGACAAAAAACCAGGAAGGCCGCGAGTGACAGCGGTCTAGTTATCCGGACGGGGGGGTTGTTACCACCTTCGGCTAGCGGCCGTACTACGGAGGCCCCGAACTCCGCTTCGCGCGTCTTGACGGGTCCCATGGTCCATACATCCGGGTTCCCGTGAAGGGTGAATTATTTTGGCTTAGACACACCAGGCAAGGGGAAATACACAACCAACGTCATGTAATTCGAACGCGTCTTTTACACACTGTGTGAACCTCCTCGAGCTAGACAGGGTTAGGTAGCGGCCCTGTTCAATGGATTCAACCCCTCCTATCCCCTATCGTCCCGACACAAGTGCCTAAGTGAGGTACCTTGCTTCACCCATACAGTAGGCTTGAAATCAATGTAGAATGGCAGAGTTCGCCACTGTTCCTTTGTCCGTGTTTATAGTCGCTAGAACAGTGAACTCTCCTTAAGACTGAGGCGACGAGAGATCTTGCTGCCGTTCGGCTCAATTAGCGCACACCCGCTTTCTCTGGAATTAGTTGTTATCCGACTTCAGACTATAGAGTACGGGTCGACATTTGGACTGAAGTTAGTTGTTAGAGTTCTCGGACACAGTGACTGGCCGGATAGATTCTTGAAATTGTAAGCACTCTGTCCTGACGGTCCTTTGCCACAAAATTCTCTGACGTGATGAAAAGATCTAGATGATCTGTCATGGAGTATCTAGCCACACCGTCCCGGATGGGCGACTAGTGGTGGCTCCCCGCCAACCCACAAACGGGCGCGCCTTACTGTTAAAATAAATCGCCAACGGTTACTTTGACACGCTTGCTAGCGGAAGCATTTATCTGTGATGGAATCCCGGATTCTTTTCGACCTCCAGTAGGCGCCGCCCCCCCAAACGGACCACTTTAGAAGGCCATAGCGAACGTGCGAGATTGTAGACGAGGCCCTGGGCAGTTACCTCAGGCGCGACGGACATTTGAAATATCATATGCAGCTAAGAAGAGAGATTTCTCAGCTGCGACGGTTGCGACGATGAACTATAGCTTGCCAGCTCGTGAGGCTCAAGGACGTGACGTTAGAGGGAGAGTTACTCTCCTGACGATAAATGCTGCATACCAACAGACACAAGTATCGCACGCCCCGCTACGCCGCCTTGAGGCATGGAGTCGTGACCCCGAGTAACGGAAAGGACGTCTCTTATACTTCGCCATTCTAGTTCAGACCCGATGGTAAGGCCCATCGGTGGGCTTCGGTTCTAATAGGTCCTCTAAATATGTTTTCTTGGCTTCTTGAACCGGCGACCGATTAGTTGGAATCCAACGCACTTGCTGCTTCTGGTTATTGAAACCTGAAGTAATCTCCCAACGCAGCTAACGCGCTGCCAGCTCGCCCACCGGCGCTAGGTTCATACATGCTTGACGTGCCGTCTACTCGGCGGAACCCACATTATAATATCTTCCGCTCCTGGTCCCGATTTCTTTGCGTGGTTACGTTTTAAGTTTTAAAGTGCCACCGCGTATGCGGAGGCTTACCGATAGATCGGGGCAGACGCTAACGCAAACCTAGTACTTATCGACGATTGATATTTACAGTCAACTGGTGCGGAGGCGGGCGATTCGCCCTGCGCTTCGCAGTCGTTGCAAGGTACCTTATCAATATAGAGCCTGGACGGCTGGCGAGGCCACATCGTGGTGAGTGCGCTCATTACTTTTGAAGCGGAGCATGGATGTTCACTAGGTCACTGCCAATCACGTGGGGGTGGGTTCTCCATTTTTTACACTTGGGGAATGCGGTAGCTACAATGGCAGAGTGAATCTCTCGCGGTGAATTTCCTAACGGTTTAGTCATGAGCGCCGTGCCGTAGACCGCTTAGGTAATATGTATCGGAAGTGCTTACCGCACATGTTTAACTCCGCAGGGGTGGCACATGATGATCCTCCGGGTTAGCAGTTTCCTCGTCGCCCCACCGGTAGGGCTCCTAGCCAGATCTAACGGTTGGTGCCCGCAGCTAGACGACGGGCTCAGGATCTGCGGATAAGGTATGGCAAACATCACTGAGTATCGTCACATCTCGATCTACAATCAATTATACAACTTGTCCATCCACACATCACATCCCGGCGAAGTTTTTCTCGTTCGCACCCCAGCCGCTCCGCCCTATACGTCATATTGATTGTAGCTTGCGACTGTTTGGCAGTAGTAGGCTGGACGTTTTATGCAACTTTAGCGCTTCCTCTGGAAGCCCTAGCCAGACGCGCTTACCGGAGAAGCGCCCTCAGGCCCTACACCAATTCAGATCACTTAGGCGACCTCGTATGTCACCCTTCGAATAGTCCTCTATTGACTTGCGTTGAACACGACGTTTACTAATCACAGCCGCTGAAATGCAGTACCCACTAGGACCCGAATAATCGAACGGTCTATCCGAACTGAAGGTCCGGCTTAATTACAAAGGGCGTCAACGCGACGGCTCATCGTGAATCTTTATGTGAGTCCGATTGTGTCCGGAATAAACGCAAAGGGCAGGGTATTTAGGGTAGCTAACGCAGCGTGGTTCTGGACAACACCCCCATGCCCTAACAGCGTAGGAAAACTACATTCCGGACGCTGGTAAATTCCCAAGGGATGTGTATCATGGTGTACCACCGCGATGATTCCAGTCTACAGTATCGGCTTCAGCCATGAGCCTATTTCGTAGCCGTTAATCATAGAGGCCGGCTACGAAACATAGCCTCCTCTCCCGTGTGAAGGTCATATTGCCCCTTCCTCTCTGGTAGTGCGGTCGCCCTTGCGCTTAGCTATGGAACGACGGAGTACCAGGTTGGCGTTTCATGAAGGGTACTATTCGAATTATGTATATGTTTCACAGGAAGGAAATTATCGGGAGCTTGAGTAGTGTTGCATCATCTTATCCACCGTAAGGGTACTGCCGACACGTCGTGATTGCGCAGGTATACCTCTAGTTAACAGCTGAAAATGCTCCATTTATCAAACTGAAGAGACAAGTGAGACCCCATTGTTTAAGTTTTAGTTGATCTGTTGTATTCGGTTATTACGCGAGTCCTTTGGCCGCCCTCGATTGTCCGGAGATCATTAACACAGCAACGTGAAGAGGTGTGCACCGCCGCCTGCCTTTTATTGACTACGACATCATTGCGCCCAACTGGGTTCTCCTCCGAACGCGTCCTCTGCTCTAACAACGTCGCACGCGCAGAACTCTTCGCATTTGTAAACAAGAGAGATGCCAAGAGGAACTTTTCAAGACTCGCCTGAGACTCAGATGATCTCCTCGGAGGATTATTCCCTATTCATGCAGCACTTTTTGCCGGGAGGCTTTCGGTACATCGATTTGCATCTAGTTGCACATCCAGTATGCTCCACTGAGGTGTGAAATTTGTAGAAGTTTATATCCGCAAAATTGGTCGGTCTACATTTGGATGCCCCGGACGACGCAGCTCGACATCAAGAGTTAGAGAGCGCGTATTGAGGCGCCCTCTGTTTGGGAGAATAGAGGAATGGATCGACAATTTAGGTCCCGCGGCGGGCCAACAGTCTCGACTGCACAAACGGACCAAGGCGGCTCCCGGAACCGATGGATAATAACATCTTCACGCTTTCATGGTGTCGTTGCGGCATAACTTCGGTGCTCTATCCCGGACATGCTTTTGGCCACCCGCATCTGCCTGCGTTCGCACCTTTTCTCCACAGAATTGGTTCGCAGGAAACCCACTCCCCTGCCACCTCACCGGGGCCGCGGCCCCCCCGTTTTCGCGTTAACTCTCGTCGGTACCTATCAAAGGCCGCTTAAATACCACGATGTGAAAATGGAGATATTGGGAGGGCAATGCTTCCTACGCATACGGCTTAAAATTACGGCACGATCAAGCGGTATGCTGGACCGCGATCAGAATGCTATTCGAGTACGCGCTAGTTCGGTAGTACGGGTTGACACGATTTGATACTGCAGTAGCCCGAGGATGGTCCGTCAATTCCAAATCGCCCTGGGTTGTCATCCGTAATATTATCATCTTATCCATCATTTGGGGCTGCGCAGGGAGCCGGTGACCCGTAAAGCGTTCTTCTCACCCCACCTCAACGCTATGCCGAATCGTTGTGTGTGTCAGCGGTATTCCATGTCAGTCAAACGGAGACGCCTAGTTCGGGGTGAAAGAAAAATCAACCACATAGTGCACACTATCGCTGGTTGGCTACATTATAACCACCGACGTCCCACCACCTCGACTCCGGGTCTATGCATGGGTAGGCCGCCAACGCGCTCGTCAACTTGCCGCACAGATGGACTAACCATTTTAGGCGGCATATCGGATGTTGTAGTGTCCCCCGGTTTCCTTCGAGTCGAAGTTAGAAGTGGTCATAGAGACCGCGATACTACTTAGCCTTAACTGACGCGACGCTGCTAGTGGCGCCACCGTCAGGGTACCCAATCAGACTGAATCTATCACGCCTAAGTCAGCACACAGGACGCCATTTGTTCGGATAATGGCCGGGAACCTAACTCTGGTGACATTGTTAGCACATATAACCGGTTCTACCGGAAGACGTGGGATCCTCATCGTAAAAACTGGCGACCATACATGGTACACAGTTTTGTCGGGTGTGATTTCGACATAGGTGCAGATCCCTCGTCCCATATGGATGCGCTCTAGAAGAATGACCTCGGCCCCATGCATCCCCACGAGCATCCTGCTCGGTATCCAAGGAGGTATCCTCACGGCCCCACAACGTCGTTCTGGGACCCTCATAGGCACAGCAGGATGCGTTCATGCGTAATCCGCTCGCCTGGTGCGGGGCGCTTCAATTCCGCTTAGGACAACGAAGAAACACATATGCAGGGGCGCCTTGAATGCGCAAAGCAGCACAGAGACTAGGCTCTCCGATACTCAGGACTGGTTCTTATATACTGAAGAGCTCCCTCAAAACCGCTAGATAGCCAGCAAGTCTTTAGCATAGCTGGTGTGCCGCATATGCATCGGATTCTTCAAACATCGTTCCTCCATCACCCCGAGGTACCGCTACACGCGAATGAGAGTGGGGGGGATGGACCGTTGGGTTTAGGGGCCTCTATGTGTTCTATAAGAAGCGTCAGTTTCGTTTTTGTCTGTTTCGTCTGATAACTAGTTCTCTTGCTGAACAAGGATTTCACGTTAGGGGCCCTTGCATTTCGCGAATCGCACCTATCGCACATGGAACGGGGAAGTGAGGTCTCCGAGTTGTAATCCCTTATGGCTGTATCATGGTCGAAGCAGCAGAATCCTAGTGAGGATCTTTTCAGTACCCTAATGGCGCTCAGGTACGGCGTCTTGACTCGTTCCCGATTCTCTGGGGTATTCGGGGGTAGCAGGCTATAGACCACCCACGTCCGGGTGCCAATAGGCCTTCCGTGCATTGGATAACCGTTTAGCCTGGGAAGTGCTGGAACGCAGCCACCGATTCCCGTTGTCTGATATAGGCAACTGGAGTAGCCTCTTTTGGTATTGCGTAAACGGTCACTGTCACGCCTCCAACTTCTACGCCAGCGCGTCGGACAGGATAATCCAGCGTGCATGCGAGACGAGGATAAAAGCGTTCACTGTGCAATGCTTCCCAACAGATACGGCCGCGCCCGGTTCCCACGAACGTCCCCACGTCCATTATGGGACTACTCGAGTCGCTGGAGCGTCGGCAGTCTTGCTAGCACTCCAGGAGTGAGTGACCACCAGAATCATAATGCTTTGTCCCAAGGACAGCTAGGTTAAACTATGCAGTGTCGTCTTGCCATGGATACTTAGGATCGTAATAATGGGCGGGGGTAGCAGTACTATTTATTCGCGACGAGTCGTCGAGCTGTACGGATCGCTCTACGGTCTTGAGTGACAGCATTGCGCAAGGCTCCGAAAATGACCGATGACGAAATTATTGGGCTTTGCCGGGACGATTGGGTGTGACGCGCACTAAGCGCGTAATGGTTGGCAGACGGCTGATTTAAGCTGTTCTTTACGCACATCAACTGGAAAATATGTTTCCTACTGCAGAAGGACGCGGGGGAGGTAATGCCAGACAACCCCGTCTATCAATCCAGTAATTTGATGGTCAGGCGGAACTTGCAGTTTTTTGATATGCATGGATGACTTATGGGAAAAATTGCATGCGGCACGTAAATCTCTAACTTTGACTGTCGGTTCAAGAGAAGGGTATGGACTAATACGGCGGATAGCTTCTTGACTTTCCCTCAGAAAAGAGCCGCCCCACAGAGACGATTAATCTAGCCCGCAGTCAGCGGCACGTTTCAGTGATGAGGCCGGTGCGAGTGGCAGCGTTCCGCACCTGCCTGTATAGAACTTCACGACGTGTAGCGTATTCCTAATCTAAACCTTAGACCATATTCAAACCACGAAAATCCCACTTCAAGGCTACGCAACATTATGCAACCCTTAATCTAGGGGTGGTCAGCTCCACGTGGTTGTCTTATCGCCTCCTCTGCAATTGTTTTATTTGCGTTGAACCTCAGTTAATCACACCTGATTAAACGCAAATGCCTAGCTGGTCATAGAACTACTCGTTGCATAGGGCTCGACCGGAGGGAAAGATAGTACGCTAGGTGTCTCTACCAATCGAGAAATCGCCCCTTCGGGTTTTAAAGTCCGTATTGGCACTCTGGCCGAACATGTGCAAATAACACACATATCGACAGTTTTGGGGTGAGGGTCTAGTATTGCCTCCAATAGTTGCTTTATAACATAGAATACTCTCGGGCTCTGCACGACACCGCGGTTTAAACGAGATAGTTGGATACCCGGTATTAACAACGGGATCGCTAGAGTAGTACGCAACAATCGGGTATGACCTCCTCGATAGGAAGTACGGTGTTAGTGGTGTTATTAACGAGCCGCTTTGCAATCCTTCGCGACTGAGCAACTTTGCGATTCGCCTCTCGATCCCGCCCACTGCTTCCCAGATGTAAGTTTGAGACAGTCACTTCCGGAATCAAACGGGGCTGTCCAGCTTGGAGTCACGCTTGCGCTCGCTGGGGATGTCGGTTAGTATGTATCAAGTTAGTGTGCAAGCATCGGCCGTCCCTTAAACTGCGACCTCCAAGTCTATAGACTTACGCTTTTACGAGGCTGGGCAGTGGTTCCGGCGACGTATACAGAGGCACATCTCTATCATGAAGCCTGTAAGAGAGCCCTAGGGACGAATATCGTCAGTTAAAATGTCGCTGTTTGTGGTTGAAAGACTATAGCTATCTCCACGGCTACTATGAGAGCCTTGGACCAAATTAAGATATGTCCACGGAGTTTCGGATCATGCCTCCTTGACGAGATTGCAGACCTATGGAAAGAAAAGCATCAAGAGGGCTATCTGCGTTCTTTCTCTTGCTATCCAACCCCGTCCGGCCTGAACGCATTCCCGTCTACAGCGGATTTGCGGCTCGATGGGTCGGAAACGACAGTTTTAGGTAGGAACTGCCCCGCGCGCGCGCCGGATATGTAACCCTATAGCTCAAACACCGCCTCACGAGGGTCTATCAAGTCCATTCAAGCTTGTCACTGTCACGCGCGGATCCCGAAACAGTAGGGGACGTAGAAGCATCCAATTTTTGAGAGCACCGGCGTGACGCAAGGCCTGAGGGGCCAAATATTCACTCAGTTTTGTGCGTGGCACTAATCACCTCCTAATCTCCCGCCGCTTCCTGACTTCACCCGAAGGTAGACGTAATAACCTACTGTTTCTATCAGATCGCCAAGTACGGGCTCTCTCCCGGATTTTTAGTGACCTTTCCATCACTGCAACTCCTCTTCGGTAACTTAACCAAAGCCGATTGAGCGCACGTACCTAGGGAACCCTGGGCGACCTTTGCTGTTGTCTGGACCAGCCGTATCGCGACGGGGACCCGAAAGAGTGGGATGCGATCTGGGACGGCACCGGAGGGCCTACTGGAAGGCTGGATTGCTGGACAGTAGTTCTGTCGTCCTTGATTGGATAGCTGGATCACGGTTGGACATAGTAGGATGTTTTCACTAACAGAAAACCAAGGCCGGCGGCTGGCGCATTTGACGACAGCTTACCCAATATAACTTCATCAACCTCTCAGCATGCGAGATTGAGCTCATTAGCGTGGGTATACGATAAACAAGACCATCCACATCTGACCTCATCTGTGGTTAAAGGATCCCAAAACTGTATGGTTCACGCGGACGACCGGACCTCACAAGCGATCTCCCACACGTAAGGTGATAAGGTTGCGGAGTGCCCGAGCAACTCACATTAGACTTCCGGCATAATCATTCGGACGCGATAGTGGCGGGTGTCTCGTCGATTTCTTTGTTTGCTCGTGTTGTCATCTGGAGTCCCATCCGATGGCAGACCCAGCCTGGAAGGGACGCAGGCTGCCTGATACCCATTCTAGTACACTCAGTGCAGTCACGTAACTATATCCACTAAGCGGAATCGTAGTCTGATGAATAGCATTAGCTATGACGGTCTTTTAACGCTCGACGTGGGATGAAAGTAAATTGTCGAGAAGCATTCTATCACGGGAGGAAGAGGTCCACGGGTTGCAAGTCTCCCTGTGATGTCTGATCTACCCCTCAGTCATCCATAAGTGCAGCCCTCGGTTCATCAAACTAGTTTCAGTGCCAACAATGACTGGCCTAGCAGAAAAGTGCTTTCGAGCCGAATGCCCCAAAGCACCGACTATTTTCTGGGGACAGCGTGGGCTCATACTGAGACGCTAGGCCGCTAGATTATTGAGGAGTGAAGACGTCTTCGATGGTCATCACCTAGTGCCCCACGGAGGGGGTGTATTTAATCGCTGACCGTGTTTTAGGTGTAGATGCGAATACGCTTGACGCGGTGATTAGAAAATCCGAAAGGGCCCAAGTGTTCCCCACCAGGGCTGCATGGGTAACTTCCCGGGGTAAGAGGGTGGCGTGGGTCGTGACGCGATCACGCTCCACCTCCCGCGTCATAGCCATTAGCAGCGTCATTGCGCGTTTGGCCCGTGTAGGATCGGGGCTGACAAAGTCGACCTGGCGTGCGAGCTGTTTCCCGGTATCGTAGGCTAATAACAGGTGAAATTTAGAGCATAATGCTGGGCGAAATGACCATCAAAAGCTGGTGGTTACATCCGTAATGGTGGCCCACGCGGGTTAACGCCTTTCGTGAACGTCTACTAGGACACAAGCAAGAGTCCACGGCCGATCAACCTCGGCTCATGTCCCAGGCTTGGTGGCGGCGGGGCAGAGGGCACGTTATGGGTCACCAAATGGGTCCGTGCGAACTATGGACCACTGGATTGGGTTTGGCATCTACGTGCGGAGTGGAGGTCGGTTGGCGCGTCCCACGAGCGCAGTGAGTTGCTTGTATAACCGAGTCCTTGGCCCGGGTAACCCATCAGCCCCCGGTACACGGTTCTCGTGTCGCAACCTAACCATGCGGAGTGAGGATCTGCGGTCCTCACCTGGGGCGCACGCCAATGTTATCGGACGCTGTGGCCCAACCATGCCGGCATAGGCCATTAACTAGTTACATGACCTCCCAGAACGCTCTCTTAGGCCACTCGACGCGTGTATGTCACTGTTACTGTTCCACCTCGGATGACTCTTGAATAGCACCTCCACGTTGCTAAGCTAGTCCTTAACTCTTTCCGAGACTTTAGACAAAGGGACCAGGAGCACCTCTATGTTCTAGTTCTTAACCTTGACACATAGGAATAATTTCCCAACGTAAACTGATTCAGACCGAGGGTATAGAGGCGTACGCAACTCAGTAAGCCGCACTCCTCGTGAGGCCGATGTATACAGGGCGGACATGAGCGAAGAGTTTCTCGACAAAGACTTAAACGCCATCCATATAAAGTAGGTTGAAATGTGCTATAATATCGGTTTCTATACCCTGTACAGGTACTTTGGGAGAAACATGGGCATCTAAAACGGATGCGGGCACCGCAACAGAACAGCGTGGGTTTTCATTACTGTCGACTATGAGCGTTATGGACCTTCACAACGATAGAACATTCATACAGAGGAACTATTCGGAATAAAGCTTGAGACGCGGTCGGTGCGAGAAACATACTCGTTGAACCAAAGATCGCCCGTACACGTAACCGGACGACCTGCGGACCATAACTGCGTGCTCAGCCTCATTATACAGATCTTCGGCTTATTCAGGCCGTAGGCTGACTGGCTCTTTTCTTGCCTTCTTTCTGGCCGGTAGGACCCCGAGAAGGCCAGCTTCGCGTTTTTAGCCAGTAGTAAGCCTAGACAGGTGGGGACGTCCCCCTAATATTCGCGTGGGTTGCGCATTATCAAGGGATGGCGTATGTTGGCGCATGCACCCTGAGAGGGAACTATCACGTTGTTCATTCAGGTGGTTACGCACACGCGCTACAAAAGGACGGGGCAGTCATCGGTGAGCTAGATCACTTACCATGTTGAAAGGAGTCTGCAATCGGGTAATAAGTAAGCGCCACCCGTTATAGGACAATTGTATGCAGACGAATATTCGAGTCACTCTTCAGATGGTTCTATTCTTACTTACGCTATAGAGCCTTGGCCAGGCCCGAGCATCTCGTATCGTCACCGAATTTGCCGGCCCCGCTAATCCTTTTTTGCCGCCTGGTTGTCATGGTCCCAATGTATGATAACCGTTCACACACGCTTCTGACACAGCCCTTGTGAGTCCATCGTAAGAATGGAGAAGTATTCTGCCGGACCTCCAGAAACGAAAGTCTGCCACGCGCTCTTCGAACTTTGTACCGTGGTTCCATTATGAATACCTATAGCGACCTGGTGAGCCGTATAAAAATTTGTATAGGTTGGGGCCTTGACAAACGCAGGCCCATGTTGAGCGGAGTGACGGTTAGCCGGAGAGTCACCTTAAGACAGTCGGTGGCGATATCGTCTGAAGTCACGATTCTTATTGCACTCCGGGTTCGTGATCAAGTGTTTCGTAACGGAGGAATCGGAGACTCCGGCCCGGTTCACGGGATCGGACGTTGATTTTGAAATCAACTGACGCCCAGTTACCACGGTACGTGTGTTAAGATAATACGCGAAGGCAGTACGACCATTGCGCGCATCGCGCTAAAACTGCGCTTGCCCCTAAGCTTATGGGGCTTCGATTCTGCAGTACCGGCGCTATCAACGTAGGGGGACGCTCGCGCCAAATCACTGCAAATCATCAAGTTGAAGTATTTATAACGTAACGAATAATCACGGCGATCAACCAGCACTCCATGCGTCAGCGAAGATATGAAAACAGACAAAGGGCACGAAATCGCGCCCCAGATCGGGGCAAATTGTGCGCACCATATCAGGATTACATATCTCTAGTTAACGCGAGGGCACCCCAGCTCCACGCTGAAGCAGATTTATGACTACGTATCTGGGGGTGGCCAAAAGGGGCTCTATCCTACCGCGCTGGATTACGTATTAGGACCACCACTCGGATCATGAACGTGTCGCCCTAGTGTTGAGCGACAGTTAGTCGTAAGGTTTTGTGCCAGCGAGTTAGGGGATGGCCCGGGAGTAGTGGTTAGTTTACCAGGGTATTTCGGTGGCTATCGTTGGTTAAGGGGTCGTCCTTCTCATCGGAACCAAGCCAATGATGTACCTCAGGGGATAACCGACGTACCTATGTTGAGCGCAGCACACTGGTAACTGTTTGGGAGAACGAATCAGTTTCGGCCAATGAACTAACACCTACGGCGCGCGATGGCAAATGATATCTCGGTGGTGTTGGGCGGAAAGCATCATAGGCGCTGTTCCCGTCATGGAGTTTTAAAGAGAGCGCCGGCGTGCCCGACGATCGACAACACGAGCATTAGGTAAGGCGAATCGCGTAATGGTCGCTCGTACAGCTGGGGGGGTTATCTCTATTGCGCAGAGCTTGAGGGTGTTACGGCGCACTGTGCCATCTTCTAAGATTACCAGCAGTCGCCTGGGTGTTTAGGCTGCACACATATTGTCTGCTGTGTTGAGGCCCTCCAACTAAGGGCTCTAGCGGGGCTTATGGTGTCCAGAGATCTCGCTCCCGACCACGTATAGCCCCCTCATTGCGACAAAATATTAAAAACAATACGTTTGTGGTAAGCCTGAAGGCCGTGTGACCGACAGCATTCGTCCATCTTAATAAGTTTGAGAGGAAGGGGAGAACCGTAAACAACTAAAACAGGTTCTACGTAAGTATGGCAACTCTGACAGGAACGACGACAGTAGAGTGTGGTCAATCGCGATTTTTATCCGAAGATCCATTATTTTCATCTACTTCGAGACTTGTGGCTCCTAGGCGAAAGACCTTAGCAATCCCTTTGGCCTTCTAATTCATGGCCCGTGTGTGGTTTTCAAGGGCAAGCAGCGTAAAACATCTCAATTTATCATGTGCAAACTAGTAGAGCCAGAGGTAGAAATTACGCGCGAGGATAAGTTACCGGTGTTCACTCAAATGGTACCGTCTCGACTATAGTGCACAATTAGATCGAGAGGATGATGATCCAGGTGGACCGCTCACATAAAAGTACCGCGATGATAAGTCTATGAGCAAGTGGATGAGCAATACTGGCGACGATTATACTCAGCAGCAACTCAATGCATACCTGGAGACACACCTCTACAAACACACGTGTGAGTTCACCTCTAATCCTTACACGCTACAGTTTCAGTTTTTTTTTGAGAAGGTCCCAAAGTGCGGGTTCACGTTCGGGCCCAGTATGGGCGCGATTCTTCGCTTCCTGAGGGCTGCTCTACTAATCCAAACCCGATAGATCGGACTCTCCACAACGACTGTCTGTCAGCAGTTTGTGGTAAACGATCTGATCAGGTTGTTGTTCAAGGCAGGCCCATGTAACGAGGCAACTCTCTGCTTTCGTACGTATACGCTGTCGCAAGGCTGCCTCATATTTTTCTTTATAGCACCTCTTCTACCTATCACTTTCAACAGAGGTAGTGAACCCTATCCTACCATCCAGTTATTTCACTCCTCCAATTCATACCCGGCCAGGGGGCATGAACAGACCCGTAATCACTCGGTGCACACCTAGAACTGCAATACAGTGTTATTAGGATTGTTGACTGTGCTGTTGATGAGCGCACCATGCACAGTTTCATATTGACCGTCCTTACGCATCCATTCGCGGTCCTAGAGACCAGCAGCCCCCGGGGCCGAACAGTAGCCGTAGGGCGTGGTATTACGTTATGATTGCCTGCCATGGTAAAGGGATGCTTGAGCCGCTGCAAGATAAGATCGAGAGCTGGACCCTAACGATCCCTTAAGGAACCACCAAGGGTCGCCACGACAACGTTTAGGTGTACGAGAACCCAGCCTCATCCGTTCGACCCGGGGAGTATCGGTCGGCTTAACCCCAATTTTCCCTAGTCAGGACATTCCTTTACTATATCTTCTAAGACGTGGTACCATAATCCGTTCGTTTGCTAAGAAGCTATATATAGAGGCGGGCACGGCCGCTGGGAAGCTGGATTCGACCGACGACCACATAGTCACTATAGTGACCCTTTGGATCCTGGCACACTAATGCCCCGTACCGATTTACGGGACGCTACACGGCAATAACGAAGAAGGAACCTTCGTAATCTTGTTTAGCCCGATAGGCAAAGGTCTCCCCGTCGGTAAGTTGGAATGTGATGCCCCATGGGGTGCGTGAGGGCAACTTAGGCGAAAACAGTGACGTCAAATGAGAAAGCGCAACTGCTGACGGGCGACACGGGCTCTATTTGCTTAAACGCGCTAAGGGGGTCCGCCTTCAGTTGTACATCCCACCCGACAATGGGATTGTGGAGAGTCCGTGTTGATTCAGGATCACCCGCCCGTCATATCCGTTGACAAGAGATGAATGCGAGTGCCACTGGGTAGATTCATCGCGAGGGGTACAGCCCTCGCTGCGAACAAGCACAAAGGTAGGGTTAGTGGCTAGCATAGAGAGATATAAGTACTTTGGATCGGGTGCCAATGATACGGTAACCGCTGAAGGTAATTCTGCCGGCTTAACTGCTTCGAATACCCGATGCCTGGGCACCAAGAGAGCGATTATGAGTGAATTAATGCGCATGCTAGAGATTTGCTTATACTACCACTGCCTCTCGTTTCCGGAAATGCCATAATAACGTACACGATGTGAGTGTAGCACGGTGGAGGTTGCATGTGTCCCTCGCTTTTAAGAATGTAACGCTGGTTGTCGGTTATCCCGCTGGCGAAGCCGTGCACACGTGGGCCGGCACGGAGATTTATAACGTCTTCCAAAGAGCCACTTGCAACTGCCCTTTCACTCGGTACGGATAAAAGCTGGCCCATAAGCTACCTTGCAACTCCTTGGTATAACAGTTTACAGGAACGCAGACCGGAAGAGTGGGAATCAGGACTATCCTCCACTACGAACTTCTGAACCCGAACTCGTATCCTAGATCATTGTGAGGCCTACATTTCTCCCGACGATATTTATCTCTCTCATAAGGTCTACAAGATCATGCCAGATGCCCTAGACCAGGATCGTTATTGTGCAATTGCACCACCCAGTAGCAAAATTTGGTCCCAGTGAACAATGGCACTGTGGCCCACGCATTCCGTCATCCGCTGACCCTTCCGACAACCACATCGCATCTATCGCCTAGCGACTACTAGTTACAGTGTTGCCACGACTACCTAGAAAGGACAGTATTTGTCTCTCGTCGCACTAACAGTCAGCAGAGAGCACGCAGGCATGAGAGAGAGATCACCGGCAGTGTCGCATAATCCCTCGTTACGTCGCGACAAAACGTCGAGGAGCAGGCTCAACTCAGTTGGACGCGCCCTGCTCTGTGGTGCGTCATCCACTCGACCTCGCCCCGTGGACCCGGTTCAACTCTGATGGCAGCGCAGCGTGGAACGTGATTGACATGGAATGGTCGGTGAGATAGGGGCCGCGTTCTAGAGCCAGGTAACACAAGCAATTCCTGCTCCCATCGGGGCCTTTAAGTTTCCGCCATGAACCATCTTTCCAACCCTGGACGTCGAAATAGTGAGTAATCTAATTGCTCTAGCCAAGCAAATAAATTTCTATGCAACCAAATAAGTGAGGCTACACGTCAGATGTCGCCAGTCACGAGTACGGGGTTCGTTATCGGACGCGAACGCCCGGAGGCGACTATGCAAGAGAGAGCAGTAGTAGTCCGCCGGCGTAGCGCGTATCTGGATAACGACAATGCCGGAAAAGTGAATATCCGTGGCCCGACTTAGGTATGTTCGCAACATCTGCCTAGCATCCGGAGTGTTGATGTTCTCCCCGTGATGGTACTCTTGTTCAGTGCTTGAAAACACACAAAAGCTCAAGGGTCGGGAATGTAGAGCCGTTAAATCCAACTGTGCTTTTTTAATATACAACTAAGGCACCTGCAGCACCCCGCGGCCTCTCGAGCGCAGGCGACGGCGAATAAGGTAGTATAAGTCGCCACCCCAGCTAGCGTTGTTTAGCGCAATAGCCTGGAGCAAAGTAGCCAGATTAACAAACCGGGTTGAAACGGCTCGCAACAGGCACACAATGCATGTACAGTGTATTCCGCAACCGGTCTAGGCACCGGATTGTCGATCTGCAGGCAAGATGAAATCGGGAGATTATTTAATGTGCTAAAGAAGAAGGTGAGCGTGCAATTGATGGGGAAGAAATACTCCGTGACCGTTCCCAGGCTGAAGCAATACAGATTTATCCGTGGGTGCCCTGGCCAGGTCGAGTACATACAACTCAAGCTTCGAGTCTCGGATACGGTCGTCCCATGAGCTTTCACATATCACGACCCTTTATCCACAGGTCTACTGATCTATTCCTATGACGCATGGTACAGATCCCAATGAGCAGTGCAATCACTGGTAGAGGGGGTTCAGGGCTCGGCTGAGCCGATAGCAGCATTGGCCATCTGAGACACCATCAGGACGCTGCAACCGGAGTTCGATGGGCTCCTGTGTGTAGACGGCGTTACACGACTATATCGATCTGGAACAGGCAGCGCAAGGAAGGCCGGGTTTTTGCTATGTCTTCTTTCGACGTTTTCGGCCTGGAAGTTTCGGGCTTTCCAGGAGCCTAGTCAAAGTGGTCCGGAAATTTCCAGCCTAGGTTCAGGCGTCCCGACGCGAAGGTTGACATCAATAATCAAACGCCCAGGATTCGCCCCTGACGTCAATCACGCGTGCGGATATGAGAAGCACCGACCATGACAATACCTGCCCTAACCGGTGATAACTAAATGCGTGCTCGACCCACCCTGACCCGCCTCTTCTATGTTTATTCCGCACCGCGCGCGCAATCCATCCCGCTAACCGGATTAGCAGGCGTCAGAAAGACGAGGCTAGCGCACTCCAAGGCGTAACCAACTTCTTAAGTCCGTGAAGCATCAGCTAGAGCGCTTTTCAAATTTGACCTTACCTCTAAGAGAGAGAAATGCTTCGATTTTCCACGAGCCTTTTAATCATCTGTTACAGAATTATTGTTCAGATTGCTTTCTCCTGAGATTGTCGGACGTCCAGTCTTGGAGGTCCAGCTTATCCTGGGCCCAGTCTAGCCTAGGGTTACCATGTGGCGCCCCCGAGCTCTGGGGCGCACAGGGTTTCACTGTAAAATTCCGTTTACGAGGACGCGTTAGGGACGGCCCCGCTAGGACCAGCCTGTCCTGGTGCGTGCTGTCTGCGGTCATTAGGAAAAAGGGCGTCACCGGCTATTAAGAAGAAAGCCGGGGCCAGCAAGCAAGCTACTCTCGGCCCTTGGTCTTTAGGTTGAGTTGGTATGTCGCGCACATAGTTAGTGCAGTGGTCTTACGGGGGTAAATGAGGCTTACTCACCCAGCGTGCCACAGAAGTACAACGGAGGAGCGAGAAGACATTCTCTCGAGGTGGCCTTCTCTGGGACACTCGGTGCAAACTATGTGGCTCCATTTGGCCTAACTGATGGTAATGTCTGCAGATCATGCAACACCTCGAGCGCTATACCATATGTAGAAAGTGGGAGTCCAGACGATCCGCGGCCCTCAACAAGCTTGGGGGAAATGGTGCGCCGAGTAATGTGTTAACGGTGACGCAGAGAAGGGGCGTAGAGTTTACGGGGTCGGTCGCGCCGGCGACCATATGCGATCGACGCACTTCGTTTGAAACGACATAGTAGACCACAGGTCGCCGGCACGAATGCTGAGCAGACTTCCCAGCTTCGAGGCCAAGTATCAGGGGACACATAGAGGGAGAGTGGGTATTACCAAGTCCACGACGGGCGCGGACGACAATTACGGTTCATGTCTTTTGGATGGGAGGGAAATCAGTACCGGTCCCCAGAGAAGAGTGTTATCTAGGACATTCTTAGTCATTGAATACGATGAATTAAGTATATGGAGCTAGTAGCGTAGTTGTTTGAACACGAATCTTTTTCGGGAACCTGCTAGTAGTCCATATGCCCGAGACGAGAGGGAGGATTCGGCCTTTCGCGACCTTGTACGCTGGGTCATGAGCGGGACACAGATCGGGTCACTGGAAACTAATTCGAGTGCGCGAGCCATGAAGGAAGAAGGACACCTCTCCTCTGTCGTCGGAGGTACAGGTAGCTGAGTATCCGACTTGGACAATACTCCTAGTCAGCGAAGAAGCAGTCCTGGTAATCTAGACATTTCTGTCATGGGTCAGAATTATGGATTCATTTGAATTATTCGGCCAAGTTTTCGCCCGCTACATAGTGAAAGCACATTCGAAACCGACGTTGCCAATGCTCAAGTGACACCATTCAACCTCAGCGTTCGTTCGCATCCTTAAACCTAAGTCAATCGGCAAAGGTGAGGAGGTACCCTTGTGATCGATCGAACCGGTGAAGGTTGCACCGGTCCTCTCCGGTAAACGCTGGATCTGTAGCAGGTAGCTCCGGGAGGGAGGTCCGACGTTGCAGGCAGCAAGTAAGTATACTTCAGTGTAGATCTCTCTTACGATGGTAGAAGACTACGAGCGTTAAGCATTATTCTGACGCGGTATCCCACCAATTTTAGGTCTGTGGGGCATTTGTATCAACTTTTACTACACGAATGAGGTCGTTTCCCCCCTCATCCTCCATCCCTATCCACCCGGTTGCCGTTTCATTTTGTAACCTGAGAACTGTAAATATTCTTGATAAGCACGTGTTATACAGGTTAACTGGCAGGGAGATCGAGTCATCACCCTATATTTGCCAGCTAATATTGAGCCTCACTTACGCGGATGCAAGGGATCATAAAAAGTCATGCTGAATCTTACAAAGCGAGTCAGAGGGACAATGCGTATATTCGAGATTGGTGTGAACGCATATCATGTGGACAGACAATGTAGGTACATCACCGTGGCCTCTGGTAATTGGATAGGCGAGACCACGCTGCTGATCGAGTTGTATGGTCTCTCAACAGTCGCGGCGATAAAAATGGGAATGCGGCACTACGGGACATGCTCGCCGGCGCCGATTCTCAAAGTCGGCCTACTTGCGAACTACGACTAATAATGAATCATAACATCCACGATTCTGGGCGGGACCCTCCAATCTTAAGGATTAACAAATCAGAACTCCGGACTAGGCAATTACATTAGGCTTAGCCCGTCGAGTAGCGAATAATTACATTTGGGAAGTCAAGGACATCTAGGGTAGTCCATAGGGTTGGCTCTACTACGAAACGCTGGTCATACGCAACTAGAGTCGGAGATGGCCAACACGGGTGGAGTCGATGAAGCTTTCCGTCGACGAGCCCCGCCCGATCTTATGGCACCAAGCGGTATTCCCTACAGACTCCCTCCGGAGAACAGCCTATGGTTTGGTACTATTGCCATGATTGGCAGTTGTTCACACCCCCTAGCAATAAACCCCACTTTTCTCCATGCAAGCAAAACACACACCCCTCCTTAGCACACGTAACCGAGAGCCTGCCTACGACTGTGCACTTCCTCGACTGTCCGGAAGTACGCGCGTTTCACCGTCCGGCTTACCCTCGAACCACTTATGCCAAATAATTTGCGATCGGTTACCTGCTGACTCAGATCCCCGTGGGAGTATCGTGCCGAGTGTCTCACGCCGCTTGCATATAACAGCTCCAGTCGATACAAACCACCCAAGAGCTTCACACGGCGGACTGTCCCTAGCGAGATCCGAAGGCGCTCAACAGGGCGTCTTGACCTTGCCGTCGAGGTCTCAGTCCGGACTATAGTCGACGCCTTCAAAGGTCTAGATGCTGGTTTCTCGGTACTACGAATATGGTGCAAGACTACGCCGGATATAGTTTTTCTCTTCGTGATTCAAACGCTTCACTGCTACCCCCTTTAGTCTCAAGGCCGGATTGAATTTCGAAGTAGTGATTTGAGAGGCCTGGTCAACGTAATCTCGGGCGAGGAGGCTAGGATTGGCGCCCCCAAACAGCCCGGCATATGCTTACGTCGGTGTACCTATTGCTGCGGTTCTACACTCTGGGCTGCCAACAACTAGGCGGTATCGTGGCCGAGCAGCGTCTTAAGGCCGGTTCTACATACTCCGTACCGCGCCCGAGTATCAGCTAAGTCTCGAACCTATGGGGTCTAAGAGGGTATACCGTCCTTACAAGGCGGGACACTACGTCCGGGGTATGCGGCTTTCGGGAGAAATCTTAGACCCGTTAGAAAAGATGCCCTCGTGAAAGGCCCTCCTATCGTAACGCCGGTGACATTGAGCCCGACCCTGGAAAGGTCACTAGGCGATTTTTTTTTGTAGTACACCAAAGGGCCCAGCCGGGTGAGGGGGCGACTCCCATATACTGCGACCATGTTAAACCCTAGTACGCGCTCGCGTGGAGAACCTGGGGACTACGAGACCAAGCTGGTGCATCACCGGATTCCGCCTTTCAGTATAGATCGTCGCACAGTATACGACCCGGGGGCTCCATATCTCCCGGCTCCAAGCCAGCTGAGGCTGCCCCGGAGATAGCCCACATGGTGACTCCCGGCGCTTCAACCACCAGCTCCACTTCTGTTTAAGCCTGTTCCTAGTAAGTGTGTATAAAATTTGGCTGACAGACTCGGATTCTTAGATGGCTTTCACCACGTATCCTCTACGCCCCACCATTAGTGCGTGGGATGGCGCGGAAGTAGAGAGCTAAATACGGGGAGCTCGGCGGAAAATGGTTTTGTGTGCCTTAAGGTGACTTCCTTGGCTTTGAGGGGGGTACGCCGAACAGCTCGCGCCACACCCAGTTATGGGCCAGCGTAGTCCGTCCCAGCGCATGGAGGTCGCGCCTCCGCTGCGGAGTGCTAACGGTGGAGTTGTCAACCATCCTTTGACCACAAATAATTGCTATTTTACCGTCATGCCGCCCGTTTTATCCGTCGCAGCTTCGTCAGAACAAACGGGACGGCAGCCTATCGGAAACTGTTACGAATCGGAGGTGTGAATAAAGTAGGTCGCGTGCCTAATGTGTCAGTTGGGTCACGTATAACGAAAGGCGCTTGAGTCGCTATCTCTGCCACGGTGATATAACCAATGTTTTAAATTTGGCAATGGAGTCGTGATAGGACGGTCACAATCTAGCTAAATGGCCTGTGGGCCCCTCTCCCTATGGAACCCTTATAGCCACGTAGTCGTACACGCACCAACGTTCGGTAACACTCGTACGAAGGTGACTTGTGATGCTGTAGCGCCCCGTTCAATGCGTTGATTTGCGGGGTTTGTCACCCGACCCTTACCGTGGCTCTTAGTGCGGCGTTCTCCGTTACGCGCCGCTGTTCATTCGCGGAACTAGTGTCATCATGCCCAGGACATCGTGGGATTCGAGCCTGGGAGAGCGAGCGCCCCTTCCGTTATGAGACATTGCAGCCTGTTAACCAATATATCGCTTGCACGTCTGCCTGTGATGGTAGCGTTCTGCTTCTATGTCAACTCGTTAAACAGCATTTACCGTTCCCCCGGGCTGACACAAACTTGGCAAAGAGGCTTAGGTTGCGAAATCTCCACTAATAAATCGACCGACGGATTGTTGGCGCGGACAGATATTTTCCGAGTTAGGTACAAGCCTCCAAAACCCGGAGCATGCGGGATGTCAGTGACATTTTGGGCGGGTACGACAGATTTAGGGGGGCCCCCCTCGTTATCAAACGGGGCGAGGTCGAGTCGGTCACTACATTATCGACATGGAGGAGGGCCTAGCGTCTGGGTTAACGTCTTGGCAGATCGTATCTATCCCCGACGATAGAGGCAACAAGCAACAAGGCGGTTTAGAACACGGATCACGTTTAAAACTAGCATAGATGTTTTTCTCCGTTGATATTTAAGCAGGGGTTCCGAGTCCACAAATTAACCCGCTCTATTGTTCATCACCGACGTCTGAGTTAAACTCCGCTGATTTCCCTCGTTGGTAACCGGGATGCGCGGTCGCATTACCCCGAACGTGATCGAGATGAGTATTCGGTGACGAGCAAGGACCTACGACGCATAATCTGACAGGAAGGGAAGATACTGCTCCTCTTAGTAAACATAGCCGGGGGCCAGTAGCCTGTTTTTCTATACACATGGTACCTATGAAGAAGAAAGGTTCGCAGGATGACCCATATCCCACCCCGGGGTTTGCAGCATGCCCCTGACCGCCGCGTCAATGTTGCCCCGCGAATTTTCCTTGTCTCTCTAATCAAAAGATCCTGTGTTCGATTATCCGCCCCCGAAGCCTTGAGACGTAACCCACGTGCGGGATTGTAGTGGTATCTGGCGTGCAGACGCGATGTAAGTAAGGTGGAAGGTCCGGTAACTGCCTGACACTTTACCGGGTTGGAATTACCGTTCGGTTTATGCCGCCAGATCAGAATGTTTCACCTGAATTAGATAATTCGCAAGACGCCGCACGGGTCCTCCTCCCTACGCAAATGAACATAGAGTCTCCTGTGCAGAAATTGTAACTCTCGTATCAGGGATTGGGGCTTAACGATAACATTCTACACACCGACGCTAGAATCCTTGAATCGGTATGTCCCCCCAGATACGAGATGGATAATCGGTTCTTCGGACCTAGGAGCGTCATAGCAACGAAATGCCGTTTTTCACACGTCGCGAGAATTGACGGTCCCCGGTGTCAGGTAAGGGCGCGCGTTCTATTCTTGGTTTCAGTCCATGAACACTGCTAATGGGGCGGTGGGCAGTTACTTAATACGTGTTTCCTATCTCGATTGGGTGCCTACTAAGGCGAACCGCGCGGAATAATGGCGAATTGCTTAACCTCCGTCCCACGGGGTCAGATCACCGAACCGTGCGGTCTGCGCAAAACCTTCTGGCGCTTCCAAGTAATTCTCGCGTGTTGCCGGGTGTATCGAATCCTCTTCGATCCGCACACCGGGGACGTAATGCTAGGATTGCATGTGGAAGGCCTAAACGGCCTCTGAGGGAGCAGGGACTAGAACCCGTATAGCATTTGTGGATCTCACTAGGGTAGCAAAGGGACTTAGGTCCATCTATATAGCAAGCCACAGCAGTGTATCCATACTGTCTCTCCAGACTTGTCTGATATCTCTCCAGCAACTTTGCAGAGGTATTACTGACCACAACTGGTGATTGAAATATTCGTAGGTGAACGGACCTCCACCTTCGTCTACATTCCCATCACAGTTGTCTTAGGACCCGCACCCTCGAAGCTACGGGACGTCCTGACTGTCGACTCGCAGTACCACGGACAGCAAACGCGAAGTGAGCCTTTATTAGCCGGGAAGGTACCCCACGTATGCAAGCGCACCCTTATATGACGGATTCAAATTGCGGAATACAAGACTGTATACGTTTTGTAACTGTCGTTCCTGTTTCGTTTGTGGGGGCTTGTAGAGGAGGGGGGGCTGCCCCGATGGAAGGATCGCAACTTCCGCCCATTACCGGAGAACGAGGCTACGCCTGTCTGTGGCGAGGTGTTGAGATCTTAGCGAACGGGTTTCGGGGAAGTGTCCGCTAGCTACTATGTGGTGCCCCGTTCTAGTTCTCTAATAACATATCACCGACGGTTGTGGATTTTTCTCGCATGACAAATTTCATGAGTTATTATCACGTGAATACGAGCCAGGTGTAAGGGTGCCTCCATGTCCTATTCGTTTTCATGCTTTATTTAGACGATAACCAAGTGGAGGCGTCCTCGAATTGCATGTTTGCTATAAGACTGTGCAGCTTAATGACAGTCGGTCTTCTGTGGTCCCGTTTCACGCGTATGGGGCATTGTACCCCAGGTCATGCTACGATCCTAGCTCGTTTAACAACATCCGTTCCGCCTGCGGATTTCTGGCGAACTAGCATGTGACGGACAGTCGTAAAGTGCCTCACCCGTCCGCCTCTTTCCCCACTGATGGACGGTCCTCGCAACCCGTTGGCCATGGCTGCGCTGTTCTTCAACCTTGTTTCTCCCATTGTTTTACTCCCGTCTTGTGGTCTATTGCTACATTCCCATTAAACTCCCTCTGTAGCTTCTGTGAATTTACCGCTCTCGGTTGTAAAGACCTGTAATGCCTAACTAGCCATTAGTGGTTCCATCACTTTTGCGCACCGACGCTGCACATATCCTCTGTTATATCGGGGAATCCTATCTCCTATTAGAAGAGCGGTCGTTGGTCATAGTAATCATTTTAAACTACAGCTGGCTTATGACACTCGGCGAGAGTGTAATCAGTTTCCTCCTTTACAGGTGGGACCTTGCACCGGATAGTTCTCAGTGCCCAAATTCGTAACCAAGTTGGCCTAGGCCGAGGCTTACCCTACCAGATCCACAGAAAGAAAAAATTAAAATGATTCATTTTAATTACATATTGTAAGGTAAACCACATGCTTCCCGTTCATACGCCGGAGGGTGCGCTAAACTAGGGCATTTAAGATGGTCCCATATCATAAAGACATTTTAAACCATCCGGTTTACTGTGGCGATTGCCACTCGCTAGTGGCTTTATGTAAACATCGTTCGTATGGGTGTCGAAAGCTAGCTACATGCTATCATTTTACTGAGAGGGGTTCTCCCGGCGTCCCCTGTGAGTCACCGGCGCCGCGAACCAGGTTAGTCACAGCGTGGCTAAAAGCAAAACGTGCTTGGCTCGGCCACGGGTCTCCGTTTCCCTTAACCAGGAATAAAGAGCGTTTATCTGTTCCGTTACGTTGCAGTTGATTACATAGAGAATTAAAGCTCACCTCACGCCCAGCGGCCAACTGTGATACTCTGTTAGAAATTCTGTTTTCTGGGAGAACCCCGATGCATCAAGCGAGTTACGTTGTGAAAGCGTAGGTATTCCGTGAGGTGGGATTGGTGGGTCGTTATCTTCGGAACCATCCCGTCCGGTCCCTGCAATAATCGAGAACCTATGTCAAATAGGTCGCAACACCTTTCATTAACACGCGTATACAGAATTCGGGCGCTCGATGTTCTCGGTCTTTACTATTGAGGTGTGCTCATTACAAACTAGTATAGTGAGAAGGACTGAGATAATTGCATAGAGAACGCAGGTACTGATAATCCTCTTCACCAGCCGATGCCTGAAACGCCTGGAGCAAGAACTCCTTCTGGAGCAAATTTACTACCCATTGTAGGCACGGTCGTAAGTTACCGGTGTTTGACGGAGACAGACGCTCCCAAGCACGCACATTGTTCGGCACTTGGCTCAGCGCTGTACATTTCTCGGGGATTTCTATAGTCGAAAGTTGACTTAATATGAGACGTCGAACCTGGGGATGTATCCGTCGTGTAGATTCTAAGTATAATTATCAATGTGAGCGTACTCGGGCCTCCGCGCCGAAGCAGGCCCGAATCTATGCAAGGCCGGGCTCCGCTAAACTCTATCTTTATCGCGCGCAGATGCAATGTCCGCTAAAAGGAGTCACCCGAGGAGAAACCACGAACGTCTGGCTTCAGTAAGAGTTTCTACCGATAGACGAGTACTGCCTTCTCTGATAGTTTATCCTGTAATGGTTGCTTTCAAAGAGTTCTTGTCTATATGGCAGTATTCGCGGTACCTTGTGTCGTACGAAAGTCGACCCAAACTTAGTGGCAATACACAAATTCATGCGCGTCTTTTCTTAAAGCAGAGGAAAGCTAAAAAGTTTAAACGCACGGGCGCTGACCCTCGACGGGGCCGATGCAGCGACGGGACTGCTACCGCAACATCTGTCGCGCAGTCAGCTGGTATCCACAGTAGCTCGCTTAGATCATCAAATTGAAAGAAGCCAGCCGGGGTTCTTGCGCCTTTTTAACTAACAATTCCGCTCAGGAGTAGGCGGTGATACCATGTGAAGAGAAACAGGACTTGATAGTTATCACCTAGCCGGCCCCCCCTACCCTCCGCACCGTCTTCCAGCCTACGCCTTATCCAGCCACAGAACCTATTACAGAGCATCGGTCCAAGGACTAAGATCCCCATCTGCTTCAGCCTTTTTGTTCTACTGGGTGCTCGGTTGTGTACTCTGCAATGTCGGACGTTGAGCCCCTATACCGAACGAGAAAGTATCGCGCAAGCGGACGCCTTTAAGTGACTGATTTAAAGCGTTTCCTTAGACGGCACGAAGAACCTTCTCTTAAGCTGTCCGTTTGCTTGCGCGCCTCGAGCTCGGCATGCTGTTAGGAGGCCACGTCGTCCATAGTTTGATAGATTTTCAAGCGGAGGTAGTCTCATGCGTTAAAAGCCTGCATACAAAGGTCCGGGGGAATAGTATGTCCCCCTGTACTACCCAAAGATGAGAAAATAATAGTTCGTGACAACACAGGTTTGCATAAGCCATGGTTACTGTGGATGTTTACGGTTGTTCAGACGTCGCTCTCGCGAGGGCCTTCCTCGGCACTACCAAACAAGAAACGCCTTCGGTATGCATATGTTTCTAGAGACTTCGACGGGTTTCTGGAGCAGCTCAATATTGTCAGGCCTACTACCAAACGGACGACAAAGGACTAACTCTTGGGGAGCTCTCTGCTAGAAGGTACGCTAAAAGTGATGAAGTTAATGGGCCAACCGAGGTGTTGCCCTGTCTGTTTAACTATCGTCTCGCTTAGGCTTGCTGTGAATAGTATCCCTCTTTCCTGTACCTGACCGCACTTTAGCATAACTGTCACATGTGGCTTGCAGTCATTGTGCGGCAAATTGCCTAACCATGGCTTTAGCGGGACAAAAAGGTTATTAGTCAGGCCCTTATCCTGCGGTCAGGTCGCGCGTCTAGATATGGGAAGTCAGAGAACATGCCGAACACGAAGGTAACGCAGACGCGCTCTCTAAATTGATCGGGTTGTTACAGGACCGCGTCTCACTTGTTATCGTAGATTAGCTCGCTACCGGCGAGGTCTCGTGTGTACTATTGAAGGAGTTCTGGCCTGGTACTGGGGGCAACTCGCGTGACTTGAGTCTGTCCAACCGATTGTGAACGAAATTTCTTAGCAAAAACTTACCTGCCTTCCCTTGAGAAGTCCTATAGGACAGCGACGAAAACCATGGCAAAGGCGGGCCGCCAAATTTACGGTATCCTATGAGATAACGTGCATAAAAAACTCAATAGTCATGTTAGTGCGATGATAAGCGGATCAGAAAGCGCCTACTGGGGAAGCCTGCCCTAATGCTAATCATAGACTGCGGGTAACAGCCACTGGCTATTGAGTGGGTTTCCGCGTCGTCATTTACGCCGTCGCGAGGATGGAGCGGCGCCAAACGGTAAGTGGCGAGAAATAGACAAGCAGTCGCTTATGACCTTCAGCTATTTAGGCGGGACTGGCGGTCCCTTAAGTGTATACCGTTCGGTGTGTCCCTCTAGGCGCTACTACTCATAACGAACTGTAATTTGGGAGCCGCCGGAAGCAACTATAAGCCACACGCTCGTTCGGCGTGCCGCGTGTGACTGTGCAAATGGGCGACAGCAACACGCGTAGTTACGGACGCGCACGTGTGGCCCGACACGAGGGTATAGCAGAGATTTGCGGTGCATTGATACAGTATCACCTGCTTATAAATGTGCCACTTGGCTAATCGTCGTAGCGCGCCACCAGTACTGCGAGATTCATGCCGGGGGGGTCAAGTTAACTTGCGCGCGCCCTCCAGTGACCTGCAGAGCCGCCGCAGTAAAGGGAGATGGTGGGCCAACAGGACGTTGGGCCCGTACATCGTTGCCACAATGGGTACGAGGCGTTTACCAGTAATCAAAGGACCGGAAAGGCTGATTCGTTTGTCCCCCGTGAAGACCGCCTCCACTACGTCCTGGTTTCGCTACCATATACCTTTTCACAAAGAGCAACCTATTCAACGTTGATAAGCCCCCCTTCAGCGTAGGGTCCGCATATGAGAAATGCGGCTTGATGACGCGTGCAATAACAAGGATCACAGTTTCAATATAATCGTAAGTCCAACTTGCCGGCGCGTCAGACAGACCCTTAGTTCACACAATCTCCCTGCATGGGACCAACGATGTATGTGGTCACAAACTTAAGGATGGGAGAGAGTACTTTTAGACCGCCTATACGTAATTCCCCGGGTAGTCCCCAAGTTCAATTCGTTCTAAGTCCACAGCCATAATGACAGCGGCAATCGCCTTGAACGGGGGCAGTTAATCCGAAACACTCTAGCGGCTACAGACGATTGCGGCAATAAACGATCTAGTACACGTACATCGCAGGAGTGGCGGAAGACGAACAACTTGCGGTTCTGTGGCACCGATTTAGTCTAGGCGGTTGTGATAGATCAGATACGACGCAGAGATCGTGGAAACGTGCGCAGCCCGTCAACACGTCTTGGGCGCGATCGTTACTTTTGATCACCTGGGTCCCTTATACAACGCGAGCCCAATGTACAACGGTAGGACAGGAGAATTCGTTTTTCACTGGATTGTCTGTCTACCAGGATGTTCTAGCTTTCGTCGTTGTGCCTAAGTCAATGGTTACGGGGTAATTCGTAAGTAACGTTGAAGTCTGATGCCTCTTTGAATGTCATAAACTTCCAGTACGGAACCTGCGCTGCAGATTACCTAATCGAGACATGCCGGATATGCCCGTAAGCAGTTGATTAGTGGCCCCTACTGGCCAGGTGCACAGATCGTTAGCGCAGGATCTCCTGTGTCGCCGCTCGCAACGACTCCGCTCATCAGACCATGGGACTCATCGCACAGGATGTCGTACCTAGCGGTTATCCCGAAAATGGAGTTGGATCCTGAAAAATGTACGTTCATTACGCGAGGACTACGACCTGATTTCTGAATGTAGTACAAAATAATGCAGTTTACGATTGTTTGAACAAATCGAAGGTGTGACTCAGTCGATCTCACGGTGTTCACAGTCAAACAGGGCCTCCTGGGAGTCCTATGGCGAGGTCCTGTAAACGTTCGGCTACGTGCGAAGAACTTTGGAAGTTCCGAAGACTGGTAAACTTTTCATAGTCGTCCTAATCATGGTATTTAGGACCTACCCATCACAGGGTTCCTAGCTCGTTTTCGCGACCCGTATTGTGGAGACCCGATACGTTACCCCAGAGTGCCGAATTCTTGATGGGGAAGCTAGCCTGACGGTAGGAGGACCGCGTTTGCTTCAGAATTCTCGCTAGGCAGCCTTACTTTCCACGCCTGCTAAAACTAGTCATAACCTAAATGAATAGCGGTATGGATCCCAACCGGTCGGTCACCAATGGATACGGCTTTACTGGCCCGTGTAGATCCACTATACTCGGACGGGTAGTATAGAGCGAGCATAGGGTATTGGGCTCAGGCACTAGAGGGAGCCCAATACGCTGCGAATGGGTCAAAGGTCGCGTGACACGTGAATTCCGTTGGCAATCAAACCGACTAGTGCCGGATGCGCGAGTTGATTTACGTACTGCGCTGCCGTCGTCAAGCGCTTAGGGCCAGTAATTTATAACTGTCGATAGTCTAGTGGATGAAAGGCCACGAAAACATGACAGCGAGGCGGTAGGCCAGACTGCTCCGCTGTCAATACTAGGAAAACGGAGGTTCAGGTCTGCTAACTGTTCCCGCGGCTGAGGCGTTGAGTAGCTTCAAAGTGATGGTAGGTACTTTGGACGACCTGGAAACGCCCTCACTATCGTGGACTTCTGTCCAACGCTGACCTATTCGGCCCGTTGTGTAGGAATCGTAGCACCATGAATACGCGTCTCCGATAGCCCCTCTCGCCGGTCTCTGTGGTGCTCTCCTTTGTTTCCGAAGCTAGGCAGCATCCATTCTTGGTCGAGCGGTTACGGATGTGGCATTCACACCGAGCCCACGTACCTGATCGTTATCCATATTTCTCGATGTGGGCGCACGCCGTTGCGCGGTACAAAACTCAAGCCTGGCCGTATGCCGAGCCAGGTGATTCCCCCCTGAGGCTGTTTCTGGAGTCTTGAAAATAAGAAATTCTTTCTTATTCCGAAGATATGTCTTCCGATGAGCAAATAATACGAACGCGCTCACGCTTGAGATGGGAGGAACGACCCGGCGGCCATTTAGCCCTGGGCGCTGGTTCGGCACACTGCTCGGTCCGGGTTAACCAAAGGGTTGGCAAAAGATAAAGTCGGGCAGGAGGAAACGCCCTCCACAGTTGGGTAGCCAAATCGGACGGGCTGTACGCTCTACTGCGTACGCCCATGGGTTAGTGTTATTAGCTTTAAATAGCACCATGGCTTTGCTACAAGTGATAGTCAGAGCCAAGCTGATGACGGTTGTGGACGCATTACGCACTTTTGTTCTTTCGACTTCCTAAAGATGCACTCATTTTACTACCCCTGACATTGACTGCAAAGTGGCTCGGCTGGACTGCCGGACTAACAAAAACCGTGTAGTTCTCCTCGGCGTTACCCGTTGGCTGGTGTAATCCCACCATCGTGATAAAGGGTTTAGGCCTAAGACACCGGCGTCGTTTGTCAGCACTAGAGGCGGTCTTCTTGGGCGGCCTAAATTCTGTTTCAACCATGCACCACTGTAGCCCGCTCCCTTTCTGTCGAGTTCGGAATACAAACCAGATTGTATCGCCAACGTCATTCAACTACACTCCTGCCCCCGGCATTGTTAATTTACACGCTACCATCCTCGGCACCTCACCAAAAGAGTTGGCGAAACTTCTCTATCTGTCCGGACAGAATAATTGGATAGCCTAGGCGGGAAGCACGCGAGGGATAGGGCAAGCTGTAACGAGGCCAGAGAGGTCGGTGTGAGTTAGCTTGGAACTGACGCTAGTGGGCACTCGGCTTCCTCGGCAGTGCTTGTTAACAGTGTTGGATCTTCCCCGAATGATGATGCCAGAGGGACACCGGCTAATACATCTATCGTACTCTATAGGGGGTTAGTCATAAGCACGGAATGACGATCTCAAATCCCTGCACTATTGACCTCCTCTCGTCAAGCGGCTCGCTTTTTCGTTCTAGTGTTACCTAATTAAGCCAGTCGCGGCGCGTAGAAATGGAGTATCAGTATTACGTGGTTTAATCTCTTCTGGAGACGATACCAGTATTGGGAGAGTAGCGTAGCCTAGGACCGTGAGATGAGCCTCATCTGGCAATGGGATCCTTGTTGTAATGGGGAATCGCAGAAGTCCGTTTAGAGGATACGCCGCGAGTGGATGCGGTCATCGGGAGCGCATTCCAACTCCCAAAATTAAACGCGTTGGGTTGGTCGAAGGCCATTTCCGGTCCACAACTGCGAAGAACCTGGGTCTTGTTCTCATCTATCCCGGCAGTTCATTTGGCTCCCGCGGCATAACGGACAGGAGTTCCGGCATCTGTGTGCCGCTCCGAGCAGCACGGCGTACACTCTTGCTATTTATTGACTGAGATGGAATCGGTGAACTTGGTCTCGACCGTGTATGCCTACGACGGTATGCAACGCCAATAGAATTGATTGTAGATTCCTGCCGGCAAGAGTTGATTTCTCATTCAGTCACTGAAAATACTTGGCCCTATTGATCCATACGCAGGATCAAGGGAAAAAATAGAGGATGCTAGAACCGACAGGCCTCCACACTCCGTCCAATCGTACGGCAGTACGGAGGGTGAAACAAGAAGAGCGGAACTTATCCGCAGCGCCCCTCGTCCTTACGCATCCGTCAGTGCGGGCGCTTCATCGCGGCGAGGTTCGCACGCTGCTACGTCACAGTGGCAGGTTAAGTGGTCGAAAGGGTGGAGCGACGCCGATGGAGCTTGCTTTATTGTAAATGTTTCCTCCACTAGCAGATGGAAACCAATGCGGTGAGGCCTAGGCACTCGACGTGCCGCTACGAATTAACGAGTAGATGCCTGGAATCGAAGCATTATTCGCGCGGTGTGCACTAACTGGTCGTATGACGATATCATCAAATGGCCCGGAAATTGAAAGGGTGGCCGGCGAACGAGTCGAAGTCTATGGCCTGGGTAATGGAGAGCCGAATTCTTTAGGAATATCATCAAACGCCCTTACGAAACATCACCCGAACTAAAGCTGAGTGGGGATTGGCATTCGTAGAAGCGATGAGGAACCACGGGCAATTTGACTATCTCATCATCTTAATGTTCGGAGATAGGGCGGGTCGACCACGTCCGCAGTTACACCTGCCTCCCAGTGAGCTTGTCGAGTTACCGCCCACCTGTTTACTTAAAGCAGACGGATACGGTGGTGACCAAACAACGGCCTTAAACCAACATGGTCAGAGACTCAAGACCCGTTTCGTCGTGTTAAACGCTAGGTGATCTAGTCCGATGTAGGTGTCAATTTTTCGTATCAAAGATATTGCAGCGTCCGTAAAACACTAGACATTGACGCGGCCGGAGGCTAAATATGAAAGAGGGAGTATGATCCATTTATGTGGGTCAGGAATTTTTGCCTGAAACACCTCAATCTATGTCAGAATTCTGCCTTGTTCCCTATAATACCGATTTGCCGTTATGTGATCTTTCTCGCGCAGTACGTAATAGGTGGTGACATGGTAAGGTCCACCTCGTTTCTGCGATACTATGGTATCGAAGTATTTACACGGAAACGGGCAATTTGAGGGCTTGCAATCTGGCAGAAGTCTGTATGTCCCGCGCATGAGGTAGCGAGATAACGAGCACATACTCTGGAAGTTACACGGGGCTTACATGCCTTCAAGATCAGCTCCTCGCCCTCCCTGGGCATGCGTCAAAGAAATTATATTGACCCAAAATTCTACATTCCGAAAGACCAGCCTTTTCTATACCTATTTGCACGGCTGGGAAATGAGCTCGGGAGGTGTCGCACTGAGCTAGGAACTTAAAACTGGGCGCAATAGACATATAACTCCGCAGGATGGACCCCAACATGTGTACCGCTCATTCTACGAGCCGGAATGGTGTACAGTCACGGGTAGCGCTGTCAAACTCTGTGAGATCTACCCCGTCAGCCCCCCTTCGTGTCTGGACACTCGGCTACGAAGTACCAGAATATCCGCAAACAGTCCTGGTGGACTATTGACATAGTGGCATACGCACGACGCCCGTTCTAGCACACTGTCCATGGGTCGGAACACACGTGGCCGCCCCCCACCGTGACTTTTATTGGAACCGAGGTCGACCAGTTTCATCTACTCGCGATGAGACACAACCATAACGGATCGGCGAAAACTGCTACACAGCAATTCGTCCAGGTGGTATACGCGGGGCCAAAGCTGACGGACTTTGGAAACGCTATCTAGCAGTATGATCGTGTGCTAGTGCGGCACTTTGCCAGCAGCATAACAAGAATTTGGTGGAGAGGCCTGTAATACACACATGTTTCCCTCGTCCTATTTTGTCGCGCATGGCTATCTCCCTTTAAACGGCTTTAATGACAAGAGTGCACGCTGCCACGCCGCGAAGCGACTTTATTTACCCTTGCTTGGGGCCCCTAGTCTTAGACTTTGTAGATAATCCCCCCAATTGTCATGCTCACCCCTAGCGAGAAGGGTTTGGATCGGGTTCAGACGTCTGTACGTCCGGCTACCCACGTCTCCTGTAGCCTCTGGCTCCCTCTTGGGCTCCATGGCGATCCTATGCGGGTAGCTATCGGCTAATATGCTTTTCGCGGGTCCAGGCACGTCTATCAGGTCAGGCGTCTGGGTGGCCCTATTGTGAACTGGTCTCTTTCGTAAGCACGGGAAGGAGCAAGAATTCGGTTAGCGCGCGGACATGAGGGACCGATCCCTCACTGCGTGAGAGAGTTTCAACCGTCGAGTCGGCGATAGGCAATCGAGCCAGATGGGTACGTCTGGCTAAATAGCGAGCACACTGAAAATAGCCCGTGGACTCTGGAGTTGGAATGACAGTTCTCGCTGGGACTGCGAGAGTTCCACCCCCACACACCGTCGACATGTGTCCGTGTCCGACTCGCTTTAGGAAGTTGTCGTCGTGTTGACACTCAACATCGATTCGTTTACATATGATCCACTCTGCCATTGGCAATCTGATTGGAGATAGAATATCAGTATCACCTCTAGTTCTATTAATCCTGTATACAAACTGAATCAAACCAATCATTCACTGTGTAGCGCTAGCTGCGGTACCTAGGTACCTTCGGGAAGAGGGCTTCGCTCCTCTCTCTTCTTCACTTTCGATACTCTTTCCCATGGACCCTCCACGAACGTTGCCTGGTCTGATATGTGAGGAGGTATGGGAGGTCACACTAGCAGTTCGGTCAGCTGAAGACAGCACGGATCGGTCAACCACCTCACATGTGGGACCGCCCTGCCAGTTCCGAATCCATCCCCTTTCGGAATGGTCAGGATTAAGCTGCCGCATGGGTGGGACGTACTTAGAGGGTGGTAGAGGGGTTAGAATGCTAAGCCCAAAACGGACCACTAGAATAGCGTCGAAAAAGTGCTTCGGGTCAAGGTACACCACCAACCGTTGCCTCGGCAGATTGAACAGTTAGATGTCCGGGTTGGGCCTTAAAGACTAGACTCACAGCTTGGCGACTAGATTCGAATAACCAATAATAGAGTGCAATGAGATGATGGCTAAAGACGGGTTCCCAGGCACTCGCCAACCGGACACCGAGCTCATGGCATTACGGTTCCCGAAAATAAACTTCCATTTCGCTTGGATCGCCGAGAGCAGTGACCTCAGGTGACGCAGCTAATTACTCACTCGTGTAACACGCTATCAACGTGAACTTCGTAGTTGTCCGTTCACTTAGTCCTGACGTGGGCCTGACCTGACGGGGATGGCATACGTCCCAGCGCCTATGAAAATCTGACAGAGGCTGTTATTTATTGATATGGGTAGAGGGCAATCAGACACAAACTGCATGATTCGCGACGTGACGTAACTACCCTTTCACGTATGCTTCTGAGCAGGCTATTTCCATAGCGTGGGGGCCATTTGGCTCTAGGGTAGCAGTTTTAAAGCCCCCTCCTAACTATAACACTGAGTAAATTAAAGTCTGTGATGTAGCTCTGTCGCATCAGCGCTAACTCGCCCTCTTACCGCCCCGTGATCACATTATACACTTTCATCGTTCGGGAAGGGGAGATTGCCTGGACCTATTAATCAAAAGTATCGTCTTACGTTTCCGGTGACACGATTGCAAAGGAGCTGGCCGTAAGAGCGAGTTGAGTGGAACCTAGACTCTTTTTCTTGTACCATGGATGTTATGCATGAGAGACAGACGGACGGCCCGATGTACCGGCTATCCGCTCTCTACCCGCTGCCAGAATGTAATCAGCCGTTCGACACTTACAGCGGTCTTCCGACGATCGATTACCGCGTCGATTCAGTTGGTTAAATAGACATCTCTAATGCTAGCGAGGAAGAACTCGACCATCAGAGTGATTGCTAATCCCATCGTTCGCGGCCTGACTCCCGTTCGGATACATACCATACCGTATGTCCCAAAGGAATCAACTAACATCGCCTAGATCAATGATGCGCCCTTAGCTAAGCTACCCTGCGATTCGCTCAACAGAGGGCCCACGGTAGGCATGATGCTACACCATTCGTTCCATCAACTACGGGTTCGATATTGGAAAAAGAGAATAGCCCTCTTATTTGTTTGACAAAACTTATAGGGGTCGGGCCCTTATGTAATCCTTGACTCGTCTCCGATGACATTCGGGCCCTACTGCCCATCTGAATTTCTGTGAGCGTGCCCAAACCCTCACCTACGCCTCGAGGCGCGGCTATTCCGCATCGCCAAGGTGTTCAACAGGTGATCCAGTGCAGGGTCGACCACCCCGAACTCCGCACTGCCGGTTCTGTTTCTCAAGGAGACGCCCTAAGTGCTGACCTCCTGCACACACGGTATACCACCCCCAACGCCGTCCTACCCCCCCTCGAGGCGCGCTAACTACGGAACAGCTGCGCGCCTTAGGCGTGTCGATGGTATGAAGCTGCCCTCAAGGATAAAGTAACTGCGATACCTCCGTCGCCCAAGAGTTTCTTCGTCACCGCCCTTACCGGGGTGGCACATCGCTAGGGGCACACCGTATACGTATGAGGCTGTTCTGCATCCAGTCTCCCCTCCCTCATTAGGCAGTACCTGACCTACGTGCGCCATTTGTCGACTGTAAAGAGGGAAATTTTCAGGTCAGAGTTTAAATAGCCTAGTGACCGGTCGGCACGGACTCCTATGCCTCGGCAGGTCTG
>CBS7750
TCCGTCTTTCTTGAGTTAATAGTCTTAAAGGTGTTAGCCCTTGAAGGATAGACAGATTAAGGCCCTGGTCGTGTACCCCCACGACGAGTGACCGTCGTTCTTGTCCTTCGATACGTAACTTCGTAGTCTTCAGTGACCACATAAGATAGTACAGTTAGGTGTAATTTCTCGCTCGGACCGTATCCTCCTACACTCAATTTGGCAGGGGATCGTCGTTAGAGCAGTAGACGGCCTTCCTCCCGGTGATACGTACTTTATCAGAAAATCGTAAGCTGGGGGTTTATAATGAATATCGTGCACCATTTGTAGTTGGTTGATATACCGACGTGCTTTCTACTTAACTCAAAATGCCAAACTCTAGCAGAAGAGATCGGGAGCAAACAAAGGCGCCTCAGACCATGGGCCAGCACATCAATCCTCTATCCCCCCGTGGAAGTCCACGTTTGGGCCGGTGGCCGCGCGCCCCACTGAGTTGATAAGCGTCAATTCTGTCGAATTTGCCTCACCCGGTTAGTCACGCGTCAGCTGCAAGCAAGGTCAAAGTGGCCTGTCCAAAGCATAGGCGTCAGGCAGTTGGGGTGTGCTTCGATATCGCTAGCAGTTAATTAGTTTCCCTGGCCCTCGGTCAGAGTCTATTTCAAAACTGGTGCCGAAGCACCCAACTCTCCTAATGACATCGCGTGCCGTAATGATTTCGGCCGTAAACATTAATGCCAACTGTTAGGGTTAATTCCGGGCACCGCCGGCCCAAATAAAGTGAATGGTGGCGTTATGCGTGGGCCCGCATGGTCCCTCCTGACACCTACCGTATTTCGGCGGATCTCTCCCTCAGCGGGCGGGGCCCGGGTACGATTATCTAGTTTCATTCTGCCGCCGTTGACCGAGGGTTGAATGGCAAGGTTACTCGCAACCGCGTGGGTAGGCCTTCCCTTGTGTCACTGCCAGTGGGTACATAATCTCCATACTGACCAAACTTCGCGGCACTGAGTTACTGAGTCGGTGACGTGTCGAACCCTAGACTGATCGGACCATCCTCCGAAACTCTGGATTATCACCTCTTCAAACCCCATATCACCCCGCGTTGCGGAACAACCCCTGTTATTCCTCGTTAAAGCCGGGGATGGACAGCTCAGTCCATGCTATACGTTTAACCTGAACGCACCCTTACACGCGGCACATACAAGTAATCCGTAGTTCATGGAAGACAACCCGTGAGAAGATCGCTATGTACTTCCCGACTGCCTCTTCATCACACTCTACTGAATGAACGCGCACGCAACGTCAGTACTAGGTGGGGGCACTCGGTACTTCTGGACCCTCTCCAGAGTGGCTGATTCTCTCTGGAGAGACCGGGTGGGCTGTACCGAGGCCTCCTCAGTAGAGATATCGCTATATGATTACTAAGGAGTACGATTGGACTCGATTCGTGCAGCGCAAGGACTCTATCATAGTAAGAAACCCACCGTTCCTACGGTCGATTACTCACTATAAGGTTTAGGGAATCATGGCAGACGGAGACTTCGAGGGGGCCGCGACGGCGAAGGGGTGAGGTGCTCGGAATAAGCGGCCTGCGGTAGGTAAAACTAAGGCCGGACCGCCGGAAACGGCTGATATAGACACGGAGGTCTATGGTGGAAAAGCACGTTGCATATCACGGAACTGGCACATCTGCATAATGGCCCTAAGAGTATCCCAAAACAAGTTCGCTAGGCTTCGGGAGTAAAGACACCCCCTTATTTGAGCCAACACATGGTTCGATCCCTAATGCCAAGAGAGCAAAGGACCTGGTTTTTTAACAGTCAAGCGAACTGATTCCTAGGCACGTTTGCAGTTTGGCCGATTCAGGTCGTTCTCCTATATGGCGGCGTTTGCCGAAACTTAAGCAACGTACAGTTGCCACTGAGCCCTTAGGCTTTGGGGGGATTCTCGTTAGCGCTCTAGTGCCCACATAGCTTCTCATGAGGGCATACGGGTGGGGCGGGACGAGAGTAGCTACCTATAGATACGATGAGTTCTCCTCCTACTCTCAAACGGTTGTCAGATTGATGCACCCATTAAGTCAGAACGGAACGTCCGGGGTGTCACGCAAGGTTACGTTAATGGTAGCAGTAGGGACCTAGCCGGGCGCCTCACTTTCCAAAAGCTTCTCCTATATTACTCCGCTAATAATTGTTCTTGACATAAGGTAGGGGAAATAAACACAGAACACGTATGCCAAAGATGGGTAAGACCGGGCGCTTACTTATCGGCTACGTACCAGCATGTTCAGCCTCGCTTTTAGAGTGATTGCAATGTTGTAGATGCCATCTCTTGGCGATCCACAAGTACTGTCGGTCCCACCCAGAGGGCGGTAGCAACCTGAGAACAATCTTGTTGAGACGCACGCCTGGTCGGAGAACGCCACGCATTTAAGCACACGTCCATATTGTACCTGCGCAATGTACAGATGCTAGCGACAGTCTCGACCAAGCGTTACCCTACCGGTCGAAAAAATAACGAAGATCCAGAATAAAGATGCTATTCGTGGTCTCGAGGACGTGGTTTAGAAAGACGGTTCCCATTAGGGCAGTACTATGCCCCAGTCAGATGTGGCTCTAATTATATCCTACTGGAGCGCAAGCAGTGCATTGGGTGTTACGTGGATCCTTTGCGGTGCGGACAAAATGTGGCTAGATTCGCTTAACATTATTTGTATCCAAGGTGAACACAGCGGAAGACGCAGACGTAGTTCTGAATGTGTAGTACTCTTCCAATAGAGATCATGTATTAGCTCCCTGCGTCATCCTGGTTGTCGCGAGTAGGCATCGGGCCCTTGCTTGTCCCTCGATCACAAGTACCCACAATTCAGGGTCTCCCGGGGCATCCCAACTTACTTTTAAAATACTCCCACTGTTGGAAAGATAGGTCCGTGTGCCAAGAGGTCAACCTCACATCCCTCGAAGAGCACATACGTGGAGTACCGTGTCCTGACAGTACATAGATTTGAGTTATGGTTCGTCCATTAGGGCACTTTGATGTCAGTTTATGTGAGGGATGACCGTATGCTAAATGTGGAGGGAGACCATCCTTCCTCCTTTTCGCAATGTATCGACAACTGGGAAATCTACTGGTCATTGTGCCTACGACTCGAAGAGAAATCTGTAACAAGGAGCGGATTAGACAATTCTCTAGCTACGCAATTCTAGCCTCCGGAGCTCTAATCTTCCCCGCGGTCCCGAAGCTGCCGGGTAAATCTAATCAGCAAAGGTCGCTCATAGGTTTCAGAGTGCAAGTTATACAGGGGTCCAATAACTAACTGACGAGTCGACGGACAAACAATCGCTAGGCTGGACTACCTACAAAGACGTCGTTCTGCCCGCAACTTACTTTTCATTGTACTCTGGTGATCCGAAAATCACGTTCGGTACACATAATAAGTAGCTTAACATCGCTTAGTCGTGGAAGTCTTTTAGCGTTGAAAACTCCGGAGTAAGTCCTTTACCCCGTATCTGTCTTTACACAAGTGAAAACGCGCTCTACGTCGGTGTCAGCCCTTCCTCTTAGTTGCCTCTCTTCACTGATCCACTAGACGACAAACTTCGGAGGGTGTCACTCGCATCCAGTGGCCGTGGCTTCAGGCTAGAGACGGTAGTTTTTACTTTCCAAACACTCGCGGAGCTAGGGCGAGTAGGTGCTCCTTTTTTACCTATTCTAATTGACACGGTGGGTGCGTAAATTAGACTTAAGTCCAAAAAACTGCTACAGGTACTTAATACGCATGACATACGAAACTCGGATATGTTTTGTATGTAAACCCAAAGTTGGACTCCACAGATCACTTTAAAGCCAAAACAGGTAGATGAATCATCCTATGTAGGTTTGATTCTTACATCTTCTTAGGCTTGTATGACCGATGGCAAAAGAGGCGAGCCATTTCCATGTTTACAAGGAACAGCATGTCGCCTTCTAACGGCCGTCGGCCTGCGGGACGGCCTGAAGCAGGCTCCCTGCGATGGGCCTAATTGGTCGTCCTCGTGAGCAGTGATTATAGCGGTTCCCGGCGAGGGTCAATGTAGGCTCGGTGCAGGTTGCTGGCCCGGGCTTATTTCTTGTGGGTGAACCCGTAGGAACTCAAAATAGGAATCCGAGAAGCTCATGATCAGGGGCATTGACATTGCAAGGGATTAGGGGTGGTACGGTGCATTCCACTTGGAACTATGAATAGACAACTCATTTGATTAGGGAACCGAGTAGAACCTATATTGGGCAATGTCACCTTTCGTGGGCAAGAAACCGGAGGCCAGGAGTTGCTGAGGAACAACTATAGGTGAGACTATGATAAATGGCACGGGCCGTGCGTCCGCGACGCCAGTGTCGGTGATAGCAATTGGATGACCCTCAAATATGCACTTAGCTTCGATGGACACGAATCCCGAAGGTCTATCCCAGATCGAGTACTCCCGTGGCTCGGCCTCGGTATTACTTTGCTGCGTCTAACGTGGTGGGATACGACGTGTGGGTAAAAGATACAGTTTATTCTTCGACGGCCTTCATCGAACAGACCGCCCCCCCCCTCAAAACAACGCGACGTAGTGTTTTGGCTGACAGAGAACAATAAGTCAGGACAGTTCTACGTCGTAGTGGTTGACCTATTGCAACGCGTCGCCCCGATTAGATCGGCCTTGGGACGCCTTTATATCCCAAGTCGGAACTAAAAGGTGCGCCTTATTCTTGCTTTTGTATCGGTCGTGTGTCCAGCGGTGGTATCTAATAGCTCGACTTCGCTTTTTGGCCTTGAATCCGCCCTGGAGGGATCTAGGACACATGTCAGACTCGGCACGGATCACCTCGTTTCAAAAAGGGCCCCAAATAACGGTTGTCGGCATGCCCGGTAGTGCTCAGGGTTGTAGTGGGTGGACGAGCGTCACGTCAGATTAGAGCGGTCGAAGTACGGTTAGCCGCGCAACGTAAGGATTGTGTTGACCTGCCCAACGCGGCGGCGGAACTCACGTCTCACGACTTGGTAAATAACCTGGTACCGCTTCTTGGTGCAGTGCCCCGCAAAACGTGCGCGGCGTGGAATGTCAATCGAGTGTATCGACTGAGAGTAGGCGTCTGTCCTCACAGCCTCCATTGTTCCATCCCCTTCGTGAAGGCCAGACTGGCGTACGACACGTTGAGCCATTCCTACGCACTTGTCTCTTATTTACATAAAAAATACTTATCGCCAGTCGACAGGCCTATATTTGAGAGTCTCCAGTCCTCCATTTGCTGATCCCTATTGGCCGCATTCAAGCCATCGCCGCTTGGCGGACTGAGGGCTCAGGGGGGCTGCCCGTATACGTGTACCCTAGAATAGAGTTTAAGCATAACACTCTGAGTATGACGGCCATTAGCACTTGTGGTAGAGTGCGGAGCTCTCTAGTTTCTAACTATAAGATCTGCAACACGGTACTGTCGATCGCGGCTCACGAATCGAATAGGAACATTTCCTCTTTGCAGTGAGAGCGGGTGGCAGTAAGCTCGAGGGCCCACTACCCGTTTCCGCGGCTGATGGAAATCTATTAAAGCGTGCCCAGTCTCTAAAAAGCTGTTTATATTTTTTCGATATGAACCGTATTGAGGGAAATGGTGTCCTTAGCAGGAATCGCTTCAAGTGGGTGTTCATGCGGATCTTAATTGCTCACTGGATAAGAAAAGTGGATTCGCAGTATTAGCCCAGATAGGGCTTCTACTAACATCATTTTTTTTCGAACGTCGGTTACATACAGTTTTCCGCTGCTCCGGGTAGGAAGAGCGATGATGGAGCAAGGATCTGCTGCCCTGGTGCGAGAAATTAGCGGCGTCGACGCCGTCACAGAGGCTAACCCCTCTAGGGGCCCTAGTGGTGTTTTGCGTGCGCGTGAGCGCCTAACTCGCTTCCCTGGATCCTCCTCGCGATACTGCTTGTGGCTGGTGTACACCTTGCGGGCATGAGAGGACCCACATATGGCGTGAGTACAATCACAGTCTTAGAGGACTGGCGCTCCTATCTGTTCATGCGGTATTCTAATTGCTCCGGGAGCGTCCGTAACGGAGCGGATCCGCGTCCTGCAACACCCCGTGGATTCGTTGATGTGGATTTGACGGTGCAGAAAACGAGAAAACATGGCCACGTGAAGTGGTCGCCATCTTCGACTGAGATCCATCTGGTAATTGCCGAGCGAGGATATAACTGGCAGTAAATTATGGGGACGTCAGTCCACTTTCCAGCATGATCGCGTCGCACACCCGCTCCACGCTCGCGGCAGTGCTGTAGCGAAAATCACTGTTACTGTGCCCTCAACAGCTCTTGCATTCAACTAGAGCGGGTCTAACGTCATTCCTTCGGCGCTGCTCCGATAATGGGATACGAGCGCAAGCACGCCCGTTATTAAATGCCGGAGCTGACGCTCCTCACGGGAGCCAATTTGACCTTCTAACATACCGATGCAGGCTGCTCGTTTATGTCACATCTCGTGAACTACTGGTGTCTTGGCGCTCGACATAGATTCTCGCCATAGGACACTTAGCAACAATTATGGTCGGCTTCAAAACGCTCCCTGTTACCGATACCGATTGCATTTGGATGCGGGTGGGAATTAGTTCTACCAGGGCCTGGTGTCGGCCCCTGACGCCTTTCTTAATTAATTAGGAGGCCCACGGGTAGCAAGGGAAACCGAGGCACTACCGCAAAAGAGGAATAAGGGTAGTGCCTCTGGGCTGAGTCTGTGTGTTTGTATCAACGCACAAGAGAAATCCCACATACCAACCTCCTCTTAGAAGCCCTCATGTCAATTTGTCCTGCCCAATATCGCCGCACCGTTATCAGCATTTCAAGCAATGGCGAGGTACCTTTACAGCCGCATATTAAACGAGGTGACTTGCCGCCTGGGAAAGGCAAGACCCCCCCAACCGTGTGCTTGTCCGAGGGCTATCGCAAGTTGGGCACATTTCCCACGTTCATCCATCCGCCTTCGGAAGCTACGCTAACTTAGGACCAGATGTTAGCGGCGCAGTTTAACGCTTCGGAGTCTCGAACATGTTCGCCGCGTAAGACTAATAAATGGGTGAATCAGGTACCTGTTCTCCGATGTTTAGTGGGAGTTCTACCGTTCATTTTCACGTACCCGAGACAAACCCAAGTTTCCGCGTGAGCACTCGCAAATTAGGCGATGCCAAATTCATGCCCGAGAATGCAACCCAGATAATTCTGTAGAGTCTACCAGCGAAAGCCACACAATTGCCTCAAACCTCCGTCCTGAACAACGACCATTGTACGCTGAGAGAGCCTTATATTGTGCGGCGCCGAACATGCTCGGCGTCAGTCAATAGGACGCTGATTATCCCAGAAATATGGAGACTTCATTTCGCTTTCTCTTAAAGCATCAGGTTTTTCTCACCCACGTCAACAGTATAGGTCATAGGTACCACCACTATGCCTGGAGAAGGTCCTGATGGTGAAAAGCGGCTCACGGGGAGGATACTTACAGACACGCACCAACACTGCAACGGCTTGGGTGTGAGAAAATGTAATCTCTTCGACTCTAATTGTGGACCTTTTTGTCAGGAGCGTCTACGAGATGGGGGCTTGAGTCATGGACAAGTCGCAGGGTGCCAGTTCCTGACATGGACATCAAGCTGTCGCAACTGACGTTGGCTTCTTGGAATGGAACTGAGTTCTGTGACTTGAAGTTGAAGCTCCGACGTCCAGAGACCATGTCGTAGTTACGCCGACTCTTAGCCTCAAGGGTCGTGGCAGACCTTTCCAGAGCTCTGGCGGCCAGGTCGATAGAGGGAGCGACTGCTGCCGGGTCTTACTTGACAATTATGATATCGACTGCGCGACCCTTCTCCACCGCCAATTCGCGGAGGAACATGTCCAAGGCGTCTGACGAGCAATTGGAAATGGGTGAGATTTGGCTCTCCAGCGCCGGGCCCCAAGTGGGCGCAGAGTTGCATCTCATCGCAGAAGACCAGGCACACGGCTCACGTCCTTTCCACTACAAGGTAACGATTGAAGATTAGGTTCTGTCTCTATAATAGTCGTGACTGGACGTAGACCGTCTCTGGTGGGGTTGAGTAGCATCTTCCTTTATACGGCCCCATGCGCTAACTGACGACTCGTACGCGAAGTACGCACCCAGGCAATCGGAGTTCTAACATCCTGTACCCGTGCACCGACCTTCCCACGAATCATTGGGAAAATAGCGTTAACGCTCTGAAAGCGACGGCAGTTCCGGTACACGAGCATCAATCGTTATCGACTGGAGCGGCACCACGCTATAGGCTCTTGATTGGATGCGCTTCTACTCGCCCTCTACTGAGCACCGACAAAATAACAAAATCGGGAGATGCTTCCCGGTCGCAAACATGTAGAGATGGTGGCGGTTACTCCCAATTCGCGCGTGGTGTGCGCACTTGACAGAAGAACCGGCGTCGGTTTTGGCTTTCCCCGCGGTCGGAGGCTCAGTAAAGTCCTCAATTCCGTGGACTTCCTGCAAACTCTTGCACAGGGTTGACGACTGAAAGTAACGATCGGCCTGGTTAACACAGTCGATAGAGATTTGTCAGGCCTCGCTGATGGAATATCGCGTCTTCATGCTTCGCAATAACAGAAGAAGTAGGAGAGTAGAACTGAGGAACATGCACTGGAAGCAGCCGTCATCTGTAAATCCGTCATTTGGTAATCGGGTTCGGGATCTATTGCATTTGACCGTAGTGAACGGCGCCCACCAGTATTGCGCTAGCAACACTGTTCGAAGGTACCACGGGTGGATTTCAGTAGTTTTAACCGCGTTGTCAATGTGACGGGAGAACCGTGGACCATAAATAAGTTGCCGATTTAGCTATCTAAGGTTACAAGGGCGGCTGGAACTACATCCGAACGACCAAAGATCGATCCGATCAGTGCTTCCTACCCTGCCATTCCGCCTGGACGGCGGCCCTACTTGTCGCACTGCCTGCTCCGATTCTCGTTGGAATACTAAGAAGAGCATTCGGTTCCCTTATTGAGTTCCCAGGACAGATTTTTTAGAAAGCGTCCTACAGTCGGCGGCTGGACGGAACTCGCGATAAGGGCAAAAAGAAATAGACACAGTCTGCCCGGAGAGAAAGGGTGCTAGCTACAATAAACGCCGGCAGAACGATTTGTGGAATAGAAATTCAATAACCGTAATGTCCGTAATTCGAGCTAGGGGAACAGTGCCATAGTCAAGGAAGCCCATCGCTGGATAGACGACGTGAGTCGCCGTCGTCAAGCTAGTTATCGGTAAAAGCTAGCAATGCCTTTGCTGTATATGAATTGATCAAAACACGATAGCAGTTTTGTGAGGGAAGGCATGCTCTCCCCGGAATTGACTACTAGGAGTCAATAGCTACTCTTGGTCCGAGTGCCCGACATGAGGAGTCGTGTCCAATTTATTTCTCATAGAGGAGCGCTTCGTCCTCGACCATACTCTTACGGTTCTGTGGCAACCGTGTGGATGGCTACGAAAATAACTTGCTAAAGAAGTTTAACCCTGGTATTGCGGGAAAGATGTCATACGTTAAGTGATTCGATAACGATTTTCCTCTCCTTTGGCTATTACATTACAAAGAATAAGCAAAACTGGCCCTTTGTCGCGCAGTGAGGAGACAGCACGACGTCGGCTGGAGTGCGTACTGACGCCGAAGCTCCCACACACCCACGTCTCTGCCAAATTGTCCCCAAAGGTCTCAGCGTGGAGCCTTTCTCCCAGTGGGGGCGTTTCACCATCCCATTTTTTGTACGAAACGAAAGCCAGATAGGATTAAACTCTATGTGACAAATTATTTTCTGGTCCAGACGAGTGGTGAGGAGACTACAACGAGTGGAGCCGGTAAAGCCCCAAGCTCCCACAGCTATCGCCCCGCACTTCCCAGAAGAGCCGGATCAGGGATCAAAGAAGTCCGCATCCGGCGCTTCGGGTTCCTTGCGCCTACGATAGGGGGACCTGGGGCTTTCTCAATAAGTGACCGATGGAAAACTAATCTATTACTGGCCCCAGCGACTGTAATGGTGCGCCACTGCGTAGCCACCGTGATGACAGTCTGGAGGGTAGTCTCTAGGTCAAGAATTCGGATAATATTTGCGGGTTCTGCCCTCCTGGCACGATAAGAGCATTAACGAATGCCGGAGGATTCCTTATCAGGCATTGGGCGTAAGAATATCTTCCACTGACTGTCCGGGGTTTTTAAGCCAAATTTGGATGCAAGGACCCACGGGTAAATGCGGTTGGCGTCCTCGATCTAGCAGGCGACCCCGGTTTTATACTAACGGGCCGCATTCTGACCCGTCTTCTCCCGGAGGTGCTTATTTTGCTCGTCTAGACGTACTCCTCCTCTACCCACGCCAGGCATGGTCATCAGGGTACCGGCTTGAGTATGGGGGGACTTCCTTATTTGTAGAACCGAATCACGTGGGCTAACTAGTGAGTTGGCTGTATCGGGAGGAACCGACCTCTCCGCAGTACCCCGATCCAGTGAGAAAGCGGCGCATCGGGACCGCTAATGGACCGAATCTTGGTAAAATCGAACCAATTGCCAGGGCGTAATCATCTCTCTTAATGCTCCCTGCCCCGCGCTCAATACCCCCGAGCTTTACCCGCCGGGCAACTCGCTTTAACTATACGACGTAATGTTGTTTTTCCTCCCGTACCATGTTTGAGCTCTATTGCCAATTCGCGTGCAAGTCGTAAGACTATCTGTTCGCCTGGAAATGAGTGGCATAAGTGCATTAATTATTCGTTTCATTTCCACGGTTGGATCACACTTGCTACGTCGGGAGCGCGTCCCGAAAGGAACCCGGAAGATTCCCGGTTGCTAAACCCTCTTCTCGTCCGGTTTGTTGAACCGCAAGAAGAAACATCCGCCATAAGTCCAACCGGGTAGGGCAGAGCGCGAACATCCTGGGCTAAATAAACTTGGCAGACGGATTGACAGTCCATGGATATTACTACGTCGTCCTCCATGCTGGTTACGTCTTGTGGGTGTTATTGCTCTCTACTGTCACCTCTTTCCGCCCCATCCTCTGTTATCACAGGATCACCTCTGAATTTGACTACGAGCAGAGATGAACACCTGCGGATCCCCCTATCTCTGCAGGGTTGGTCCAGAGGCTTTGGGGGTCGTTACTCGTCTTAAGACACGGTCTCGTATATTCCATACCCCCAAACCGAAATTGGCTCTTTTGTAAACATTCCACTAGGTCACACAGCTCCACAAATAGAGATGTCTACCTACTGACAGAAATCATTCTTGGACGCCAAGCGAGGCCATTGTCCAAGTATTTACAGACGCGCAATGTAAGGAACAGCTGGTAGGAGGAATGATACCTCAGCTGCTACGAAGCACGCATGATGTGAAGTTACACGGCCATGGGATGGCCGCGAACCTATGAATAAACAACAAACAACTACTTCATAGACTAATATCCAGAAGGGACGCTCGACGAATCCTAGCTCGGCAGGAAGGTTGCTTCCTATCCTATTCCATCCAACTCAAACGATCGGACTGGATTCTGCATGACTCCCACTTCAGGTGGAATGTGCACTGCCATGGCGCGGGCTAATCTATATGATTAGAAAAATGTAAGATCGAAGGAATACAGAATATCCCCCGGTCGGATGTTGCAGTCGTGCGGTCTTTATCGCGCCTAGACAAGACTGAGGCCAAGCACGCTCCCGAACTTACAATGCTGTATTTTTGGAATAATGTAACACAAACTTGGGTAGATGTGAAGAAACCCTCCGTAACTCTAGTCAAACCCTGACGAGGTCTGCGGATTCCCATTATCTGTGCAGGGCCGGCTGCGTGTAACCTCTTAATTTGACAGGCGTCCACAGTCGTGGGGGGAAAATGCTAATCTCACATACGTTCTAGTCACTCCATCGATGAAGCATTTAAAGTCTAAGACCCCTGACGTGATAGTCTGCCCCCAACATGCTCGGGCGGCGCAAGATATTTGTCTCACTCCCACAGAGTATCTAGAGGTCCTCCGGTACCTCCGACCCGATAAGACATGCCAGAGATGCATGGTTTACGGATATTTCCTGTGCCGAATCCCTGTAGGTCGTCACTAGTGGGTGCCTTAGATTCTCTGACGACCACTCCGTTACCGTCGCCTTCCACCTATATCTTTGAACTATACAACCCGAGTAGTACTGTACCGCCGGAGGCCTGTGCTACCAGCGGAAGCGTTCCCGTTGTCATTCCCCCCCTTGCTGCACGACAGGCACCCCGCGGCGCACCAGCCGAGACCCTTAGTGACATTAAGAACGTACCCACCTAAGTATCAAACTACGTTTCATGCCCAGTTGAGGAAGCCTTTAAGCATGAAAGCTTTGTCGCGTCCGCACGACAAGATTTTTCAATATCCCTCATATCCCCACCGGTCTTTGACATGTCTGAGCCTATTCGGGCATACAGCTGTAGTAGCGCACGCAGGCGGACGGGGCGCTTAGCCTCTGATAGGTACAACAACCCCAGGTATGGAGCTTCTAGTCCTACCGGGCCGTATTCAAGAGGTGGGGGGCCACCACCGCATGAGTCTGGTCCGAGTAGGGATAAGGACGTTAGGCGGCGGACTGCGCTGCGCTCTCCCAGTGGGAAATGCTCATTTTCTGGGCCATATAGTGGCTCTAATAAGGGACCCGGGCTCCTTGGCAATGGCCCCGGCGAACATCGGTATGCTTTGTTCACGTTCGCGGACCCGATGCTGAGTTTGTTGAGTTAAATTAAGGAAGATTCGCCATATAATACCTTCAGTAATCGATCCCAGCAGATAATCTAGCGATCCCGCTGTCCGGTAGCTATAGGAGCCGCAGGGCGTAGCTTTCTTTCTCGGTTGTGGGGAGGTCTATTAAATGTGGAGAGAGTCGCGTATGGCACCTAGAAGCTGAATGGTAGGGCGGACACAACGACCATGTCGTTTGGACTCCGCCTTTATTCCACGGACAAAACCCTTAACGACTCATGATGTATCTGGTGAGACCAAATTGTGTGGCCATATGTCCTAGAAGTGGGCGGCGCCTTTTTCGAAGGACCAATAAGCCTATTTCACTGCGTTCTATCCGAACAAGGTCCATGCATAGGGAGCCTGAATACTAGAGTAGCTTTTCCCACTCCTACTTAGTCAACGCGGAGGCCATCAGCATGGCGGACTCACGCCCGCTAGGGCTTCGGGCACAGGGAGAGCATGGGAAAGGACAGTGTGGGTATAGGGCAATCAGTAAGCGCCCCATATGAGTGGGCAGCAAACTCGGCCGTCACCGGTCCGTACTATACAGCTACGTTAGAGAATTGGCGGGCGTAAGAAAGCGGACAGTATGCGGCGTTTCCGCCGTCATGCAACTAGTAAGAGGAAATAAGTCATTCCTTGCCTTCGCGGGCACCGTTGTACGCGGTGATCGCACCAGGGGTAGCTGGAAACGGCCCCCTCACTTACTGGACTCGTCGACCCCAACATACTTTTTTCCTTTGCTCAGCTCTTAGAATATCTACCGTTTCCAACATGTCGAGATGGTTCTCCATCGTCCTCGTCTTTAGGAGCATTTCGTCGGCCGTTAGGTCTTTCGCTTTATTGGTGCGAACCGTGAATTAATCATCGATGTGCGCCGTTTTTATCTATCTCCGTGATTCAGACTAGAGAGAGTACCCATCATAGGACTATCTGTTCCGTGGTCCAGAACTATTGGGCCGTGTACCGCAAGTGCGGAACGATCGTTTGCTATACCCGGACGGGGACGGGGTGCCTATCCGGCGGTACCTATAAAATAAGCGGACTATCAAGGTATTCCGTGCCGTTGTTTTAGGTTGGCGGGAAGGCAAACTGAACATTTTCAGGCGCTTATGAGATTATACTCGGCCCGCAGAAGGTCGATACTTGCAGAACACAGGTCTCTGGACCAGCCAGGCGTCATATGCTGGTTCAGCGCATGTTACGGATTGCGTCAGCCTACCCAATAGTATTTCACTGCGCTTCTAACGTCTCGGTCCTGGTTTGTTCTTAGTCTAGCCCAGACAGAAGCTGGCCTCGGTCCGCCGGCGTAGTGTTCCGGACCCTAGATGCCACAGTAAAGAGGACGAGCAATTCGTACCAAATTATGGGGAAAAAACGAGCTTAATCCAAGATGGGGCCGAACGGCGCAATGCTCGTTAGCGAAAGGCTGATGAATACACGAGGCTCAGATCTCCATATACCGAATGATTCTTGTGAGCCCCGTTTTAGACCCGTGCGTCGTCGACCTCCCTGTCGTCTTTCAACACCTGAGCCGATCTTTGTTAGCCGTGCAACCTACGAGATATCTAGGGATCCGCGCAAGCCGGAAGGCCCGTCAAACGTATCATTCGACTATAGATTTGGCGAACACGCCTGGAAGTTGGTGTGTGCTCTAATTCGGTCGGTAAATGATAAATTAGGGAGTGAGGACTTGGTTGAAGCCGGGCGCCGACTCGCGTGACAGCGGCTCAGTGCACTCTCCGTAGACATCGCCATCCTGATCTAATTTTCGGATGTAAGACGAGTGCCAGATATTCTAGAAATCCCCGCGTTCATCACTGGGAACAAGTTCTAAGATTCGCGAGCTCTAGAATCTCCGCTTTAAATGAAAGCGCACGGCGATTAGGAATTCTGGTGCAAGCCTACACACTCCGCGGTGATTTCCGGTCCCGCAGTAGGCTGCCCCTCACCATGTTTTCATGGATCTATTGCGGCCCCCAAGGAAAAGCCACATTCCGTTCATTTGGAGCGTTCTTATGTTGAACGTTGGACAGTTCTCCAGCACCATGATACGCTGTATCCACTACCTTCCCTGGATAGAGAGCGTATCCCAGCCCACGCTATCGGTAGTCCAGTTCCATCCTGTCGCCATGCAGGAACGTGTATCGTCGTAGCCAAATACCCTTCCAGAGCTCTAGTGGTAAGGACATTACGAGTCTTAGAACGCTTCTGCATCGCTTCGACAAACAACAACTGAAGTTGATCAACCGCATTAAGGGATGACCTTACGAAACTGTTCCGGCACACTTCGACTCGCTGGTAAGAACCTCGAAGCGTCCTTAGTAGTGTCTTGATAACGCGCGATGGGCCGACCGCAGATTCTTAGCTCTTCCGCTCCTTCTCTTGGGAAGGATGGACTGAAGCGACCCTTACCGCCCATATATCCTGCAACTTATCCCTCTGCAAGTATTACTGAGAACTAAACAGCGACGCCACTATTTGCACCAATCGTTATGAACGATGGTGGTAATGGTAATGGAATCTGGTTGTCCTCGAAAGGCGTTACTTAGTCAGTGGTCGCTAGAGTGGGAAGCAGAAGCTCATTTCTGATTCGTTTTTTAAGACTAGCACTAATCCCAACACTCAGGGGTAGTCAGGGTCGTAGCCAACGGGTATCCGGCCGGGAACGTTTCCCCTCGTAGCTGCGTCTATACTACTTTCTGGCCGGCTTTGATAGAGTCCCGACCCCCACCACCTGGGCCGTACACCGCCCCGTTTACCGTAGTAGAACACAACCGGTTAGAGATATACTTCCATGAGTTCCAAACATAGCGGCCCCAATAGGTTCGAGCACAAGGCCCGCAAAAATAAGCGCCTCAATGTTTGATGGAGACCCAGGAAGCGGCCATTGCATATCGTAGGATGGACGTTCTAGCAATAGGTCAACAACTCATACTGGCGCCAATGGTCGCTTTTAGTGTTCCTTTGAAGTTAGAAAACACCCTCAGAGTGTGCCGGGCTAAATCGGAGTTAATTCGTTAATGTGACGAACGCTGCTACCAGTCCAGTAGCCTTTCTTTATCGGGGACATCTCTAAACGATTACAACCTTCATCTTAGCTCGTTCTATCATTGCCATAGGTATCGTCAGCGAGTAGAGTATACAGGTGGGATGGTTACCGATACCCCTGTTTCCGACCATACAAAAGTGGTCACCACGAAATAAAAACATAAGCTTTCCTCCCGGTTGTGTCCAGCAAATAGATGACGACGGCGTTCTCATTAGGATACAGTGCTCACTCTACACCCACTGTGTAGCCAATGTCCGGGAACCAATACAAAGGGCCACTCAGTGCCTAAGATGGAGCGAAATCAATCAACACTAAATGCCCAAGTTGTATGTGAGGCCTTGAGCCATAGTAAGACTCTGATGGGAATAAGCGTCAAAGGGGGCGAGCGAAAGCGAGTGGGAACGGAGAACCCATTTAATTCTGACTCAGTTGATCCAAATCATATGGGGGTCTCTGTAGTGCTCCCTTAATCAAATCCGGGGCGGTCTCGTTGACTTTCGGGAGACCAGATTACAATAAGAAAACGTAATTATGTTTACCGTTGTCGCATTATATCCCGACATGTCAATACTACCATGGGAGCAACTCCAAGAACAATGGAGCCGGGGGCCGGATCTGCCACGGGCGCAAATCCGTTTCGGCCTGCTAGTACGACTATCCTAAATGACAGGCGCACTCCAACTTCCAAACGCACCCGACCGTGCCTTCAAGAGCGGGGGAAAAGCCCAGCATTGCTTTGAAGGACTCGACTTCAGGTCCGAGGCAAAAGTTCGTGATCTGGTGCAGGTAGCTGTGATCTCAGGACAGCCCCAGATCCAAGGAAATGTGGCGGTGTCTCAAGAGGCTATGGGATACGACACGTAGGTCAACGAGGACTAAGGTGACTAGCATATGAGTAGCGCTATACCACCTGCCCGATAGAGGATCCACTAGGGTCTACTCGACTATCACTGAGCGACTGGGCTTGCTGACCCGGGCCTGTCTGGCCGCCCGGGACCACGCACTGGAAAGAGTAAATATAATTCCCTGGGCTACCAGACAGTCCCGTATGCTTGGAGCGGTATAGATGGGGTCTGTGTCACCGGTCAACGAGGTCACTTGGGTGGACTAACGAGTGTGGCCTCATGTCAGTACGCTACTATATCCCCGGCGGGAACGAAGTAGGCTGCCGGGCGGCACAGCCGCACCACGGGCCGTAATTGGAATATGTTTTTTCATCCCGCACTAATGCGAAGGAACCTCGCGTAGACAAAGGACACACATGGAATCGGCGCTACCATTCGTTTGGACCCCGTGTTGGGGGGACTCTGTTTAAGATGAACGTGAGGCCGCGGGCTAGTTTGACATCGCTTACGACTTATCGACATGTGAATACTAGAAATGCTCGCAACCCCTTCAGCACAAATTGTCGTACCATCGTTTATCTGCCAGGAGGCGAGTTTTGGTTGTCGAGGACAAAAAACCAGGAAGGCCGCGAGTGACAGCGATCTAGTTATCCGGACGGGGGGGTTGTTACCACCTTCGGCTAGCGGCCGTACTACGGAGGCTCCGAACTCCGCTTCGCGCGTCTTGACGGGTCCCATGGTCCATACATCCGGGTTCCCGTGAAGGGTGAATTATTTTGGCTTAGACACACCAGGCAAGGGGAAATACACAACCAACGTCATGCAATTCGAACGCGTCTTTTACACACTGTGTGAACCTCCTCGAGCTAGACAGGGTTAGGTAGCGGCCCTGTTCAATGGATTCAACCCCTCCTATCCCCTATCGTCCCGACACAAGTGCCTAAGTGAGGTACCTTGCTTCACCCATACAGTAGGCTTGAAATCAATGTAGAATGGCAGAGTTCGCCACTGTTCCTTTGTCCGTGTTTATAGTCGCTAGAACAGTGAACTCTCCTTAAGACTGAGGCGACGAGAGATCTTGCTGCCGTTCGGCTCAATTAGCGCACACCCGCTTTCTCTGGAATTAGTTGTTATCCGACTTCAGACTATAGAGTACGGGTCGACATTTGGACTGAAGTTAGTTGTTAGAGTTCTCGGACACAGTGACTGGCCGGATAGATTCTTGAAATTGTAAGCACTCTGTCCTGACGGTCCTTTGCCACAAAATTCTCTGACGTGATGAAAAGATCTAGATGATCTGTCATGGAGTATCTAGCCACACCGTCCCGGATGGGCGACTAGTGGTGGCTCCCCGCCAACCCACAAACGGGCGCGCCTTACTGTTAAAATAAATCGCCAACGGTTACTTTGACACGCTTGCTAGCGGAAGCATTTATCTGTGATCGAATCCCGGATTCTTTTCGACCTCCAGTAGGCGCCTCCCCCCCAAACGGACCACTTTAGAAGGCCATAGCGAACGTGCGAGATTGTAGACGAGGCCCTGGGCAGTTACCTCAGGCGCGACGGACATTTGAAATATCATATGCAGCTAAGAAGAGAGATTTCTCAGCTGCGACGGTTGCGACGATGAACTATAGCTTGCCAGCTCGTGAGGCTCAAGGACGTGACGTTAGAGGGAGAGTTACTCTCCTGACGATAAATGCTGCATACCAACAGACACAAGTATCGCACGCCCCGCTACGCCGCCTTGAGGCATGGAGTCGTGACCCCGAGTAACGGAAAGGACGTCTCTTATACTTCGCCATTCTAGTTCAGACCCGATGGTAAGGCCCATCGGTGGGCTTCGGTTCTAATAGGTCCTCTAAATATGTTTTCTTGGCTTCTTGAACCGGCGACCGATTAGTTGGAATCCAACGCACTTGCTGCTTCTGGTTATTGAAACCTGAAGTAATCTCCCAACGCAGCTAACGCGCTGCCAGCTCGCCCACCGGCGCTAGGTTCATACATGCTTGACGTGCCGTCTACTCGGCGGAACCCACATTATAATATCTTCCGCTCCTGGTCCCGATTTCTTTGCGTGGTTACGTTTTAAGTTTTAAAGTGCCACCGCGTATGCGGAGGCTTACCGATAGATCGGGGCAGACGCTAACGCAAACCTAGTACTTATCGACGATTGATATTTACAGTCAACTGGTGCGGAGGCGGGCGATTCGCCCTGCGCTTCGCAGTCGTTGCAAGGTACCTTATCAATATAGAGCCTGGACGGCTGGCGAGGCCACATCGTGGTGAGTGCGCTCATTACTTTTGAAGCGGAGCATGGATGTTCACTAGGTCACTGCCAATCACGTGGGGGTGGGTTCTCCATTTTTTACACTTGGGGAATGCGGTAGCTACAATGGCAGAGTGAATCTCTCGCGGTGAATTTCCTAACGGTTTAGTCATGAGCGCCGTGCCGTAGACCGCTTAGGTAATATGTATCGGAAGTGCTTACCGCACATGTTTAACTCCGCAGGGGTGGCACATGATGATCCTCCGGGTTAGCAGTTTCCTCGTCGCCTCACCGGTAGGGCTCCTAGCCAGATCTAACGGTTGGTGCCCGCAGCTAGACGACGGGCTCAGGATCTGCGGATAAGGTATGGCAAACATCACTGAGTATCGTCACATCTCGATCTACAATCAATTATACAACTTGTCCATCCACACATCACATCCCGGCGAAGTTTTTCTCGTTCGCACCCCAGCCGCTCCGCCCTATACGCCATATTGATTGTAGCTTGCGACTGTTTGGCAGTAGTAGGCTGGACGTTTTATGCAACTTTAGCGCTTCCTCTGGAAGCCCTAGCCAGACGCGCTTACCGGAGAAGCGCCCTCAGGCCCTACACCAATTCAGATCACTTAGGCGACCTCGTATGTCACCCTTCGAATAGTCCTCTATTGACTTGCGTTGAACACGACGTTTACTAATCACAGCCGCTGAAATGCAGTACCCACTAGGACCCGAATAATCGAACGGTCTATCCGAACTGAAGGTCCGGCTTAATTACAAAGGGCGTCAACGCGACGGCTCATCGTGAATCTTTATGTGAGTCCGATTGTGTCCGGAATAAACGCAAAGGGCAGGGTATTTAGGGTAGCTAACGCAGCGTGGTTCTGGACAACACCCCCATGCCCTAACAGCGTAGGAAAACTACATTCCGGACGCTGGTAAATTCCCAAGGGATGTGTATCATGGTGTACCACCGCGATGATTCCAGTCTACAGTATCGGCTTCAGCCATGAGCCTATTTCGTAGCCGTTAATCATAGAGGCCGGCTACGAAACATAGCCTCCTCTCCCGTGTGAAGGTCATATTGCCCCTTCCTCTCTGGTAGTGCGGTCGCCCTTGCGCTTAGCTATGGAACGACGGAGTACCAGGTTGGCGTTTCATGAAGGGTACTATTCGAATTATGTATATGTTTCACAGGAAGGAAATTATCGGGAGCTTGAGTAGTGTTGCATCATCTTATCCACCGTAAGGGTACTGCCGACACGTCGTGATTGCGCAGGTATACCTCTAGTTAACAGCTGAAAATGCTCCATTTATCAAACTGAAGAGACAAGTGAGACCCCATTGTTTAAGTTTTAGTTGATCTGTTGTATTCGGTTATTACGCGAGTCCTTTGGCCGCCCTCGATTGTCCGGAGATCATTAACACAGCAACGTGAAGAGGTGTGCACCGCCGCCTGCCTTTTATTGACTACGACATCATTGCGCCCAACTGGGTTCTCCTCCGAACGCGTCCTCTGCTCTAACAACGTCGCACGCGCAGAACTCTTCGCATTTGTAAACAAGAGAGATGCCAAGAGGAACTTTTCAAGACTCGCCTGAGACTCAGATGATCTCCTCGGAGGATTATTCCCTATTCATGCAGCACTTTTTGCCGAGAGGCTTTCGGTACATCGATTTGCATCTAGTTGCACATCCAGTATGCTCCACTGAGGTGTGAAATTTGTAGAAGTTTATATCCGCAAAATTGGTCGGTCTACATTTGGATGCCCCGGACGACGCAGCTCGACATCAAGAGTTAGAGAGCGCGTATTGAGGCGCCCTCTGTTTGGGAGAATAGAGGAATGGATCGACAATTTAGGTCCCGCGGCGGGCCAACAGTCTCGACTGCACAAACGGACCAAGGCGGCTCCCGGAACCGATGGATAATAACATCTTCACGCTTTCATGGTGTCGTTGCGGCATAACTTCGGTGCTCTATCCCGGACATGCTTTTGGCCACCCGCATCTGCCTGCGTTCGCACCTTTTCTCCACAGAATTGGTTCGCAGGAAACCCACTCCCCTGCCACCTCACCGGGGCCGCGGCCCCCCCGTTTTCGCGTTAACTCTCGTCGGTACCTATCAAAGGCCGCTTAAATACCACGATGTGAAAATGGAGATATTGGGAGGGCAATGCTTCCTACGCATACGGCTTAAAATTACGGCACGATCAAGCGGTATGCTGGACCGCGATCAGAATGCTATTCGAGTACGCGCTAGTTCGGTAGTACGGGTTGACACGATTTGATACTGCAGTAGCCCGAGGATGGTCCGTCAATTCCAAATCGCCCTGGGTTGTCATCCGTAATATTATCATCTTATCCATCATTTGGGGCTGCGCAGGGAGCCGGTGACCCGTAAAGCGTTCTTCTCACCCCACCTCAACGCTATGCCGAATCGTTGTGTGTGTCAGCGGTATTCCATGTCAGTCAAACGGAGACGCCTAGTTCGGGGTGAAAGAAAAATCAACCACATAATGCACACTATCGCTGGTTGGCTACATTATAACCACCGACGTCCCACCACCTCGACTCCGGGTCTATGCATGGGTAGGCCGCCAACGCGCTCGTCAACTTGCCGCACAGATGGACTAACCATTTTAGGCGGCATATCGGATGTTGTAGTGCCCCCCGGTTTCCTTCGAGTCGAAGTTAGAAGTGGTCATAGAGACCGCGATACTACTTAGCCTTAACTGACGCGACGCTGCTAGTGGCGCCACCGTCAGGGTACCCAATCAGACTGAATCTATCACGCCTAAGTCAGCACACAGGACGCCATTTGTTCGGATAATGGCCGGGAACCTAACTCTGGTGACATTGTTAGCACATATAACCGGTTCTACCGGAAGACGTGGGATCCTCATCGTAAAAACTGGCGACCATACATGGTACACAGTTTTGTCGGGTGTGATTTCGACATAGGTGCAGATCCCTCGTCCCATATGGATGCGCTCTAGAAGAATGACCTCGGCCCCATGCATCCCCACGAGCATCCTGCTCGGTATCCAAGGAGGTATCCTCACGGCCCCACAACGTCGTTCTGGGACCCTCATAGGCACAGCAGGATGCGTTCATGCGTAATCCGCTCGCCTGGTGCGGGGCGCTTCAATTCCGCTCAGGACAACGAAGAAACACATATGCAGGGGCGCCTTGAATGCGCAAAGCAGCACAGAGACTAGGCTCTCCGATACTCAGGACTGGTTCTTATATACTGAAGAGCTCCCTCAAAACCGCTAGATAGCCAGCAAGTCTTTAGCATAGCTGGTGTGCCGCATATGCATCGGATTCTTCAAACATCGTTCCTCCATCACCCCGAGGTACCGCTACACGCGAATGAGAGTGGGGGGGATGGACCGTTGGGTTTAGGGGCCTCTATGTGTTCTATAAGAAGCGTCAGTTTCGTTTTTGTCTGTTTCGTCTGATAACTAGTTCTCTTGCTGAACAAGGATTTCACGTTAGGGGCCCTTGCATTTCGCGAATCGCACCTATCGCACATGGAACGGGGAAGTGAGGTCTCCGAGTTGTAATCCCTTATGGCTGTATCATGGTCGAAGCAGCAGAATCCTAGTGAGGATCTTTTCAGTACCCTAATGGCGCTCAGGTACGGCGTCTTGACTCGTTCCCGATTCTCTGGGGTATTCGGGGGTAGCAGGCTATAGACCACCCACGTCCGGGTGCCAATAGGCCTTCCGTGCATTGGATAACCGTTTAGCCTGGGAAGTGCTGGAACGCAGCCACCGATTCCCGTTGTCTGATATAGGCAACTGGAGTAGCCTCTTTTGGTATTGCGTAAACGGTCACTGTCACGCCTCCAACTTCTACGCCAGCGCGTCGGACAGGATAATCCAGCGTGCATGCGAGACGAGGATAAAAGCGTTCACTGTGCAATGCTTCCCAACAGATACGGCCGCGCCCGGTTCCCACGAACGTCCCCACGTCCATTATGGGACTACTCGAGTCGCTGGAGCGTCGGCAGTCTTGCTAGCACTCCAGGAGTGAGTGACCACCAGAATCATAATGCTTTGTCCCAAGGACAGCTAGGTTAAACTATGCAGTGTCGTCTTGCCATGGATACTTAGGATCGTAATAATGGGCGGGGGTAGCAGTACTATTTATTCGCGACGAGTCGTCGAGCTGTACGGATCGCTCTACGGTCTTGAGTGACAGCATTGCGCAAGGCTCCGAAAATGACCGATGACGAAATTATTGGGCTTTGCCGGGACGATTGGGTGTGACGCGCACTAAGCGCGTAATGGTTGGCAGACGGCTGATTTAAGCTGTTCTTTACGCACATCAACTGGAAAATATGTTTCCTACTGCAGAAGGACGCGGGGGAGGTAATGCCAGACAACCCCGTCTATCAATCCAGTAATTTGATGGTCAGGCGGAACTTGCAGTTTTTTGATATGCATGGATGACTTATGGGAAAAATTGCATGCGGCACGTAAATCTCTAACTTTGACTGTCGGTTCAAGAGAAGGGTATGGACTAATACGGCGGATAGCTTCTTGACTTTCCCTCAGAAAAGAGCCGCCCCACAGAGACGATTAATCTAGCCCGCAGTCAGCGGCACGTTTCAGTGATGAGGCCGGTGCGAGTGGCAGCGTTCCGCACCTGCCTGTATAGAACTTCACGACGTGTAGCGTATTCCTAATCTAAACCTTAGACCATATTCAAACCACGAAAATCCCACTTCAAGGCTACGCAACATTATGCAACCCTTAATCTAGGGGTGGTCAGCTCCACGTGGTTGTCTTATCGCCTCCTCTGCAATTGTTTTATTTGCGTTGGACCTCAGTTAATCACACCTGATTAAACGCAAATGCCTAGCTGGTCATAGAACTACTCGTTGCATAGGGCTCGACCGGAGGGAAAGATAGTACGCTAGGTGTCTCTACCAATCGAGAAATCGCCCCTTCGGGTTTTAAAGTCCGTATTGGCACTCTGGCCGAACATGTGCAAATAACACACATATCGACAGTTTTGGGGTGAGGGTCTAGTATTGCCTCCAATAGTTGCTTTATAACATAGAATACTCTCGGGCTCTGCACGACACCGCGGTTTAAACGAGATAGTTGGATACCCGGTATTAACAACGGGATCGCTAGAGTAGTACGCAACAATCGGGTATGACCTCCTCGATAGGAAGTACGGTGTTAGTGGTGTTATTAACGAGCCGCTTTGCAATCCTTCGCGACTGAGCAACTTTGCGATTCGCCTCTCGATCCCGCCCACTGCTTCCCAGATGTAAGTTTGAGACAGTCACTTCCGGAATCAAACGGGGCTGTCCAGCTTGGAGTCACGCTTGCGCTCGCTGGGGATGTCGGTTAGTATGTATCAAGTTAGTGTGCAAGCATCGGCCGTCCCTTAAACTGCGACCTCCAAGTCTATAGACTTACGCTTTTACGAGGCTGGGCAGTGGTTCCGGCGACGTATACAGAGGCACATCTCTATCATGAAGCCTGTAAGAGAGCCCTAGGGACGAATATCGTCAGTTAAAATGTCGCTGTTCGTGGTTGAAAGACTATAGCTATCTCCACGGCTACTATGAGAGCCTTGGACCAAATTAAGATATGTCCACGGAGTTTCGGATCATGCCTCCTTGACGAGATTGCAGACCTATGGAAAGAAAAGCATCAAGAGGGCTATCTGCGTTCTTTCTCTTGCTATCCAACCCCGTCCGGCCTGAACGCATTCCCGTCTACAGCGGATTTGCGGCTCGATGGGTCGGAAACGACAGTTTTGGGTAGGAACTGCCCCGCGCGCGCGCCGGATATGTAACCCTATAGCTCAAACACCGCCTCACGAGGGCCTATCAAGTCCATTCAAGCTTGTCACTGTCACGCGCGGATCCCGAAACAGTAGGGGACGTAGAAGCATCCAATTTTTGAGAGCACCGGCGTGACGCAAGGCCTGAGGGGCCAAATATTCACTCAGTTTTGTGCGTGGCACTAATCACCTCCTAATCTCCCGCCGCTTCCTGACTTCACCCGAAGGTAGACGTAATAACCTACTGTTTCTATCAGATCGCCAAGTACGGGCTCTCTCCCGGATTTTTAGTGACCTTTCCATCACTGCAACTCCTCTTCGGTAACTTAACCAAAGCCGATTGAGCGCACGTACCTAGGGAACCCTGGGCGACCTTTGCTGTTGTCTGGACCAGCCGTATCGCGACGGGGACCCGAAAGAGTGGGATGCGATCTGGGACGGCACCGGAGGGCCTACTGGAAGGCTGGATTGCTGGACAGTAGTTCTGTCGTCCTTGATTGGATAGCTGGATCACGGTTGGACATAGTAGGATGTTTTCACTAACAGAAAACCAAGGCCGGCGGCTGGCGCATTTGACGACAGCTTACCCAATATAACTTCATCAACCTCTCAGCATGCGAGATTGAGCTCATTAGCGTGGGTATACGATAAACAAGACCATCCACATCTGACCTCATCTGTGGTTAAAGGATCCCAAAACTGTATGGTTCACGCGGACGACCGGACCTCACAAGCGATCTCCCACACGTAAGGTGATAAGGTTGCGGAATGCCCGAGCAACTCACATTAGACTTCCGGCATAATCATTCGGACGCGATAGTGGCGGGTGTCTCGTCGATTTCTTTGTTTGCTCGTGTTGTCATCTGGAGTCCCATCCGATGGCAGACCCAGCCTGGAAGGGACGCAGGCTGCCTGATACCCATTCTAGTACACTCAGTGCAGTCACGTAACTATATCCACTAAGCGGAATCGTAGTCTGATGAATAGCATTAGCTATGACGGTCTTTTAACGCTCGACGTGGGATGAAAGTAAATTGTCGAGAAGCATTCTATCACGGGAGGAAGAGGTCCACGGGTTGCAAGTCTCCCTGTGATGTCTGATCTACCCCTCAGTCATCCATAAGTGCAGCCCTCGGTTCATCAAACTAGTTTCAGTGCCAACAATGACTGGCCTAGCAGAAAAGTGCTTTCGAGCCGAATGCCCCAAAGCACCGACTATTTTCTGGGGACAGCGTGGGCTCATACTGAGACGCTAGGCCGCTAGATTATTGAGGAGTGAAGACGTCTTCGATGGTCATCACCTAGTGCCCCACGGAGGGGGTGTATTTAATCGCTGACCGTGTTTTAGGTGTAGATGCGAATACGCTTGACGCGGTGATTAGAAAATCCGAAAGGGCCCAAGTGTTCCCCACCAGGGCTGCATGGGTAACTTCCCGGGGTAAGAGGGTGGCGTGGGTCGTGACGCGATCACGCTCCACCTCCCGCGTCATAGCCATTAGCAGCGTCATTGCGCGTTTGGCCCGTGTAGGATCGGGGCTGACAAAGTCGACCTGGCGTGCGAGCTGTTTCCCGGTATCGTAGGCTAATAACAGGTGAAATTTAGAGCATAATGCTGGGCGAAATGACCATCAAAAGCTGGTGGTTACATCCGTAATGGTGGCCCACGCGGGTTAACGCCTTTCGTGAACGTCTACTAGGACACAAGCAAGAGTCCACGGCCGATCAACCTCGGCTCATGTCCCAGGCTTGGTGGCGGCGGGGCAGAGGGCACGTTATGGGTCACCAAATGGGTCCGTGCGAACTATGGACCACTGGATTGGGTTTGGCATCTACGTGCGGAGTGGAGGTCGGTTGGCGCGTCCCACGAGCGCAGTGAGTTGCTTGTATAACCGAGTCCTTGGCCCGGGTAACCCATCAGCCCCCGGTACACGGTTCTCGTGTCGCAACCTAACCATGCGGAGTGAGGATCTGCGGTCCTCACCTGGGGCGCACGCCAATGTTATCGGACGCTGTGGCCCAACCATGCCGGCATAGGCCATTAACTAGTTACATGACCTCCCAGAACGCTCTCTTAGGCCACTCGACGCGTGTATGTCACTGTTACTGTTCCACCTCGGATGACTCTTGAATAGCACCTCCACGTTGCTAAGCTAGTCCTTAACTCTTTCCGAGACTTTAGACAAAGGGACCAGGAGCACCTCTATGTTCTAGTTCTTAACCTTGACACATAGGAATAATTTCCCAACGTAAACTGATTCAGACCGAGGGTATAGAGGCGTACGCAACTCAGTAAGCCGCACTCCTCGTGAGGCCGATGTATACAGGGCGGACATGAGCGAAGAGTTTCTCGACAAAGACTTAAACGCCATCCATATAAAGTAGGTTGAAATGTGCTATAATATCGGTTACTATACCCTGTACAGGTACTTTGGGAGAAACATGGGCATCTAAAACGGATGCGGGCACCGCAACAGAACAGCGTGGGTTTTCATTACTGTCGACTATGAGCGTTATGGACCTTCACAACGATAGAACATTCATACAGAGGAACTATTCGGAATAAAGCTTGAGACGCGGTCGGTGCGAGAAACATACTCGTTGAACCAAAGATCGCCCGTACACGTAACCGGACGACCTGCGGACCATAACTGCGTGCTCAGCCTCATTATACAGATCTTCGGCTTATTCAGGCCGTAGGCTGACTGGCTCTTTTCTTGCCTTCTTTCTGGCCGGTAGGACCCCGAGAAGGCCAGCTTCGCGTTTTTAGCCAGTAGTAAGCCTAGACAGGTGGGGACGTCCCCCTAATATTCGCGTGGGTTGCGCATTATCAAGGGATGGCGTATGTTGGCGCATGCACCCTGAGAGGGAACTATCACGTTGTTCATTCAGGTGGTTACGCACACGCGCTACAAAAGGACGGGGCAGTCATCGGTGAGCTAGATCACTTACCATGTTGAAAGGAGTCTGCAATCGGGTAATAAGTAAGCGCCACCCGTTATAGGACAATTGTATGCAGACGAATATTCGAGTCACTCTTCAGATGGTTCTATTCTTACTTACGCTATAGAGCCTTGGCCAGGCCCGAGCATCTCGTATCGTCACCGAATTTGCCGGCCCCGCTAATCCTTTTTTGCCGCCTGGTTGTCATGGTCCCAATGTATGATAACCGTTCACACACGCTTCTGACACAGCCCTTGTGAGTCCATCGTAAGAATGGAGAAGTATTCTGCCGGACCTCCAGAAACGAAAGTCTGCCACGCGCTCTTCGAACTTTGTACCGTGGTTCCATTATGAATACCTATAGCGACCTGGTGAGCCGTATAAAAATTTGTATAGGTTGGGGCCTTGACAAACGCAGGCCCATGTTGAGCGGAGTGACGGTTAGCCGGAGAGTCACCTTAAGACAGTCGGTGGCGATATCGTCTGAAGTCACGATTCTTATTGCACTCCGGGTTCGTGATCAAGTGTTTCGTAACGGAGGAATCGGAGACTCCGGCCCGGTTCACGGGATCGGACGTTGATTTTGAAATCAACTGACGCCCAGTTACCACGGTACGTGTGTTAAGATAATACGCGAAGGCAGTACGACCATTGCGCGCATCGCGCTAAAACTGCGCTTGCCCCTAAGCTTATGGGGCTTCGATTCTGCAGTACCGGCGCTATCAACGTAGGGGGACGCTCGCGCCAAATCACTGCAAATCATCAAGTTGAAGTATTTATAACGTAACGAATAATCACGGCGATCAACCAGCACTCCATGCGTCAGCGAAGATATGAAAACAGACAAAGGGCACGAAATCGCGCCCCAGATCGGGGCAAATTGTGCGCACCATATCAGGATTACATATCTCTAGTTAACGCGAGGGCACCCCAGCTCCACGCTGAAGCAGATTTATGACTACGTATCTGGGGGTGGCCAAAAGGGGCTCTATCCTACCGCGCTGGATTACGTATTAGGACCACCACTCGGATCATGAACGTGTCGCCCTAGTGTTGAGCGACAGTTAGTCGTAAGGTTTTGTGCCAGCGAGTTAGGGGATGGCCCGGGAGTAGTGGTTAGTTTACCAGGGTATTTCGGTGGCTATCGTTGGTTAAGGGGTCGTCCTTCTCATCGGAACCAAGCCAATGATGTACCTCAGGGGATAACCGACGTACCTATGTTGAGCGCAGCACACTGGTAACTGTTTGGGAGAACGAATCAGTTTCGGCCAATGAACTAACACCTACGGCGCGCGATGGCAAATGATATCTCGGTGGTGTTGGGCGGAAAGCATCATAGGCGCTGTTCCCGTCATGGAGTTTTAAAGAGAGCGCCGGCGTGCCCGACGATCGACAACACGAGCATTAGGTAAGGCGAATCGCGTAATGGTCGCTCGTACAGCTGGGGGGGTTATCTCTATTGCGCAGAGCTTGAGGGTGTTACGGCGCACTGTGCCATCTTCTAAGATTACCAGCAGTCGCCTGGGTGTTTAGGCTGCACACATATTGTCTGCTGTGTTGAGGCCCTCCAACTAAGGGCTCTAGCGGGGCTTATGGTGTCCAGAGATCTCGCTCCCGACCACGTATAGCCCCCTCATTGCGACAAAATATTAAAAACAATACGTTTGTGGTAAGCCTGAAGGCCGTGTGACCGACAGCATTCGTCCATCTTAATAAGTTTGAGAGGAAGGGGAGAACCGTAAACAACTAAAACAGGTTCTACGTAAGTATGGCAACTCTGACAGGAACGACGACAGTAGAGTGTGGTCAATCGCGATTTTTATCCGAAGATCCATTATTTTCATCTACTTCGAGACTTGTGGCTCCTAGGCGAAAGACCTTAGCAATCCCTTTGGCCTTCTAATTTATGGCCCGTGTGTGGTTTTCAAGGGCAAGCAGCGTAAAACATCTCAATTTATCATGTGCAAACTAGTAGAGCCAGAGGTAGAAATTACGCGCGAGGATAAGTTACCGGTGTTCACTCAAATGGTACCGTCTCGACTATAGTGCACAATTAGATCGAGAGGATGATGATCCAGGTGGACCGCTCACATAAAAGTACCGCGATGATAAGTCTATGAGCAAGTGGATGAGCAATACTGGCGACGATTATACTCAGCAGCAACTCAATGCATACCTGGAGACACACCTCTACAAACACACGTGTGAGTTCACCTCTAATCCTTACACGCTACAGTTTCAGTTTTTTTTTGAGAAGGTCCCAAAGTGCGGGTTCACGTTCGGGCCCAGTATGGGCGCGATTCTTCGCTTCCTGAGGGCTGTTCTACTAATCCAAACCCGATAGATCGGACTCTCCACAACGACTGTCTGTCAGCAGTTTGTGGTAAACGATCTGATCAGGTTGTTGTTCAAGGCAGGCCCATGTAACGAGGCAACTCTCTGCTTTCGTACGTATACGCTGTCGCAAGGCTGCCTCATATTTTTCTTTATAGCACCTCTTCTACCTATCACTTTCAACAGAGGTAGTGAACCCTATCCTACCATCCAGTTATTTCACTCCTCCAATTCATACCCGGCCAGGGGGCATGAACAGACCCGTAATCACTCGGTGCACACCTAGAACTGCAATACAGTGTTATTAGGATTGTTGACTGTGCTGTTGATGAGCGCACCATGCACAGTTTCATATTGACCGTCCTTACGCATCCATTCGCGGTCCTAGAGACCAGCAGCCCCCGGGGCCGAACAGTAGCCGTAGGGCGTGGTATTACGTTATGATTGCCTGCCATGGTAAAGGGACGCTTGAGCCGCTGCAAGATAAGATCGAGAGCTGGACCCTAACGATCCCTTAAGGAACCACCAAGGGTCGCCACGACAACGTTTAGGTGTACGAGAACCCAGCCTCATCCGTTCGACCCGGGGAGTATCGGTCGGCTTAACCCCAATTTTCCCTAGTCAGGACATTCCTTTACTATATCTTCTAAGACGTGGTACCATAATCCGTTCGTTTGCTAAGAAGCTATATATAGAGGCGGGCACGGCCGCTGGGAAGCTGGATTCGACCGACGACCACATAGTCACTATAGTGACCCTTTGGATCCTGGCACACTAATGCCCCGTACCGATTTACGGGACGCTACACGGCAATAACGAAGACGGAACCTTCGTAATCTTGTTTAGCCCGATAGGCAAAGGTCTCCCCGTCGGTAAGTTGGAATGTGATGCCCCATGGGGTGCGTGAGGGCAACTTAGGCGAAAACAGTGACGTCAAATGAGAAAGCGCAACCGCTGACGGGCGACACGGGCTCTATTTGCTTAAACGCGCTAAGGGGGTCCGCCTTCAGTTGTACATCCCACCCGACAATGGGATTGTGGAGAGTCCGTGTTGATTCAGGATCACCCGCCCGTCATATCCGTTGACAAGAGATGAATGCGAGTGCCACTGGGTAGATTCATCGCGAGGGGTACAGCCCTCGCTGCGAACAAGCACAAAGGTAGGGTTAGTGGCTAGCATAGAGAGATATAAGTACTTTGGATCGGGTGCCAATGATACGGTAACCGCTGAAGGTAATTCTGCCGGCTTAACTGCTTCGAATACCCGATGCCTGGGCACCAAGAGAGCGATTATGAGTGAATTAATGCGCATGCTAGAGATTTGCTTATACTACCACTGCCTCTCGTTTCCGGAAATGCCATAATAACGTACACGATGTGAGTGTAGCACGGTGGAGGTTGCATGTGTCCCTCGCTTTTAAGAATGTAACGCTGGTTGTCGGTTATCCCGCTGGCGAAGCCGTGCACACGTGGGCCGGCACGGAGATTTATAACGTCTTCCAAAGAGCCACTTGCAACTGCCCTTTCACTCGGTACGGATAAAAGCTGGCCCATAAGCTACCTTGCAACTCCTTGGTATAACAGTTTACAGGAACGCAGACCGGAAGAGTGGGAATCAGGACTATCCTCCACTACGAACTTCTGAACCCGAACTCGTATCCTAGATCATTGTGAGGTCTACATTTCTCCCGACGATATTTATCTCTCTCATAAGGTCTACAAGATCATGCCAGATGCCCTAGACCAGGATCGTTATTGTGCAATTGCACCACCCAGTAGCAAAATTTGGTCCCAGTGAACAATGGCACTGTGGCCCACGCATTCCGTCATCCGCTGACCCTTCCGACAACCACATCGCATCTATCGCCTAGCGACTACTAGTTACAGTGTTGCCACGACTACCTAGAAAGGACAGTATTTGTCTCTCGTCGCACTAACAGTCAGCAGAGAGCACGCAGGCATGAGAGAGAGATCACCGGCAGTGTCGCATAATCCCTCGTTACGTCGCGACAAAACGTCGAGGAGCAGGCTCAACTCAGTTGGACGCGCCCTGCTCTGTGGTGCGTCATCCACTCGACCTCGCCCCGTGGACCCGGTTCAACTCTGATGGCAGCGCAGCGTGGAACGTGATTGACATGGAATGGTCGGTGAGATAGGGGCCGCGTTCTAGAGCCAGGTAACACAAGCAATTCCTGCTCCCATCGGGGCCTTTAAGTTTCCGCCATGAACCATCTTTCCAACCCTGGACGTCGAAATAGTGAGTAATCTAATTGCTCTAGCCAAGCAAATAAATTTCTATGCAACCAAATAAGTGAGGCTACACGTCAGATGTCGCCAGTCACGAGTATGGGGTTCGTTATCGGACGCGAACGCCCGAAGGCGACTATGCAAGAGAGAGCAGTAGTAGTCCGCCGGCGTAGCGCGTATCTGGATAACGACAATGCCGGAAAAGTGAATATCCGTGGCCCGACTTAGGTATGTTCGCAACATCTGCCTAGCATCCGGAGTGTTGATGTTCTCCCCGTGATGGTACTCTTGTTCAGTGCTTGAAAACACACAAAAGCTCAAGGGTCGGGAATGTAGAGCCGTTAAATCCAACTGTGCTTTTTTAATATACAACTAAGGCACCTGCAGCACCCCGCGGCCTCTCGAGCGCAGGCGACGGCGAATAAGGTAGTATAAGTCGCCACCCCAGCTAGCGTTGTTTAGCGCAATAGCCTGGAGCAAAGTAGCCAGATTAACAAACCGGGTTGAAGCGGCTCGCAACAGGCATACAATGCATGTACAGTGTATTCCGCAACCGGTCTAGGCACCGGATTGTTGATCTGCAGGCAAGATGAAATCGGGAGATTATTTAATGTGCTAAAGAAGAAGGTGAGCGCGCAATTGATGGGGAAGAAATACTCCGTGACCGTTCCCAGGCTGAAGCAATACAGATTTATCCGTGGGTGCCCTGGCCAGGTCGAGTACATACAACTCAAGCTTCGAGTCTCGGATACGGTCGTCCCATGAGCTTTCACATATCACGACCCTTTATCCACAGGTCTACTGATCTATTCCTATGACGCATGGTACAGATCCCAATGAGCAGTGCAATCACTGGTAGAGGGGGTTCAGGGCTCGGCTGAGCCGATAGCAGCATTGGCCATCTGAGACACCATCAGGACGCTGCAACCGGAGTTCGATGGGCTCCTGTGTGTAGACGGCGTTACACGACTATATCGATCTGGAACAGGCAGCGCAAGGAAGGCCGGGTTTTTACTATGTCTTCTTTCGACGTTTTCGGCCTGGAAGTTTCGGGCTTTCCAGGAGCCTAGTCAAAGTGGTCCGGAAATTTCCAGCCTAGGTTCAGGCGTCCCGACGCGAAGGTTGACATCAATAATCAAACGCCCAGGATTCGCCCCTGACGTCAATCACGCGTGCGGATATGAGAAGCACCGACCATGACAATACCTGCCCTAACCGGTGATAACTAAATGCGTGCTCGACCCACCCTGACCCGCCTCTTCTATGTTTATTCCGCACCGCGCGCGCAATCCATCCCGCTAACCGGATTAGCAGGCGTCAGAAAGACGAGGCTAGCGCACTCCAAGGCGTAACCAACTTCTTAAGTCCGTGAAGCATCAGCTAGAGCGCTTTTCAAATTTGACCTTACCTCTAAGAGAGAGAAATGCTTCGATTTTCCACGAGCCTTTTAATCATCTGTTACAGAATTATTGTTCAGATTGCTTTCTCCTGAGATTGTCGGACGTCCAGTCTTGGAGGTCCAGCTTATCCTGGGCCCAGTCTAGCCTAGGGTTACCATGTGGCGCCCCCGAGCTCTGGGGCGCGTAGGGTTTCACTGTAAAATTCCGTTTACGAGGACGCGTTAGGGACGGCCCCGCTAGGACCAGCCTGTCCTGGTGCGTGCTGTCTGCGGTCATTAGGAAAAAGGGCGTCACCGGCTATTAAGAAGAAAGCCGGGGCCAGCAAGCAAGCTACTCTCGGCCCTTGGTCTTTAGGTTGAGTTGGTATGTCGCGCACATAGTTAGTGCAGTGGTCTTACGGGGGTAAATGAGGCTTACTCACCCAGCGTGCCACAGAAGTACAACGGAGGAGCGAGAAGACATTCTCTCGAGGTGGCCTTCTCTGGGACACTCGGTGCAAACTATGTGGCTCCATTTGGCCTAACTGATGGTAATGTCTGCAGATCATGCAACACCTCGAGCGCTATACCATATGTAGAAAGTGGGAGTCCAGACGATCCGCGGCCCTCAACAAGCTTGGGGGAAATGGTGCGCCGAGTAATGTGTTAACGGTGACGCAGAGAAGGGGCGTAGAGTTTACGGGGTCGGTCGCGCCGGCGACCATATGCGATCGACGCACTTCGTTTGAAACGACATAGTAGACCACAGGTCGCCGGCACGAATGCTGAGCAGACTTCCCAGCTTCGAGGCCAAGTATCAGGGGACACATAGAGGGAGAGTGGGTATTACCAAGTCCACGACGGGCGCGGACGACAATTACGGTTCATGTCTTTTGGATGGGAGGGAAATCAGTACCGGTCCCCAGAGAAGAGTGTTATCTAGGACATTCTTAGTCATTGAATACGATGAATTAAGTATATGGAGCTAGTAGCGTAGTTGTTTGAACACGAATCTTTTTCGGGAACCTGCTAGTAGTCCATATGCCCGAGACGAGAGGGAGGATTCGGCCTTTCGCGACCTTGTACGCTGGGTCATGAGCGGGACACAGATCGGGTCACTGGAAACTAATTCGAGTGCGCGAGCCATGAAGGAAGAAGGACACCTCTCCTCTGTCGTCGGAGGTACAGGTAGCTGAGTATCCGACTTGGACAATACTCCTAGTCAGCGAAGAAGCAGTCCTGGTAATCTAGACATTTCTGTCATGGGTCAGAATTATGGATTCATTTGAATTATTCGGCCAAGTTTTCGCCCGCTACATAGTGAAAGCACATTCGAAACCGACGTTGCCAATGCTCAAGTGACACCATTCAACCTCAGCGTTCGTTCGCATCCTTAAACCTAAGTCAATCGGCAAAGGTGAGGAGGTACCCTTGTGATCGATCGAACCGGTGAAGGTTGCACCGGTCCTCTCCGGTAAACGCTGGATCTGTAGCAGGTAGCTCCGGGAGGGAGGTCCGACGTTGCAGGCAGCAAGTAAGTATACTTCAGTGTAGATCTCTCTTACGATGGTAGAAGACTACGAGCGTTAAGCATTATTCTGACGCGGTATCCCACCAATTTTAGGTCTGTGGGGCATTTGTATCAACTTTTACTACACGAATGAGGTCGTTTCCCCCCTCATCCTCCATCCCTATCCACCCGGTTGCCGTTTCATTTTGTAACCTGAGAACTGTAAATATTCTTGATAAGCACGTGTTATACAGGTTAACTGGCAGGGAGATCGAGTCATCACCCTATATTTGCCAGCTAATATTGAGCCTCACTTACGCGGATGCAAGGGATCATAAAAAGTCATGCTGAATCTTACAAAGCGAGTCAGAGGGACAATGCGTATATTCGAGATTGGTGTGAACGCATATCATGTGGACAGACAATGTAGGTACATCACCGTGGCCTCTGGTAATTGGATAGGCGAGACCACGCTGCTGATCGAGTTGTATGGTCTCTCAACAGTCGCGGCGATAAAAATGGGAATGCGGCACTACGGGACATGCTCGCCGGCGCCGATTCTCAAAGTCGGCCTACTTGCGAACTACGACTAATAATGAATCATAACATCCACGATTCTGGGCGGGACCCTCCAATCTTAAGGATTAACAAATCAGAACTCCGGACTAGGCAATTACATTAGGCTTAGCCCGTCGAGTAGCGAATAATTACATTTGGGAAGTCAAGGACATCTAGGGTAGTCCATAGGGTTGGCTCTACTACGAAACGCTGGTCATACGCAACTAGAGTCGGAGATGGCCAACACGGGTGGAGTCGATGAAGCTTTCCGTCGACGAGCCCCGCCCGATCTTATGGCACCAAGCGGTATTCCCTACAGACTCCCTCCGGAGAACAGCCTATGGTTTGGTACTATTGCCATGATTGGCAGTTGTTCACACCCCCTAGCAATAAACCCCACTTTTCTCCATGCAAGCAAAACACACACCCCTCCTTAGCACACGTAACCGAGAGCCTGCCTACGACTGTGCGCTTCCTCGACTGTCCGGAAGTACGCGCGTTTCACCGTCCGGCTTACCCTCGAACCACTTATGCCAAATAATTTGCGATCGGTTACCTGCTGACTCAGATCCCCGTGGGAGTATCGTGCCGAGTGTCTCACGCCGCTTGCATATAACAGCTCCAGTCGATACAAACCACCCAAGAGCTTCACACGGCGGACTGTCCCTAGCGAGATCCGAAGGCGCTCAACAGGGCGTCTTGACCTTGCCGTCGAGGTCTCAGTCCGGACTATAGTCGACGCCTTCAAAGGTCTAGATGCTGGTTTCTCGGTACTACGAATATGGTGCAAGACTACGCCGGATATAGTTTTTCTCTTCGTGATTCAAACGCTTCACTGCTACCCCCTTTAGTCTCAAGGCCGGATTGAATTTCGAAGTAGTGATTTGAGAGGCCTGGTCAACGTAATCTCGGGCGAGGAGGCTAGGATTGGCGCCCCCAAACAGCCCGGCATATGCTTACGTCGGTGTACCTATTGCTGCGGTTCTACACTCTGGGCTGCCAACAACTAGGCGGTATCGTGGCCGAGCAGCGTCTTAAGGCCGGTTCTACATACTCCGTACCGCGCCCGAGTATCAGCTAAGTCTCGAACCTATGGGGTCTAAGAGGGTATACCGTCCTTACAAGGCGGGACACTACGTCCGGGGTATGCGGCTTTCGGGAGAAATCTTAGACCCGTTAGAAAAGATGCCCTCGTGAAAGGCCCTCCTATCGTAACGCCGGTGACATTGAGCCCGACCCCGGGAAGGTCACTAGGCGATTTTTTTTTGTAGTACACCAAAGGGCCCAGCCGGGTGAGGGGGCGACTCCCATATACTGCGACCATGTTAAACCCTAGTACGCGCTCGCGTGGAGAACCTGGGGACTACGAGACCAAGCTGGTGCATCACCGGATTCCGCCTTTCAGTATAGATCGTCGCACAGTATACGACCCGGGGGCTCCATATCTCCCGGCTCCAAGCCAGCTGAGGCTGCCCCGGAGATAGCCCACATGGTGACTCCCGGCGCTTCAACCACCAGCTCCACTTCTGTTTAAGCCTGTTCCTAGTAAGTGTGTATAAAATTTGGCTGACAGACTCGGATTCTTAGATGGCTTTCACCACGTATCCTCTACGCCCCACCATTAGTGCGTGGGATGGCGCGGAAGTAGAGAGCTAAATACGGGGAGCTCGGCGGAAAATGGTTTTGTGTGCCTTAAGGTGACTTCCTTGGCTTTGAGGGGGGTACGCCGAACAGCTCGCGCCACACCCAGTTATGGGCCAGCGTAGTCCGTCCCAGCGCATGGAGGTCGCGCCTCCGCTGCGGAGTGCTAACGGTGGAGTTGTCAACCATCCTTTGACCACAAATAATTGCTATTTTACCGTCATGCCGCCCGTTTTATCCGTCGCAGCTTCGTCAGAACAAACGGGACGGCAGCCTATCGGAAACTGTTACGAATCGGGGGTGTGAATAAAGTAGGTCGCGTGCCTAATGTGTCAGTTGGGTCACGTATAACGAAAGGCGCTTGAGCCGCTATCTCTGCCACGGTGATATAACCAATGTTTTAAATTTGGCAATGGAGTCGTGATAGGACGGTCACAATCTAGCTAAATGGCCTGTGGGCCCCTCTCCCTATGGAACCCTTATAGCCACGTAGTCGAACACGCACCAACGTTCGGTAACACTCGTACGAAGGTGACTTGTGATGCTGTAGCGCCCCGTTCAATGCGTTGATTTGCGGGGTTTGTCACCCGACCCTTACCGTGGCTCTTAGTGCGGCGTTCTCCGTTACGCGCCGCTGTTCATTCGCGGAACTAATGTCATCATGCCCAGGACATCGTGGGATTCGAGCCTGGGAGAGCGAGCGCCCCTTCCGTTATGAGACATTGCAGCCTGTTAACCAATATATCGCTTGCACGTCTGCCTGTGATGGTAGCGTTCTGCTTCTATGTCAACTCGTTAAACAGCATTTACCGTTCCCCCGGGCTGACACAAACTTGGCAAAGAGGCTTAGGTTGCGAAATCTCCACTAATAAATCGACCGACGGATTGTTGGCGCGGACAGATATTTTCCGAGTTAGGTACAAGCCTCCAAAACCCGGAGCATGCGGGATGTCAGTGACATTTTGGGCGGGTACGACAGATTTAGGGGGGCCCCCCTCGTTATCAAACGGGGCGAGGTCGAGTCGGTCACTACATTATCGACATGGAGGAGGGCCTAGCGTCTGGGTTAACGTCTTGGCAGATCGTATCTATCCCCGACGATAGAGGCAACAAGCAACAAGGCGGTTTAGAACACGGATCACGTTTAAAACTAGCATAGATGTTTTTCTCCGTTGATATTTAAGCAGGGGTTCCGAGTCCACAAATTAACCCGCTCTATTGTTCATCACCGACGTCTGAGTTAAACTCCGCTGATTTCCCTCGTTGGTAACCGGGATGCGCGGTCGCATTACCCCGAACGTGATCGAGATGAGTATTCGGTGACGAGCAAGGACCTACGACGCATAATCTGACAGGAAGGGAAGATACTGCTCCTCTTAGTAAACATAGCCGGGGGCCAGTAGCCTGTTTTTCTATACACATGGTACCTATGAAGAAGAAAGGTTCGCAGGATGACCCATATCCCACCCCGGGGTTTGCAGCATGCCCCTGACCGCCGCGTCAATGTTGCCCCGCGAATTTTCCTTGTCTCTCTAATCAAAAGATCCTGTGTTCGATTATCCGCCCCCGAAGCCTTGAGACGTAACCCACGTGCGGGATTGTAGTGGTATCTGGCGTGCAGACGCGATGTAAGTAAGGTGGAAGGTCCGGTAACTGCCTGACACTTTACCGGGTTGGAATTACCGTTCGGTTTATGCCGCCAGATCAGAATGTTTCACCTGAATTAGATAATTCGCAAGACGCCGCACGGGTCCTCCTCCCTACGCAAATGAACATAGAGTCTCCTGTGCAGAAATTGTAACTCTCGTATCAGGGATTGGGGCTTAACGATAACATTCTACACACCGACGCTAGAATCCTTGAATCGGTATGTCCCCCCAGATACGAGATGGATAATCGGTTCTTCGGACCTAGGAGCGTCATAGCAACGAAATGCCGTTTTTCACACGTCGCGAGAATTGACGGTCCCCGGTGTCAGGTAAGGGCGCGCGTTCTATTCTTGGTTTCAGTCCATGAACACTGCTAATGGGGCGGTGGGCAGTTACTTAATACGTGTTTCCTATCTCGATTGGGTGCCTACTAAGGCGAACCGCGCGGAATAATGGCGAATTGCTTAACCTCCGTCCCACGGGGTCAGATCACCGAACCGTGCGGTCTGCGCAAAACCTTCTGGCGCTTCCAAGTAATTCTCGCGTGTTGCCGGGTGTATCGAATCCTCTTCGATCCGCACACCGGGGACGTAATGCTAGGATTGCATGTGGAAGGCCTAAACGGCCTCTGAGGGAGCAGGGACTAGAACCCGTATAGCATTTGTGGATCTCACTAGGGTAGCAAAGGGACTTAGGTCCATCTATATAGCAAGCCACAGCAGTGTATCCATACTGTCTCTCCAGACTTGTCTGATATCTCTCCAGCAACTTTGCAGAGGTATTACTGACCACAACTGGTGATTGAAATATTCGTAGGTGAACGGACCTCCACCTTCGTCTACATTCCCATCACAGTTGTCTTAGGACCCGCACCCTCGAAGCTACGGGACGTCCTGACTGTCGACTCGCAGTACCACGGACAGCAAACGCGAAGTGAGCCTTTATTAGCCGGGAAGGTACCCCACGTATGCAAGCGCACCCTTATATGACGGATTCAAATTGCGGAATACAAGACTGTATACGTTTTGTAACTGTCGTTCCTGTTTCGTTTGTGGGGGCTTGTAGAGGAGGGGGGGCTGCCCCGATGGAAGGATCGCAACTTCCGCCCATTACCGGAGAACGAGGCTACGCCTGTCTGTGGCGAGGTGTTGAGATCTTAGCGAACGGGTTTCGGGGAAGTGTCCGCTAGCTACTATGTGGTGCCCCGTTCTAGTTCTCTAATAACATATCACCGACGGTTGTGGATTTTTCTCGCATGACAAATTTCATGAGTTATTATCACGTGAATACGAGCCAGGTGTAAGGGTGCCTCCATGTCCTATTCGTTTTCATGCTTTATTTAGACGATAACCAAGTGGAGGCGTCCTCGAATTGCATGTTTGCTATAAGACTGTGCAGCTTAATGACAGTCGGTCTTCTGTGGTCCCGTTTCACGCGTATGGGGCATTGTACCCCAGGTCATGCTACGATCCTAGCTCGTTTAACAACATCCGTTCCGCCTGCGGATTTCTGGCGAACTAGCATGTGACGGACAGTCGTAAAGTGCCTCACCCGTCCGCCTCTTTCCCCACTGATGGACGGTCCTCGCAACCCGTTGGCCATGGCTGCGCTGTTCTTCAACCTTGTTTCTCCCATTGTTTTACTCCCGTCTTGTGGTCTATTGCTACATTCCCATTAAACTCCCTCTGTAGCTTCTGTGAATTTACCGCTCTCGGTTGTAAAGACCTGTAATGCCTAACTAGCCATTAGTGGTTCCATCACTTTTGCGCACCGACGCTGCACATATCCTCTGTTATATCGGGGAATCCTATCTCCTATTAGAAGAGCGGTCGTTGGTCATAGTAATCATTTTAAACTACAGCTGGCTTATGACACTCGGCGAGAGTGTAATCAGTTTCCTCCTTTACAGGTGGGACCTTGCACCGGATAGTTCTCAGTGCCCAAATTCGTAACCAAGTTGGCCTAGGCCGAGGCTTACCCTACCAGATCCACAGAAAGAAAAAATTAAAATGATTCATTTTAATTACATATTGTAAGGTAAACCACATGCTTCCCGTTCATACGCCGGAGGGTGCGCTAAACTAGGGCATTTAAGATGGTCCCATATCATAAAGACATTTTAAACCATCCGGTTTACTGTGGCGATTGCCACTCGCTAGTGGCTTTATGTAAACATCGTTCGTATGGGTGTCGAAAGCTAGCTACATGCTATCATTTTACTGAGAGGGGTTCTCCCGGCGTCCCCTGTGAGTCACCGGCGCCGCGAACCAGGTTAGTCACAGCGTGGCTAAAAGCAAAACGTGCTTGGCTCGGCCACGGGTCTCCGTTTCCCTTAACCAGGAATAAAGAGCGTTTATCTGTTCCGTTACGTTGCAGTTGATTACATAGAGAATTAAAGCTCACCTCACGCCCAGCGGCCAACTGTGATACTCTGTTAGAAATTCTGTTTTCTGGGAGAACCCCGATGCATCAAGCGAGTTACGTTGTGAAAGCGTAGGTATTCCGTGAGGTGGGATTGGTGGGTCGTTATCTTCGGAACCATCCCGTCCGGTCCCTGCAATAATCGAGAACCTATGTCAAATAGGTCGCAACACCTTTCATTAACACGCGTATACAGAATTCGGGCGCTCGATGTTCTCGGTCTTTACTATTGAGGTGTGCTCATTACAAACTAGTATAGTGAGAAGGACTGAGATAATTGCATAGAGAACGCAGGTACTGATAATCCTCTTCACCAGCCGATGCCTGAAACGCCTGGAGCAAGAACTCCTTCTGGAGCAAATTTACTACCCATTGTAGGCACGGTCGTAAGTTACCGGTGTTTGACGGAGACAGACGCTCCCAAGCACGCACATTGTTCGGCACTTGGCTCAGCGCTGTACATTTCTCGGGGATTTCTATAGTCGAAAGTTGACTTAATATGAGACGTCGAACCTGGGGATGTATCCGTCGTGTAGATTCTAAGTATAATTATCAATGTGAGCGTACTCGGGCCTCCGCGCCGAAGCAGGCCCGAATCTATGCAAGGCCGGGCTCCGCTAAACTCTATCTTTATCGCGCGCAGATGCAATGTCCGCTAAAAGGAGTCACCCGAGGAGAAACCACGAACGTCTGGCCTCAGTAAGAGTTTCCACCGATAGACGAATACTGCCTTCTCTGATAGTTTATCCTGTAATGGTTGCTTTCAAAGAGTTCTTGTCTATATGGCAGTATTCGCGGTACCTTGTGTCGTACGAAAGTCGACCCAAACTTAGTGGCAATACACAAATTCATGCGTGTCTTTTCTTAAAGCAGAGGAAAGCTAAAAAGTTTAAACGCACGGGCGCCGACCCTCGACGGGGCCGATGCAGCGACGGGACTGCTACCGCAACATCTGTCGCGCAGTCAGCTGGTATCCACAGTAGCTCGCTTAGATCATCAAATTGAAAGAAGCCAGCCGGGGTTCTTGCGCCTTTTTAACTAACAATTCCGCTCAGGAGTAGGCGGTGATACCATGTGAAGAGAAACAGGACTTGATAGTTATCACCTAGCCGGCCCCCCCTACCCTCCGCATCGTCTTCCAGCCTACGCCTTATCCAGCCACAGAACCTATTACAGAGCATCGGTCCAAGGACTAAGATCCCCATCTGCTTCAGCCTTTTTGTTCTACTGGGTGCTCGGTTGTGTACTCTGCAATGTCGGACGTTGAGCCCCTATACCGAACGAGAAAGTATCGCGCAAGCGGACGCCTTTAAGTGACTGATTTAAAGCGTTTCCTTAGACGGCACGAAGAACCTTCTCTTAAGCTGTCCGTTTGCTTGCGCGCCTCGAGCTCGGCATGCTGTTAGGAGGCCACGTCGTCCATAGTTTGATAGATTTTCAAGCGGAGGTAGTCTCATGCGTTAAAAGCCTGCATACAAAGGTCCGGGGGAATAGTATGTCCCCCTGTACTACCCAAAGATGAGAAAATAATAGTTCGTGACAACACAGGTTTGCATAAGCCATGGTTACTGTGGATGTTTACGGTTGTTCAGACGTCGCTCTCGCGAGGGCCTTCCTCGGCACTACCAAACAAGAAACGCCTTCGGTATGCATATGTTTCTAGAGACTTCGACGGGTTTCTGGAGCAGCTCAATATTGTCAGGCCTACTACCAAACGGACGACAAAGGACTAACTCTTGGGGAGCTCTCTGCTAGAAGGTACGCTAAAAGTGATGAAGTTAATGGGCCAACCGAGGTGTTGCCCTGTCTGTTTAACTATCGTCTCGCTTAGGCTTGCTGTGAATAGTATCCCTCTTTCCTGTACCTGACCGCACTTTAGCATAACTGTCACATGTGGCTTGCAGTCATTGTGCGGCAAATTGCCTAACCATGGCTTTAGCGGGACAAAAAGGTTATTAGTCAGGCCCTTATCCTGCGGTCAGGTCGCGCGTCTAGATATGGGAAGTCAGAGAACATGCCGAACACGAAGGTAACGCAGACGCGCTCTCTAAATTGATCGGGTTGTTACAGGACCGCGTCTCACTTGTTATCGTAGATTAGCTCGCTACCGGCGAGGTCTTGTGTGTACTATTGAAGGAGTTCTGGCCTGGTACTGGGGGCAACTCGCGTGACTTGAGTCTGTCCAACCGATTGTGAACGAAATTTCTTAGCAAAAACTTACCTGCCTTCCCTTGAGAAGTCCTATAGGACAGCGACGAAAACCATGGCAAAGGCGGGCCGCCAAATTTACGGTATCCTATGAGATAACGTGCATAAAAAACTCAATAGTCATGTTAGTGCGATGATAAGCGGATCAGAAAGCGCCTACTGGGGAAGCCTGCCCTAATGCTAATCATAGACTGCGGGTAACAGCCACTGGCTATTGAGTGGGTTTCCGCGTCGTCATTTACGCCGTCGCGAGGATGGAGCGGCGCCAAACGGTAAGTGGCGAGAAATAGACAAGCAGTCGCTTATGACCTTGAGCTATTTAGGCGGGACTGGCGGTCCCTTAAGTGTATACCGTTCGGTGTGTCCCTCTAGGCGCTACTACTCATAACGAACTGTAATTTGGGAGCCGCCGGAAGCAACTATAAGCCACACGCTCGTTCGGCGTGCCGCGTGTGACTGTGCAAATGGGCGACAGCAACACGCGTAGTTACGGACGCGCACGTGTGGCCCGACACGAGGGTATAGCAGAGATTTGCGGTGCATTGATACAGTATCACCTGCTTATAAATGTGCCACTTGGCTAATCGTCGTGGAGCGCCACCAGTACTGCGAGATTCATGCCGGGGGGGTCAAGTTAACTTGCGCGCGCCCTCCAGTGACCTGCAGAGCCGCCGCAGTAAAGGGAGATGGTGGGCCAACAGGACGTTGGGCCCGTACATCGTTGCCACAATGGGTACGAGGCGTTTACCAGTAATCAAAGGACCGGAAAGGCTGATTCGTTTGTCCCCCGTGAAGACCGCCTCCACTACGTCCTGGTTTCGCTACCATATACCTTTTCACAAAGAGCAACCTATTCAACGTTGATAAGCCCCCCTTCAGCGTAGGGTCCGCATATGAGAAATGCGGCTTGATGACGCGTGCAATAACAAGGATCACAGTTTCAATATAATCGTAAGTCCAACTTGCCGGCGCGTCAGATAGACCCTTAGTTCACACAATCTCCCTGCATGGGACCAACGATGTATGTGGTCACAAACTTAAGGATGGGAGAGAGTACTTTTAGACCGCCTATACGTAATTCCCCGGGTAGTCCCCAAGTTCAATTCGTTCTAAGTCCACAGCCATAATGACAGCGGCAATCGCCTTGAACGGGGGCAGTTAATCCGAAACACTCTAGCGGCTACAGACGATTGCGGCAATAAACGATCTAGTACACGTACATCGCAGGAGTGGCGGAAGACGAACAACTTGCGGTTCCGTGGCACCGATTTAGTCTAGGCGGTTGTGATAGATCAGATACGACGCAGAGATCGTGGAAACGTGCGCAGCCCGTCAACACGTCTTGGGCGCGATCGTTACTTTTGATCACCTGGGTCCCTTATACAACGCGAGCCCAATGTACAACGGTAGGACAGGAGAATTCGTTTTTCACTGGATTGTCTGTCTACCAGGATGTTCTAGCTTTCGTCGTTGTGCCTAAGTCAATGGTTACGGGGTAATTCGTAAGTAACGTTGAAGTCTGATGCCTCTTTGAATGTCATAAACTTCCAGTACGGAACCTGCGCTGCAGATTACCTAATCGAGACATGCCGGATATGCCCGTAAGCAGTTGATTAGTGGCCCCTACTGGCCAGGTGCACAGATCGTTAGCGCAGGATCTCCTGTGTCGCCGCTCGCAACGACTCCGCTCATCAGACCATGGGACTCATCGCACAGGATGTCGTACCTAGCGGTTATCCCGAAAATGGAGTTGGATCCTGAAAAATGTACGTTCATTACGCGAGGACTACGACCTGATTTCTGAATGTAGTACAAAATAATGCAGTTTACGATTGTTTGAACAAATCGAAGGTGTGACTCAGTCGATCTCACGGTGTTCACAGTCAAACAGGGCCTCCTGGGAGTCCTATGGCGAGGTCCTGTAAACGTTCGGCTACGTGCGAAGAACTTTGGAAGTTCCGAAGACTGGTAAACTTTTCATAGTCGTCCTAATCATGGTATTTAGGACCTACCCATCACAGGGTTCCTAGCTCGTTTTCGCGACCCGTATTGTGGAGACCCGATACGTTACCCCAGGGTGCCGAATTCTTGATGGGGAAGCTAGCCTGACGGTAGGAGGACCGCGTTTGCTTCAGAATTCTCGCTAGGCAGCCTTACTTTCCACGCCTGCTAAAACTAGTCATAACCTAAATGAATAGCGGTATGGATCCCAACCGGTCGGTCACCAATGGATACGGCTTTACTGGCCCGTGTAGATCCACTATACTCGGACGGGTAGTATAGAGCGAGCATAGGGTATTGGGCTCAGGCACTAGAGGGAGCCCAATACGCTGCGAATGGGTCAAAGGTCGCGTGACACGTGAATTCCGTTGGCAATCAAACCGACTAGTGCCGGATGCGCGAGTTGATTTACGTACTGCGCTGCCGTCGTCAAGCGCTTAGGGCCAGTAATTTATAACTGTCGATAGTCTAGTGGATGAAAGGCCACGAAAACATGACAGCGAGGCGATAGGCCAGACTGCTCTGCTGTCAATACTAGGAAAACGGAGGTTCAGGTCTGCTAACTGTTCCCGCGGCTGAGGCGTTGAGTAGCTTCAAAGTGATGGTAGGTACTTTGGACGACCTGGAAACGCCCTCACTATCGTGGACTTCTGTCCAACGCTGACCTATTCGGCCCGTTGTGTAGGAATCGTAGCACCATGAATACGCGTCTCCGATAGCCCCTCTCGCCGGTCTCTGTGGTGCTCTCCTTTGTTTCCGAAGCTAGGCAGCATCCATTCTTGGTTGAGCGGTTACGGATGTGGCATTCACACCGAGCCCACGTACCTGATCGTTATCCATATTTCTCGATGTGGGCGCACGCCGTTGCGCGGTACAAAACTCAAGCCTGGCCGTATGCCGAGCCAGGTGATTCCCCCTTGAGGCTGTTTCTGGAGTCTTGAAAATAAGAAATTCTTTCTTATTCCGAAGATATGTCTTCCGATGAGCAAATAATACGAACGCGCTCACGCTTGAGATGGGAGGAACGACCCGGCGGCCATTTAGCCCTGGGCGCTGGTTCGGCACACTGCTCGGTCCGGGTTAACCAAAGGGTTGGCAAAAGATAAAGTCGGGCAGGAGGAAACGCCCTCCACAGTTGGGTAGCCAAATCGGACGGGCTGTACGCTCTACTGCGTACGCCCATGGGTTAGTGTTATTAGCTTTAAATAGCACCATGGCTTTGCTACAAGTGATAGTCAGAGCCAAGCTGATGACGGTTGTGGACGCATTACGCACTTTTGTTCTTTCGACTTCCTAAAGATGCACTCATTTTACTACCCCTGACATTGACTGCAAAGTGGCTCGGCTGGACTGCCGGACTAACAAAAACCGTGTAGTTCTCCTCGGCGTTACCCGTTGGCTGGTGTAATCCCACCATCGTGATAAAGGGTTTAGGCCTAAGACACCGGCGTCGTTTGTCAGCACTAGAGGCGGTCTTCTTGGGCGGCCTAAATTCTGTTTCAACCATGCACCACTGTAGCCCGCTCCCTTTCTGTCGAGTTCGGAATACAAACCAGATTGTATCGCCAACGTCATTCAACTACACTCCTGCCCCCGGCATTGTTAATTTACACGCTACCATCCTCGGCACCTCACCAAAAGAGTTGGCGAAACTTCTCTATCTGTCCGGACAGAATAATTGGATAGCCTAGGCGGGAAGCACGCGAGGGATAGGGCAAGCTGTAACGAGGCCAGAGAGGTCGGTGTGAGTTAGCTTGGAACTGACGCTAGTGGGCATTCGGCTTCCTCGGCAGTGCTTGTTAACAGTGTTGGATCTTCCCCGAATGATGATGCCAGAGGGACACCGGCTAATACATCTATCGTACTCTATAGGGGGTTAGTCATAAGCACGGAATGACGATCTCAAATCCCTGCACTATTGACCTCCTCTCGTCAAGCGGCTCGCTTTTTCGTTCTAGTGTTACCTAATTAAGCTAGTCGCGGCGCGTAGAAATGGAGTATCAGTATTACGTGGTTTAATCTCTTCTGGAGACGATACCAGTATTGGGAGAGTAGCGTAGCCTAGGACCGTGAGATGAGCCTCATCTGGCAATGGGATCCTTGTTGTAATGGGGAATCGCAGAAGTCCGTTTAGAGGATACGCCGCGAGTGGATGCGGTCATCGGGAGCGCATTCCAACTCCCAAAATTAAACGCGTTGGGTTGGTCGAAGGCCATTTCCGGTCCACAACTGCGAAGAACCTGGGTCTTGTTCTCATCTATCCCGGCAGTTCATTTGGCTCCCGCGGCATAACGGACAGGAGTTCCGGCATCTGTGTGCCGCTCCGAGCAGCACGGCGTACACTCTTGCTATTTATTGACTGAGATGGAATCGGTGAACTTGGTCTCGACCGTGTATGCCTACGACGGTATGCAACGCCAATAGAATTGATTGTAGATTCCTGCCGGCAAGAGTTGATTTCTCATTCAGTCACTGAAAATACTTGGCCCTATTGATCCATACGCAGGATCAAGGGAAAAAATAGAGGATGCTAGAACCGACAGGCCTCCACACTCCGTCCAATCGTACGGCAGTACGGAGGGTGAAACAAGAAGAGCGGAACTTATCCGCAGCGCCCCTCGTCCTTACGCATCCGTCAGTGCGGGCGCTTCATCGCGGCGAGGTTCGCACGCTGCTACGTCACAGTGGCAGGTTAAGTGGTCGAAAGGGTGGAGCGACGCCGATGGAGCTTGCTTTATTGTAAATGTTTCCTCCACTAGCAGATGGAAACCAATGCGGTGAGGCCTAGGCACTCGACGTGCCGCTACGAATTAACTAGTAGATGCCTGGAATCGAAGCATTATTCGCGCGGTGTGCACTAACTGGTCGTATGACGATATCATCAAATGGCCCGGAAATTGAAAGGGTGGCCGGCGAACGAGTCGAAGTCTATGGCCTGGGTAATGGAGAGCCGAATTCTTTAGGAATATCATCAAACGCCCTTACGAAACATCACCCGAACTAAAGCTGAGTGGGGATTGGCATTCGTAGAAGCGATGAGGAACCACGGGCAATTTGACTATCTCATCATCTTAATGTTCGGAGATAGGGCGGGTCGACCACGTCCGCAGTTACACCTGCCTCCCAGTGAGCTTGTCGAGTTACCGCCCACCTGTTTACTTAAAGCAGACGGATACGGTGGTGACCAAACAACGGCCTTAAACCAACATGGTCAGAGACTCAAGACCCGTTTCGTCGTGTTAAACGCTAGGTGATCTAGTCCGATGTAGGTGTCAATTTTTCGTATCAAAGATATTGCAGCGTCCGTAAAACACTAGACATTGACGCGGCCGGAGGCTAAATATGAAAGAGGGAGTATGATCCATTTATGTGGGTCAGGAATTTTTGCCTGAAACACCTCAATCTATGTCAGAATTCTGCCTTGTTCCCTATAATACCGATTTGCCGTTATGTGATCTTTCTCGCGCAGTACGTAATAGGTGGTGACATGGTAAGGTCCACCTCGTTTCTGCGATACTATGGTATCGAAGTATTTACACGGAAACGGGCAATTTGAGGGCTTGCAATCTGGCAGAAGTCTGTATGTCCCGCGCATGAGGTAGCGAGATAACGAGCACATACTCTGGAAGTTACACGGGGCTTACATGCCTTCAAGATCAGCTCCCCGCCCTCCCTGGGCATGCGTCAAAGAAATTATATTGACCCAAAATTCTACATTCCGAAAGACCAGCCTTTTCTATACCTATTTGCACGGCTGGGAAATGAGCTCGGGAGGTGTCGCACTGAGCTAGGAACTTAAAACTGGGCGCAATAGACATATAACTCCGCAGGATGGACCCCAACATGTGTACCGCTCATTCTACGAGCCGGAATGGTGTACAGTCACGGGTAGCGCTGTCAAACTCTGTGAGATCTACCCCGTCAGCCCCCCTTCGTGTCTGGACACTCGGCTACGAAGTACCAGAGTATCCGCAAACAGTCCTGGTGGACTATTGACATAGTGGCATACGCACGACGCCCGTTCTAGCACACTGTCCATGGGTCGGAACACACGTGGCCGCCCCCCACCGTGACTTTTATTGGAACCGAGGTCGACCAGTTTCATCTACTCGCGATGAGACACAACCATAACGGATCGGCGAAAACTGCTACACAGCAATTCGTCCAGGTGGTATACGCGGGGCCAAAGCTGACGGACTTTGGAAACGCTATCTAGCAGTATGATCGTGTGCTAGTGCGGCACTTTGCCAGCAGCATAACAAGAATTTGGTGGAGAGGCCTGTAATACACACATGTTTCCCTCGTCCTATTTTGTCGCGCATGGCTATCTCCCTTTAAACGGCTTTAATGACAAGAGTGCACGCTGCCACGCCGCGAAGCGACTTTATTTACCCTTGCTTGGGGCCCCTAGTCTTAGACTTTGTAGATAATCCCCCCAATTGTCATGCTCACCCCTAGCGAGAAGGGTTTGGATCGGGTTCAGACGTCTGTACGTCCGGCTACCCACGTCTCCTGTAGCCTCTGGCTCCCTCTTGGGCTCCATGGCGATCCTATGCGGGTAGCTATCGGCTAATATGCTTTTCGCGGGTCCAGGCACGTCTATCAGGTCAGGCGTCTGGGTGGCCCTATTGTGAACTGGTCTCTTTCGTAAGCACGGGAAGGAGCAAGAATTCGGTTAGCGCGCGGACATGAGGGACCGATCCCTCACTGCGTGAGAGAGTTTCAACCGTCGAGTCGGCGATAGGCAATCGAGCCAGATGGGTACGTCTGGCTAAATAGCGAGCACACTGAAAATAGCCCGTGGACTCTGGAGTTGGAATGACAGTTCTCGCTGGGACTGCGAGAGTTCCACCCCCACACACCGTCGACATGTGTCCGTGTCCGACTCGCTTTAGGAAGTTGTCGTCGTGTTGACACTCAACATCGATTCGTTTACATATGATCCACTCTGCCATTGGCAATCTGATTGGAGATAGAATATCAGTATCACCTCTAGTTCTATTAATCCTGTATACAAACTGAATCAAACCAATCATTCACTGTGTAGCGCTAGCTGCGGTACCTAGGTACCTTCGGGAAGAGGGCTTCGCTCCTCTCTCTTCTTCACTTTCGATACTCTTTCCCATGGACCCTCCACGAACGTTGCCTGGTCTGATATGTGAGGAGGTATGGGAGGTCACACTAGCAGTTCGGTCAGCTGAAGACAGCACGGATCGGTCAACCACCTCACATGTGGGACCGCCCTGCCAGTTCCGAATCCATCCCCTTTCGGAATGGTCAGGATTAAGCTGCCGCATGGGTGGGACGTACTTAGAGGGTGGTAGAGGGGTTAGAATGCTAAGCCCAAAACGGACCACTAGAATAGCGTCGAAAAAGTGCTTCGGGTCAAGGTACACCACCAACCGTTGCCTCGGCAGATTGAACAGTTAGATGTCCGGGTTGGGCCTTAAAGACTAGACTCACAGCTTGGCGACTAGATCCGAATAACCAATAATAGAGTGCAATGAGATGATGGCTAAAGACGGGTTCCCAGGCACTCGCCAACCGGACACCGAGCTCATGGCATTACGGTTCCCGAAAATAAACTTCCATTTCGCTTGGATCGCCGAGAGCAGTGACCTCAGGTGACGCAGCTAATTACTCACTCGTGTAACACGCTATCAACGTGAACTTCGTAGTTGTCCGTTCACTTAGTCCTGACGTGGGCCTGACCTGACGGGGATGGCATACGTCCCAGCGCCTATGAAAATCTGACAGAGGCTGTTATTTATTGATATGGGTAGAGGGCAATCAGACACAAACTGCATGATTCGCGACGTGACGTAACTACCCTTTCACGTATGCTTCTGAGCAGGCTATTTCCATAGCGTGGGGGCCATTTGGCTCTAGGGTAGCAGTTTTAAAGCCCCCTCCTAACTATAACACTGAGTAAATTAAAGTCTGTGATGTAGCTCTGTCGCATCAACGCTAACTCGCCCTCTTACCGCCCCGTGATCACATTATACACTTTCATCGTTCGGGAAGGGGAGATCGCCTGGACCTATTAATCAAAAGTATCGTCTTACGTTTCCGGTGACACGATTGCAAAGGAGCTGGCCGTAAGAGCGAGTTGAGTGGAACCTAGACTCTTTTTCTTGTACCATGGATGTTATGCATGAGAGACAGACGGACGGCCCGATGTACCGGCTATCCGCTCTCTACCCGCTGCCAGAATGTAATCAGCCGTTCGACACTTACAGCGGTCTTCCGACGATCGATTACCGCGTCGATTCAGTTGGTTAAATAGACATCTCTAATGCTAGCGAGGAAGAACTCGACCATCAGAGTGATTGCTAATCCCATCGTTCGCGGCCTGACTCCCGTTCGGATACATACCATACCGTATGTCCCAAAGGAATCAACTAACATCGCCTAGATCAATGATGCGCCCTTAGCTAAGCTACCCTGAGATTCGCTCAACAGAGGGCCCACGGTAGGCATGATGCTACACCATTCGTTCCATCAACTACGGGTTCGAGATTGGAAAAAGAGAATAGCCCTCTTATTTGTTTGACAAAACTTATAGGGGTCGGGCCCTTATGTAATCCTTGACTCGTCTCCGATGACATTCGGGCCCTACTGCCCATCTGAATTTCTGTGAGCGTGCCCAAACCCTCACCTACGCCTCGAGGCGCGGCTATTCCGCATCGCCAAGGTGTTCAACAGGTGATCCAGTGCAGGGTCGACCACCCCGAACTCCGCACTGCCGGTTCTGTTTCTCAAGGAGACGCCCTAAGTGCTGACCTCCTGCACACACGGTATACCACCCCCAACGCCGTCCTACCCCCCCTCGAGGCGCGCTAACTACGGAACAGCTGCGCGCCTTAGGCGTGTCGATGGTATGAAGCTGCCCTCAAGGATAAAGTAACTGCGATACCTCCGTCGCCCAAGAGTTTCTTCGTCACCGCCCTTACCGGGGTGGCACATCGCTAGGGGCACACCGTATACGTATGAGGCTGTTCTGCATCCAGTCTCCCCTCCCTCATTAGGCAGTACCTGACCTACGTGCGCCATTTGTCGACTGTAAAGAGGGAAATTTTCAGGTCAGAGTTTAAATAGCCTAGTGACCGGTCGGCACGGACTCCTATGCCTCGGCAGGTCTG
>EJB17
TCCGTCTTGCTTGAGTTAATAGTCTTAAAGGTGTTAGCCCTTGAAGGATAGACAGATTAAGGCCCTGGTCGTGGACCCCCACGACGAGTGACCGTCGTTCTTGTCCTTCGATACGTAACTTCGTAGTCTTCAGTGACCACATAAGATAGTACAGTTAGGTGTAATTTCTCGCTCGGACCGTATCCTCCTACACTCAATTTGGCAGGGGATCGTCGTTAGAGCAGTAGACGGCCTTCCTCCCGGTGATACGTACTTTATCAGAAAATCGTAAGCTGGGGGTTTATAATGAATATCGTGCACCATTTGTAGTTGGTTGATATACCGACGTGCTTTCTACTTAACTCAAAATGCCAAACTCTAGCAGAAGAGATCGGGAGCAAACAAAGGCGCCTCAGACCATGGGCCAGCACATCAATCCTCTATCCCCCCGTGGAAGTCCACGTTTGGGCCGGTGGCCGCGCGCCCCACTGAGTTGATAAGCGTCAATTCTGTCGAATTTGCCTCACCCGGTTAGTCACGCGTCAACTGCAAGCAAGGTCAAAGTGGCCTGTCCAAAGCATAGGCGTCAGGCAGTTGGGGTGTGCTTCGATATCGCTAGCAGTTAATTAGTTTCCCTGGCCCTCGGTCAGAGTCTATTTCAAAACTGGTGCCGAAGCACCCAACTCTCCTAATGACATCGCGTGCCGTAATGATTTCGGCCGTAAACATTAATGCCAACTGTTAGGGTTAATTCCGGGCACCGCCGGCCCAAATAAAGTGAATGGTGGCGTTATGCGTGGGCCCGCATGGTCCCTCCTGACACCTACCGTATTTCGGCGGATCTCTCCCTCAGCGGGCGGGGCCCGGGTACGATTATCTAGTTTCATTCTGCCGCCGTTGACCGAGGGTTGAATGGCAAGGTTACTCGCAACCGCGTGGGTAGGCCTTCCCTTGTGTCACTGCCAGTGGGTACATAATCTCCATACTGACCAAACTTCGCGGCACTGAGTTACTGAGTCGGTGACGTGTCGAACCCTAGACTGATCGGACCATCCTCCGAAACTCTGGATTATCACCTCTTCAAACCCCATATCACCCCGCGTTGCGGAACAACCCCTGTTATTCCTCGTTAAAGCCGGGGATGGACAGCTCAGTCCATGCTATACGTTTAACCTGAACGCACCCTTACACGCGGCACATACAAGTAATCCGTAGTTCATGGAAGACAACCCGTGAGAAGATCGCTATGTACTTCCCGACTGCCTCTTCATCACACTCTACTGAATGAACGCGCACGCAACGTCAGTACTAGGTGGGGGCACTCGGTACTTCTGGACCCTCTCCAGAGTGGCTGATTCTCTCTGGAGAGACCGGGTGGGCTGTACCGAGGCCTCCTCAGTAGAGATATCGCTATATGATTACTAAGGAGTACGATTGGACTCGATTCGTGCAGCGCAAGGACTCTATCATAGTAAGAAACCCACCGTTCCTACGGTCGATTACTCACTATAAGGTTTAGGGAATCATGGCAGACGGAGACTTCGAGGGGGCCGCGACGGCGAAGGGGTGAGGTGCTCGGAATAAGCGGCCTGCGGTAGGTAAAACTAAGGCCGGACCGCCGGAAACGGCTGATATAGACACGGAGGTCTATGGTGGAAAAGCACGTTGCATATCACGGAACTGGCACATCTGCATAATGGCCCTAAGAGTATCCCAAAACAAGTTCGCTAGGCTTCGGGAGTAAAGACACCCCCTTATTTGAGCCAACACATGGTTCGATCCCTAATGCCAAGAGAGCAAAGGACCTGGTTTTTTAACAGTCAAGCGAACTGATTCCTAGGCACGTTTGCAGTTTGGCCGATTCAGGTCGTTCTCCTATATGGCGGCGTTTGCCGAAACTTAAGCAACGTACAGTTGCCACTGAGCCCTTAGGCTTTGGGGGGATTCTCGTTAGCGCTCTAGTGCCCACATAGCTTCTCATGAGGGCATACGGGTGGGGCGGGACGAGAGTAGCTACCTATAGATACGATGAGTTCTCCTCCTACTCTCAAACGGTTGTCAGATTGATGCACCCATTAAGTCAGAACGGAACGTCCGGGGTGTCACGCAAGGTTACGTTAATGGTAGCAGTAGGGACCTAGCCGGGCGCCTCACTTTCCAAAAGCTTCTCCTATATTACTCCGCTAATAATTGTTCTTGACATAAGGTAGGGGAAATAAACACAGAACACGTATGCCAAATATGGGTAAGACCGGGCGCTTACTTATCGGCTACGTACCAGCATGTTCAGCCTCGCTTTTAGAGTGATTGCAATGTTGTAGATGCCATCTCTTGGCGATCCACAAGTACTGTCGGTCCCACCCAGAGGGCGGTAGCAACCTGAGAACAATCTTGTTGAGACGCACGCCTGGTCGGAGAACGCCACGCATTTAAGCACACGTCCATATTGTACCTGCGCAATGTACAGATGCTAGCGACAGTCTCGACCAAGCGTTACCCTACCGGTCGAAAAAATAACGAAGATCCAGAATAAAGATGCTATTCGTGGTCTCGAGGACGTGGTTTAGAAAGACGGTTCCCATTAGGGCAGTACTATGCCCCAGTCAGATGTGGCTCTAATTATATCCTACTGGAGCGCAAGCAGTGCATTGGGTGTTACGTGGATCCTTTGCGGTGCGGACAAAATGTGGCTAGATTCGCTTAACATTATTTGTATCCAAGGTGAACACAGCGGAAGACGCAGACGTAGTTCTGAATGTGTAGTACTCTTCCAATAGAGATCATGTATTAGCTCCCTGCGTCATCCTGGTTGTCGCGAGTAGGCATCGGGCCCTTGCTTGTCCCTCGATCACAAGTACCCACAATTCAGGGTCTCCCGGGGCATCCCAACTTACTTTTAAAATACTCCCACTGTTGGAAAGATAGGTCCGTGTGCCAAGAGGTCAACCTCACATCCCTCGAAGAGCACATACGTGGAGTACCGTGTCCTGACAGTACATAGATTTGAGTTATGGTTCGTCCATTAGGGCACTTTGATGTCAGTTTATGTGAGGGATGACCGTATGCTAAATGTGGAGGGAGACCATCCTTCCTCCTTTTCGCAATGTATCGACAACTGGGAAATCTACTGGTCATTGTGCCTACGACTCGAAGAGAAATCTGTAACAAGGAGCGGATTAGACAATTCTCTAGCTACGCAATTCTAGCCTCCGGAGCTCTAATCTTCCCCGCGGTCCCGAAGCTGCCGGGTAAATCTAATCAGCAAAGGTCGCTCATAGGTTTCAGAGTGCAAGTTATACAGGGGTCCAATAACTAACTGACGAGTCGACGGACAAACAATCGCTAGGCTGGACTACCTACAAAGACGTCGTTCTGCCCGCAACTTACTTTTCATTGTACTCTGGTGATCCGAAAATCACGTTCGGTACACATAATAAGTAGCTTAACATCGCTTAGTCGTGGAAGTCTTTTAGCGTTGAAAACTCCGGAGTAAGTCCTTTACCCCGTATCTGTCTTTACACAAGTGAAAACGCGCTCTACGTCGGTGTCAGCCCTTCCTCTTAGTTGCCTCTCTTCACTGATCCACTAGACGACAAACTTCGGAGGGTGTCACTCGCATCCAGTGGCCGTGGCTTCAGGCTAGAGACGGTAGTTTTTACTTTCCAAACACTCGCGGAGCTAGGGCGAGTAGGTGCTCCTTTTTTACCTATTCTAATTGACACGGTGGGTGCGTAAATTAGACTTAAGTCCAAAAAACTGCTACAGGTACTTAATACGCATGACATACGAAACTCGGATATGTTTTGTATGTAAACCCAAAGTTGGACTCCACAGATCACTTTAAAGCCAAAACAGGTAGATGAATCATCCTATGTAGGTTTGATTCTTACATCTTCTTAGGCTTGTATGACCGATGGCAAAAGAGGCGAGCCATTTCCATGTTTACAAGGAACAGCATGTCGCCTTCTAACGGCCGTCGGCCTGCGGGACGGCCTGAAGCAGGCTCCCTGCGATGGGCCTAATTGGTCGTCCTCGTGAGCAGTGATTATAGCGGTTCCCGGCGAGGGTCAATGTAGGCTCGGTGCAGGTTGCTGGTCCGGGCTTATTTCTTGTGGGTGAACCCGTAGGAACTCAAAATAGGAATCCGAGAAGCTCATGATCAGGGGCATTGACATTGCAAGGGATTAGGGGTGGTACGGTGCATTCCACTTGGAACTATGAATAGACAACTCATTTGATTAGGGAACCGAGTAGAACCTATATTGGGCAATGTCACCTTTCGTGGGCAAGAAACCGGAGGCCAGGAGTTGCTGAGGAACAACTATAGGTGAGACTATGATAAATGGCACGGGCCGTGCGTCCGTGACGCCAGTGTCGGTGATAGCAATTGGATGACCCTCAAATATGCACTTAGCTTCGATGGACACGAATCCCGAAGGTCTATCCCAGATCGAGTACTCCCGTGGCTCGGCCTCGGTATTACTTTGCTGCGTCTAACGTGGTGGGATACGACGTGTGGGTAAAAGATACAGTTTATTCTTCGACGGCCTTCATCGAACAGACCGCCCCCCCCCTCAAAACAACGCGACGTAGTGTTTTGGCTGACAGAGAACAATAAGTCAGGACAGTTCTACGTCGTAGTGGTTGACCTATTGCAACGCGTCGCCCCGATTAGATCGGCCTTGGGACGCCTTTATATCCCAAGTCGGAACTAAAAGGTGCGCCTTATTCTTGCTTTTGTATCGGTCGTGTGTCCAGCGGTGGTATCTAATAGCTCGACTTCGCTTTTTGGCCTTGAATCCGCCCTGGAGGGATCTAGGACACATGTCAGACTCGGCACGGATCACCTCGTTTCAAAAAGGGCCCCAAATAACGGTTGTCGGCATGCCCGGTAGTGCTCAGGGTTGTAGTGGGTGGACGAGCGTCACGTCAGATTAGAGCGGTCGAAGTACGGTTAGGCGCGCAACGTAAGGATTGTGTTGACCTGCCCAACGCGGCGGCGGAACTCACGTCTCACGACTTGGTAAATAACCTGGTACCGCTTCTTGGTGCAGCGCCCCGCAAAACGTGCGCGGCGTGGAATGTCAATCGAGTGTATCGACTGAGAGTAGGCGTCTGTCCTCACAACCTCCATTGTTCCATCCCCTTCGTGAAGGCCAGACTGGCGTACGACACGTTGAGCCATTCCTACGCACTTGTCTCTTATTTACATAAAAAATACTTATCGCCAGTCGACAGGCCTATATTTGAGAGTCTCCAGTCCTCCATTTGCTGATCCCTATTGGCCGCATTCAAGCCATCGCCGCTTGGCGGACTGAGGGCTCAGGGGGGCTGCCCGTATACGTGTACCCTAGAATAGAGTTTAAGCATAACACTCTGAGTATGACGGCCATTAGCACTTGTGGTAGAGTGCGGAGCTCTCTAGTTTCTAACTATAAGATCTGCAACACGGTACTGTCGATCGCGGCTCACGAATCGAATAGGAACATTTCCTCTTTGCAGTGAGAGCGGGTGGCAGTAAGCTCGAGGGCCCACTACCCGTTTCCGCGGCTGATGGAAATCTATTAAAGCGTGCCCAGTCTCTAAAAAGCTGTTTATATTTTTTCGATATGAACCGTATTGAGGGAAATGGTGTCCTTAGCAGGAATCGCTTCAAGTGGGTGTTCATGCGGATCTTAATTGCTCACTGGATAAGAAAAGCGGATTCGCAGTATTAGCCCAGATAGGGCTTCTACTAACATCATTTTTTTTCGAACGTCGGTTACATACAGTTTTCCGCTGCTCCGGGTAGGAAGAGCGATGATGGAGCAAGGATCTGCTGCCCTGGTGCGAGAAATTAGCGGCGTCGACGCCGTCACAGAGGCTAACCCCTCTAGGGGCCCTAGTGGTGTTTTGCGTGCGCGTGAGCGCCTAACTCGCTTCCCTGGATCCTCCTCGCGATACTGCTTGTGGCTGGTGTACACCTTGCGGGCATGAGAGGACCCACATATGGCGTGAGTACAATCACAGTCTTAGAGGACTGGCGCTCCTATCTGTTCATGCGGTATTCTAATTGCTCCGGGAGCGTCCGTAACGGAGCGGATCCGCGTCCTGCAACACCCCGTGGATTCGTTGATGTGGATTTGACGGTGCAGAAAACGAGAAAACATGGCCACGTGAAGTGGTCGCCATCTTCGACTGAGATCCATCTGGTAATTGCCGAGCGAGGATATAACTGGCAGTAAATTATGGGGACGTCAGTCCACTTTCCAGCATGATCGCGTCGCACACCCGCTCCACGCTCGCGGCAGTGCTGTAGCGAAAATCACTGTTACTGTGCCCTCAACAGCTCTTGCATTCAACTAGAGCGGGTCTAACGTCATTCCTTCGGCGCTGCTCCGATAATGGGATACGAGCGCAAGCACGCCCGTTATTAAATGCCGGAGCTGACGCTCCTCACGGGAGCCAATTTGACCTTCTAACATACCGATGCAGGCTGCTCGTTTATGTCACATCTCGTGAACTACTGGTGTCTTGGCGCTCGACATAGATTCTCGCCATAGGACACTTAGCAACAATTATGGTCGGCTTCAAAACGCTCCCTGTTACCGATACCGATTGCATTTGGATGCGGGTGGGAATTAGTTCTACCAGGGCCTGGTGTCGGCCCCTGACGCCTTTCTTAATTAGTTAGGAGGCCCACGGGTAGCAAGGGAAACCGAGGCACTACCGCAAAAGAGGAATAAGGGTAGTGCCTCTGGGCTGAGTCTGTGTGTTTGTATCAACGCACAAGAGAAATCCCACATACCAACCTCCTCTTAGAAGCCCTCATGTCAATTTGTCCTGCCCAATATCGCCGCACCGTTATCAGCATTTCAAGCAATGGCGAGGTACCTTTACAGCCGCATATTAAACGAGGTGACTTGCCGCCTGGGAAAGGCAAGACCCCCCCAACCGTGTGCTTGTCCGAGGGCTATCGCAAGTTGGGCACATTTCCCACGTTCATCCATCCGCCTTCGGAAGCTACGCTAACTTAGGACCAGATGTTAGCGGCGCAGTTTAACGCTTCGGAGTCTCGAACATGTTCGCCGCGTAAGACTAATAAATGGGTGAATCAGGTACCTGTTCTCCGATGTTTAGTGGGAGTTCTACCGTTCATTTTCACGTACCCGAGACAAACCCAAGTTTCCGCGTGAGCACTCGCAAATTAGGCGATGCCAAATTCATGCCCGAGAATGCAACCCAGATAATTCTGTAGAGTCTACCAGCGAAAGCCACACAATTGCCTCAAACCTCCGTCCTGAACAACGACCATTGTACGCTGAGAGAGCCTTATATTGTGCGGCGCCGAACATGCTCGGCGTCAGTCAATAGGACGCTGATTATCCCAGAAATATGGAGACTTCATTTCGCTTTCTCTTAAAGCATCAGGTTTTTCTCACCCACGTCAACAGTATAGGTCATAGGTACCACCACTATGCCTGGAGAAGGTCCTGATGGTGAAAAGCGGCTCACGGGGAGGATACTTACAGACACGCACCAACACTGCAACGGCTTGGGTGTGAGAAAATGTAATCTCTTCGACTCTAATTGTGGACCTTTTTGTCAGGAGCGTCTACGAGATGGGGGCTTGAGTCATGGACAAGTCGCAGGGTGCCAGTTCCTGACATGGACGTCAAGCTGTCGCAACTGACGTTGGCTTCTTGGAATGGAACTGAGTTCTGTGACTTGAAGTTGAAGCTCCGACGTCCAGAGACCATGTCGTAGTTACGCCGACTCTTAGCCTCAAGGGTCGTGGCAGACCTTTCCAGAGCTCTGGCGGCCAGGTCGATAGAGGGAGCGACTGCTGCCGGGTCTTACTTGACAATTATGATATCGACTGCGCGACCCTTCTCCACCGCCAATTCGCGGAGGAACATGTCCAAGGCGTCTGACGAGCAATTGGAAATGGGTGAGATTTGGCTCTCCAGCGCCGGGCCCCAAGTGGGCGCAGAGTTGCATCTCATCGCAAAAGACCAGGCACACGGCTCACGTCCTTTCCACTACAAGGTAACGATTGAAGATTAGGTTCTGTCTCTATAATAGTCGTGACTGGACGTAGACCGTCTCTGGTGGGGTTGAGTAGCATCTTCCTTTATACGGCCCCATGCGCTAACTGACGACTCGTACGCGAAGTACGCACCCAGGCAATCGGAGTTCTAACATCCTGTACCCGTGCACCGACCTTCCCACGAATCATTGGGAAAATAGCGTTAACGCTCTGAAAGCGACGGCAGTTCCGGTACACGAGCATCAATCGTTATCGACTGGAGCGGCACCACGCTATAGGCTCTTGATTGGATGCGCTTCTACTCGCCCTCTACTGAGCACCGACAAAATAACAAAATCGGGAGATGCTTCCCGGTCGCAAACATGTAGAGATGGTGGCGGTTACTCCCAATTCGCGCGTGGTGTGCGCACTTGACAGAAGAACCGGCGTCGGTTTTGGCTTTCCCCGCGGTCGGAGGCTCAGTAAAGTCCTCAATTCCGTGGACTTCCTGCAAACTCTTGCACAGGGTTGACGACTGAAAGTAACGATCGGCCTGGTTAACACAGTCGATAGAGATTTGTCAGGCCTCGCTGATGGAATATCGCGTCTTCATGCTTCGCAATAACAGAAGAAGTAGGAGAGTAGAACTGAGGAACATGCACTGGAAGCAGCCGTCATCTGTAAATCCGTCATTTGGTAATCGGGTTCGGGATCTATTGCATTTGACCGGAGTGAACGGCGCCCACCAGTATTGCGCTAGCAACACTGTTCGAAGGTACCACGGGTGGATTTCAGTAGTTTTAACCGCGTTGTCAATGTGACGGGAGAACCGTGGACCATAAATAAGTTGCCGCTTTAGCTATCTAAGGTTACAAGGGCGGCTGGAACTACATCCGAACGACCAAAGATCGATCCGATCAGTGCTTCCTACCCTGCCATTCCGCCTGGACGGCGGCCCTACTTGTCGCACTGCCTGCTCCGATTCTCGTTGGAATACTAAGAAGAGCATTCGGTTCCCTTATTGAGTTCCCAGGACAGATTTTTTAGAAAGCGTCCTACAGTCGGCGGCTGGACGGAACTCGCGATAAGGGCAAAAAGAAATAGACACAGTCTGCCCGGAGAGAAAGGGTGCTAGCTACAATAAACGCCGGCAGAACGATTTGTGGAATAGAAATTCAATAACCGTAATGTCCGTAATTCGAGCTAGGGGAACAGTGCCATAGTCAAGGAAGCCCATCGCTGGATAGACGACGTGAGTCGCCGTCGTCAAGCTAGTTATCGGTAAAAGCTAGCAATGCCTTTGCTGTATATGAATTGATCAAAACACGATAGCAGTTTTGTGAGGGAAGGCATGCTCTCCCCGGAATTGACTACTAGGAGTCAATAGCTACTCTTGGTCCGAGTGCCCGACATGAGGAGTCGTGTCCAATTTATTTCTCATAGAGGAGCGCTTCGTCCTCGACCATACTCTTACGGTTCTGTGGCAACCGTGTGGATGGCTACGAAAATAACTTGCTAAAGAAGTTTAACCCTGGTATTGCGGGAAAGATGTCATACGTTAAGTGATTCGATAACGATTTTCCTCTCCTTTGGCTATTACATTACAAAGAATAAGCAAAACTGGCCCTTTGTCGCGCAGTGAGGAGACAGCACGACGTCGGCTGGAGTGCGTACTGACGCCGAAGCTCCCACACACCCACGTCTCTGCCAAATTGTCCCCAAAGGTCTCAGCGTGGAGCCTTTCTCCCAGTGGGGGCGTTTCACCATCCCATTTTTTGTACGAAACGAAAGCCAGATAGGATTAAACTCTATGTGACAAATTATTTTCTGGTCCAGACGAGTGGTGAGGAGACTACAACGAGTGGAGCCGGTAAAGCCCCAAGCTCCCACAGCTATCGCCCCGCACTTCCCAGAAGAGCCGGATCAGGGATCAAAGAAGTCCGCATCCGGCGCTTCGGGTTCCTTGCGCCTACGATAGGGGGACCTGGGGCTTTCTCAATAAGTGACCGATGGAAAACTAATTTATTACTGGCCCCAGCGACTGTAATGGTGCGCCACTGCGTAGCCACCGTGATGACAGTCTGGAGGGTAGTCTCTAGGTCAAGAATTCGGATAATATTTGCGGGTTCTGCCCTCCTGGCACGATAAGAGCATTAACGAATGCCGGAGGATTCCTTATCAGGCATTGGGCGTAAGAATATCTTCCACTGACTGTCCGGGGTTTTTAAGCCAAATTTGGATGCAAGGACCCACGGGTAAATGCGGTTGGCGTCCTCGATCTAGCAGGCGACCCCGGTTTTATACTAACGGGCCGCATTCTGACCCGTCTTCTCCCGGAGGTGCTTATTTTGCTCGTCTAGACGTACTCCTCCTCTACCCACGCCAGGCATGGTCATCAGGGTACCGGCTTGAGTATGGGGGGACTTCCTTATTTGTAGAACCGAATCACGTGGGCTAACTAGTGAGTTGGCTGTATCGGGAGGAACCGACCTCTCCGCAGTACCCCGATCCAGTGAGAAAGCGGCGCATCGGGACCGCTAATGGACCGAATCTTGGTAAAATCGAACCAATTGCCAGGGCGTAATCATCTCTCTTAATGCTCCCTGCCCCGCGCTCAATACCCCCGAGCTTTACCCGCCGGGCAACTCGCTTTAACTATACGACGTAATGTTGTTTTTCCTCCCGTACCATGTTTGAGCTCTATTGCCAATTCGCGTGCAAGTCGTAAGACTATCTGTTCGCCTGGAAATGAGTGGCATAAGTGCATTAATTATTCGTTTCATTTCCACGGTTGGATCACACTTGCTACGTCGGGAGCGCGTCCCGAAAGGAACCCGGAAGATTCCCGGTTGCTAAACCCTCTTCTCGTCCGGTTTGTTGAACCGCAAGAAGAAACATCCGCCATAAGTCCAACCGGGTAGGGCAGAGCGCGAACATCCTGGGCTAAATAAACTTGGCAGACGGATTGACAGTCCATGGATATTACTACGTCGTCCTCCATGCTGGTTACGTCTTGTGGGTGTTATTGCTCTCTACTGTCACCTCTTTCCGCCCCATCCTCTGTTATCACAGGATCACCTCTGAATTTGACTACGAGCAGAGATGAACACCTGCGGATCCCCCTATCTCTGCAGGGTTGGTCCAGAGGCTTTGGGGGTCGTTACTCGTCTTAAGACACGGTCTCGTATATTCCATACCCCCAAACCGAAATTGGCTCTTTTGTAAACATTCCACTAGGTCACACAGCTCCACAAATAGAGATGTCTACCTACTGACAGAAATCATTCTTGGACGCCAAGCGAGGCCATTGTCCAAGTATTTACAGACGCGCAATGTAAGGAACAGCTGGTAGGAGGAATGATACCTCAGCTGCTACGAAGCACGCATGATGTGAAGTTACACGGCCATGGGATGGCCGCGAACCTATGAATAAACAACAAACAACTACTTCATAGACTAATATCCAGAAGGGACGCTCGACGAATCCTAGCTCGGCAGGAAGGTCGCTTCCTATCCTATTCCATCCAACTCAAACGATCGGACTGGATTCTGCATGACTCCCACTTCAGGTGGAATGTGCACTGCCATGGCGCGGGCTAATCTATATGATTAGAAAAATGTAAGATCGAAGGAATACAGAATATCCCCCGGTCGGATGTTGCAGTCGTGCGGTCTTTATCGCGCCTAGACAAGACTGAGGCCAAGCACGCTCCCGAACCTACAATGCTGTATTTTTGGAATAATGTAACACAAACTTGGGTAGATGTGAAGAAACCCTCCGTAACTCTAGTCAAACCCTGACGAGGTCTGCGGATTCCCATTATCTGTGCAGGGCCGGCTGCGTGTAACCTCTTAATTTGACAGGCGTCCACAGTCGTGGGGGGAAAATGCTAATCTCACATACGTTCTAGTCACTCCATCGATGAAGCATTTAAAGTCTAAGACCCCTGACGTGATAGTCTGCCCCCAACATGCTCGGGCGGCGCAAGATATTTGTCTCACTCCCACAGAGTATCTAGAGGTCCTCCGGTACCTCCGACCCGATAAGACATGCCAGAGATGCATGGTTTACGGATATTTCCTGTGCCGAATCCCTGTAGGTCGTCACTAGTGGGTGCCTTAGATTCTCTGACGACCACTCCGTTACCGTCGCCTTCCACCTATATCTTTGAACTATACAACCCGAGTAGTACTGTACCGCCGGAGGCCTGTGCTACCAGCGGAAGCGTTCCCGTTGTCATTCCCCCCCTTGCTGCACGACAGGCACCCCGCGGCGCACCAGCCGAGACCCTTAGTGACATTAAGAACGTACCCACCTAAGTATCAAACTACGTTTCATGCCCAGTTGAGGAAGCCTTTAAGCATGAAAGCTTTGTCGCGTCCGCACGACAAGATTTTTCAATATCCCTCATATCCCCACCGGTCTTTGACATGTCTGAGCCTATTCGGGCATACAGCTGTAGTAGCGCACGCAGGCGGACGGGGCGCTTAGCCTCTGATAGGTACAACAACCCCAGGTATGGAGCTTCTAGTCCTACCGGGCCGTATTCAAGAGGTGGGGGGCCACCACCGCATGAGTCTGGTCCGAGTAGGGATAAGGACGTTAGGCGGCGGACTGCGCTGCGCTCTCCCAGTGGGAAATGCTCATTTTCTGGGCCATATAGTGGCTCTAATAAGGGACCCGGGCTCCTTGGCAATGGCCCCGGCGAACATCGGTATGCTTTGTTCACGTTCGCGGACCCGATGCTGAGTTTGTTGAGTTAAATTAAGGAAGATTCGCCATATAATACCTTCAGTAATCGATCCCAGCAGATAATCTAGCGATCCCGCTGTCCGGTAGCTATAGGAGCCGCAGGGCGTAGCTTTCTTTCTCGGTTGTGGGGAGGTCTATTAAATGTGGAGAGAGTCGCGTATGGCACCTAGAAGCTGAATGGTAGGGCGGACACAACGACCATGTCGTTTGGACTCCGCCTTTATTCCACGGACAAAACCCTTAACGACTCATGATGTATCTGGTGAGACCAAATTGTGTGGCCATATGTCCTAGAAGTGGGCGGCGCCTTTTTCGAAGGACCAATAAGCCTATTTCACTGCGTTCTATCCGAACAAGGTCCATGCATAGGGAGCCTGAATACTAGAGTAGCTTTTCCCACTCCTACTTAGTCAACGCGGAGGCCATCAGCATGGCGGACTCACGCCCGCTAGGGCTTCGGGCACAGGGAGAGCATGGGAAAGGACAGTGTGGGTATAGGGCAATCAGTAAGCGCCCCATATGAGTGGGCAGCAAACTCGGCCGTCACCGGTCCGTACTATACAGCTACGTTAGAGAATTGGCGGGCGTAAGAAAGCGGACAGTATGCGGCGTTTCCGCCGTCATGCAACTAGTAAGAGGAAATAAGTCATTCCTTGCCTTCGCGGGCACCGTTGTACGCGGTGATCGCACCAGGGGTAGCTGGAAACGGCCCCCTCACTTACTGGACTCGTCGACCCCAACATACTTTTTTCCTTTGCTCAGCTCTTAGAATATCTACCGTTTCCAACATGTCGAGATGGTTCTCCATCGTCCTCGTCTTTAGGGGCATTTCGTCGGCCGTTAGGTCTTTCGCTTTATTGGTGCGAACCGTGAATTAATCATCGATGTGCGCCGTTTTTATCTATCTCCGTGATTCAGACTAGAGAGAGTACCCATCATAGGACTATCTGTTCCGTGGTCCAGAACTATTGGGCCGTGTACCGCAAGTGCGGAACGATCGTTTGCTATACCCGGACGGGGACGGGGTGCCTATCCGGCGGTACCTATAAAATAAGCGGACTATCAAGGTATTCCGTGCCGTTGTTTTAGGTTGGCGGGAAGGCAAACTGAACATTTTCAGGCGCTTATGAGATTATACTCGGCCCGCAGAAGGTCGATACTTGCAGAACACAGGTCTCTGGACCAGCCAGGCGTCATATGCTGGTTCAGCGCATGTTACGGATTGCGTCAGCCTACCCAATAGTATTTCACTGCGCTTCTAACGTCTCGGTCCTGGTTTGTTCTTAGTCTAGCCCAGACAGAAGCTGGCCTCGGTCCGCCGGCGTAGTGTTCCGGACCCTAGATGCCACAGTAAAGAGGACGAGCAATTCGTACCAAATTATGGGGAAAAAACGAGCTTAATCCAAGATGGGGCCGAACGGCGCAATGCTCGTTAGCGAAAGGCTGATGAATACACGAGGCTCAGATCTCCATATACCGAATGATTCTTGTGAGCCCCGTTTTAGACCCGTGCGTCGTCGACCTCCCTGTCGTCTTTCAACACCTGAGCCGATCTTTGTTAGCCGTGCAACCTACGAGATATCTAGGGATCCGCGCAAGCCGGAAGGCCCGTCAAGCGTATCATTCGACTATAGATTTGGCGAACACGCCTGGAAGTTGGTGTGTGCTCTAATTCGGTCGGTAAATGATAAATTAGGGAGTGAGGACTTGGTTGAAGCCGGGCGCCGACTCGCGTGACAGCGGCTCAGTGCACTCTCCGTAGACATCGCCATCCTGATCTAATTTTCGGATGTAAGACGAGTGCCAGATATTCTAGAAATCCCCGCGTTCATCACTGGGAACAAGTTCTAAGATTCGCGAGCTCTAGAATCTCCGCTTTAAATGAAAGCGCACGGCGATTAGGAATTCTGGTGCAAGCCTACACACTCCGCGGTGATTTCCGGTCCCGCAGTAGGCTGCCCCTCACCATGTTTTCATGGATCTATTGCGGCCCCCAAGGAAAAGCCACATTCCGTTCATTTGGAGCGTCCTTATGTTGAACGTTGGACAGTTCTCCAGCACCATGATACGCTGTATCCACTACCTTCCCTGGATAGAGAGCGTATCCCAGCCCACGCTATCGGTAGTCCAGTTCCGTCCTGTCGCCATGCAGGAACGTGTATCGTCGTAGCCAAATACCCTTCCAGAGCTCTAGTGGTAAGGACATTACGAGTCTTAGAACGCTTCTGCATCGCTTCGACGAACAACAACTGAAGTTGATCAACCGCATTAAGGGATGACCTTACGAAACTGTTCCGGCACACTTCGACTCGCTGGTAAGAACCTCGAAGCGTCCTTAGTAGTGTCTTGATAACGCGCGATGGGCCGACCGCAGATTCTTAGCTCTTCCGCTCCTTCTCTTGGGAAGGATGGACTGAAGCGACCCTTACCGCCCATATATCCTGCAACTTATCCCTCTGCAAGTATTACTGAGAACTAAACAGCGACGCCACTATTTGCACCAATCGTTATGAACGATGGTGGTAATGGTAATGGAATCTGGTTGTCCTCGAAAGGCGTTACTTAGTCAGTGGTCGCTAGAGTGGGAAGCAGAAGCTCATTTCTGATTCGTTTTTTAAGACTAGCACTAATCCCAACACTCATGGGAAGTCAGGGTCGTAGCCAACGGGTATCCGGCCGGGAACGTTTCCCCTCGTAGCTGCGTCTATACTACTTTCTGGCCGGCTTTGATAGAGTCCCGACCCCCACCACCTGGGCCGTACACCGCCCCGTTTACCGTAGTAGAACACAACCGGTTAGAGATATACTTCCATGAGTTCCAAACATAGCGGCCCCAATAGGTTCGAGCACAAGGCCCGCAAAAATAAGCGCCTCAATGTTTGATGGAGACCCAGGAAGCGGCCATTGCATATCGTAGGATGGACGTTCTAGCAATAGGTCAACAACTCATACTGGCGCCAATGGTCGCTTTTAGTGTTCCTTTGAAGTTAGAAAACACCCTCAGAGTGTGCCGGGCTAAATCGGAGTTAATTCGTTAATGTGACGAACGCTGCTACCAGTCCAGTAGCCTTTCTTTATCGGGGACATCTCTAAACGATTACAACCTTCATCTTAGCTCGTTCTATCATTGCCATAGGTATCGTCAGCGAGTAGAGTATACAGGTGGGATGGTTACCGATACCCCTGTTTCCGACCATACAAAAGTGGTCACCACGAAATAAAAACATAAGCTTTCCTCCCGGTTGTGTCCAGCAAATAGATGACGACGGCGTTCTCATTAGGATACAGTGCTCACTCTACACCCACTGTGTAGCCAATGTCCGGGAACCAATACAAAGGGCCACTCAGTGCCTAAGATGGAGCGAAATCAATCAACACTAAATGCCCAAGTTGTATGTGAGGCCTTGAGCCATAGTAAGACTCTGATGGGAATAAGCGTCAAAGGGGGCGAGCGAAAGCGAGTGGGAACGGAGAACCCATTTAATTCTGACTCAGTTGATCCAAATCATATGGGGGTCTCTGTAGTGCTCCCTTAATCAAATCCGGGGCGGTCTCGTTGACTTTCGGGAGACCAGATTACAATAAGAAAACGTAATTATGTTTACCGTTGTCGCATTATATCCCGACATGTCAATACTACCATGGGAGCAACTCCAAGAACAATGGAGCCGGGGGCCGGATCTGCCACGGGCGCAAATCCGTTTCGGCCTGCTAGTACGACTATCCTAAATGACAGGCGCACTCCAACTTCCAAACGCACCCGACCGTGCCTTCAAGAGCGGGGGAAAAGCCCAGCATTGCTTTGAAGGACTCGACTTCAGGTCCGAGGCAAAAGTTCGTGATCTGGTGCAGGTAGCTGTGATCTCAGGACAGCCCCAGATCCAAGGAAATGTGGCGGTGTCTCAAGAGGCTATGGGATACGACACGTAGGTCAACGAGGACTAAGGTGACTAGCATATGAGTAGCGCTATACCACTTGCCCGATAGAGGATCCACTAGGGTCTACTCGACTATCACTGAGCGACTGGGCTTGCTGACCCGGGCCTGTCTGGCCGCCCGGGACCACGCACTGGAAAGAGTAAATATAATTCCCTGGGCTACCAGACAGTCCCGTATGCTTGGAGCGGTATAGATGGGGTCTGTGTCACCGGTCAACGAGGTCACTTGGGTGGACTAACGAGTGTGGCCTCATGTCAGTACGCTACTATATCCCCGGCGGGAACGAAGTAGGCTGCCGGGCGGCACAGCCGCACCACGGGCCGTAATTGGAATATGTTTTTTCATCCCGCACTAATGCGAAGGAACCTCGCGTAGACAAAGGACACACATGGAATCGGCGCTTCCATTCGTTTGGACCCCTTGTTGGGGGGACTCTGTTTAAGATGAACGTGAGGCCGCGGGCTAGTTTGACATCGCTTACGACTTATCGACATGTGAATACTAGAAATGCTCGCAACCCCTTCAGCACAAATTGTCGTACCATCGTTTATCTGCCAGGAGGCGAGTTTTGGTTGTCGAGGATAAAAAACTAGGAAGGCCGCGAGTGACAGCGATCTAGTTATCCGGACGGGGGGGTTGTTACCACCTTCGGCTAGCGGCCGTACTACGGAGGCCCCGAACTCCGCTTCGCGCGTCTTGACGGGTCCCATGGTCCATACATCCGGGTTCCCGTGAAGGGTGAATTATTTTGGCTTAGACACACCAGGCAAGGGGAAATACACAACCAACGTCATGTAATTCGAACGCGTCTTTTACACACTGTGTGAACCTCCTCGAGCTAGACAGGGTTAGGTAGCGGCCCTGTTCAATGGATTCAACCCCTCCTATCCCCTATCGTCCCGACACAAGTGCCTAAGTGAGGTACCTTGCTTCACCCATACAGTAGGCTTGAAATCAATGTAGAATGGCAGAGTTCGCCACTGTTCCTTTGTCCGTGTTTATAGTCGCTAGAACAGTGAACTCTCCTTAAGACTGAGGCGACGAGAGATCTTGCTGCCGTTCGGCTCAATTAGCGCACACCCGCTTTCTCTGGAATTAGTTGTTATCCGACTTCAGACTATAGAGTACGGGTCGACATTTGGACTGAAGTTAGTTGTTAGAGTTCTCGGACACAGTGACTGGCCGGATAGATTCTTGAAATTGTAAGCACTCTGTCCTGACGGTCCTTTGCCACAAAATTCTCTGACGTGATGAAAAGATCTAGATGATCTGTCATGGAGTATCTAGCCACACCGTCCCAGATGGGCGACTAGTGGTGGCTCCCCGCCAACCCACAAACGGGCGCGCCTTACTGTTAAAATAAATCGCCAACGGTTACTTTGACACGCTTGCTAGCGGAAGCATTTATCTGTGATGGAATCCCGGATTCTTTTCGACCTCCAGTAGGCGCCGCCCTCCAAAACGGACCACTTTAGAAGGCCATAGCGAACGTGCGAGATTGTAGACGAGGCCCTGGGCAGTTACCTCAGGCGCGACGGACATTTGAAATATCATATGCAGCTAAGAAGAGAGATTTCTCAGCTGCGACGGTTGCGACGATGAACTATAGCTTGCCAGCTCGTGAGGCTCAAGGACGTGACGTTAGAGGGAGAGTTACTCTCCTGACGATAAATGCTGCATACCAACAGACACAAGTATCGCACGCCCCGCTACGCCGCCTTGAGGCATGGAGTCGTGACCCCGAGTAACGGAAAGGACGTCTCTTATACTTCGCCATTCTAGTTCAGACCCGATGGTAAGGCCCATCGGTGGGCTTCGGTTCTAATAGGTCCTCTAAATATGTTTTCTTGGCTTCTTGAACCGGCGACCGATTAGTTGGAATCCAACGCACTTGCTGCTTCTGGTTATTGAAACCTGAAGTAATCTCCCAACGCAGCTAACGCGCTGCCAGCTCGCCCACCGGCGCTAGGTTCATACATGCTTGACGTGCCGTCTACTCGGCGGAACCCACATTATAATATCTTCCGCTCCTGGTCCCGATTTCTTTGCGTGGTTACGTTTTAAGTTTTAAAGTGCCACCGCGTATGCGGAGGCTTACCGATAGATCGGGGCAGACGCTAACGCAAACCTAGTACTTATCGACGATTGATATTTACAGTCAACTGGTGCGGAGGCGGGCGATTCGCCCTGCGCTTCGCAGTCGTTGCAAGGTACCTTATCAATATAGAGCCTGGACGGCTGGCGAAGCCACATCGTGGTGAGTGCGCTCATTACTTTTGAAGCGGAGCATGGATGTTCACTAGGTCACTGCCAATCACGTGGGGGTGGGTTCTCCATTTTTTACACTTGGGGAATGCGGTAGCTACAATGGCAGAGTGAATCTCTCGCGGTGAATTTCCTAACGGTTTAGTCATGAGCGCCGTGCCGTAGACCGCTTAGGTAATATGTATCGGAAGTGCTTACCGCACATGTTTAACTCCGCAGGGGTGGCACATGATGATCCTCCGGGTTAGCAGTTTCCTCGTCGCCCCACCGGTAGGGCTCCTAGCCAGATCTAACGGTTGGTGCCCGCAGCTAGACGACGGGCTCAGGATCTGCGGATAAGGTATGGTAAACATCACTGAGTATCGTCACATCTCGATCTACAATCAATTATACAACTTGTCCATCCACACATCACATCCCGGCGAAGTTTTTCTCGTTCGCACCCCAGCCGCTCCGCCCTATACGCCATATTGATTGTAGCTTGCGACTGTTTGGCAGTAGTAGGCTGGACGTTTTATGCAACTTTAGCGCTTCCTCTGGAAGCCCTAGCCAGACGCGCTTACCGGAGAAGCGCCCTCAGGCCCTACACCAATTCAGATCACTTAGGCGACCTCGTATGTCACCCTTCGAATAGTCCTCTATTGACTTGCGTTGAACACGACGTTTACTAATCACAGCCGCTGAAATGCAGTACCCACTAGGACCCGAATAATCGAACGGTCTATCCGAACTGAAGGTCCGGCTTAATTACAAAGGGCGTCAACGCGACGGCTCATCGTGAATCTTTATGTGAGTCCGATTGTGTCCGGAATAAACGCAAAGGGCAGGGTATTTAGGGTAGCTAACGCAGCGTGGTTCTGGACAACACCCCCATGCCCTAACAGCGTAGGAAAACTACATTCCGGACGCTGGTAAATTCCCAAGGGATGTGTATCATGGTGTACCACCGCGATGATTCCAGTCTACAGTATCGGCTTCAGCCATGAGCCTATTTCGTAGCCGTTAATCATAGAGGCCGGCTACGAAACATAGCCTCCTCTCCCGTGTGAAGGTCATATTGCCCCTTCCTCTCTGGTAGTGCGGTCGCCCTTGCGCTTAGCTATGGAACGACGGAGTACCAGGTTGGCGTTTCATGAAGGGTACTATTCGAATTATGTATATGTTTCACAGGAAGGAAATTATCGGGAGCTTGAGTAGTGTTGCATCATCTTATCCACCGTAAGGGTACTGCCGACACGTCGTGATTGCGCAGGTATACCTCTAGTTAACAGCTGAAAATGCTCCATTTATCAAACTGAAGAGACAAGTGAGACCCCATTGTTTAAGTTTTAGTTGATCTGTTGTATTCGGTTATTACGCGAGTCCTTTGGCCGCCCTCGATTGTCCGGAGATCATTAACACAGCAACGTGAAGAGGTGTGCACCGCCGCCTGCCTTTTATTGACTACGACATCATTGCGCCCAACTGGGTTCTCCTCCGAACGCGTCCTCTGCTCTAACAACGTCGCACGCGCAGAACTCTTCGCATTTGTAAACAAGAGAGATGCCAAGAGGAACTTTTCAAGACTCGCCTGAGACTCAGATGATCTCCTCGGAGGATTATTCCCTATTCATGCAGCACTTTTTGCCGGGAGGCTTTCGGTACATCGATTTGCATCTAGTTGCACATCCAGTATGCTCCACTGAGGTGTGAAATTTGTAGAAGTTTATATCCGCAAAATTGGTCGGTCTACATTTGGATGCCCCGGACGACGCAGCTCGACATCAAGAGTTAGAGAGCGCGTATTGAGGCGCCCTCTGTTTGGGAGAATAGAGGAATGGATCGACAATTTAGGTCCCGCGGCGGGCCAACAGTCTCGACTGCACAAACGGACCAAGGCGGCTCCCGGAACCGATGGATAATAACATCTTCACGCTTTCATGGTGTCGTTGCGGCATAACTTCGGTGCTCTATCCCGGACATGCTTTTGGCCACCCGCATCTGCCTGCGTTCGCACCTTTTCTCCACAGAATTGGTTCGCAGGAAACCCACTCCCCTGCCACCTCACCGGGGCCGCGGCCCCCCCGTTTTCGCGTTAACTCTCGTCGGTACCTATCAAAGGCCGCTTAAATACCACGATGTGAAAATGGAGATATTGGGAGGGCAATGCTTCCTACGCATACGGCTTAAAATTACGGCACGATCAAGCGGTATGCTGGACCGCGATCAGAATGCTATTCGAGTACGCGCTAGTTCGGTAGTACGGGTTGACACGATTTGATACTGCAGTAGCCCGAGGATGGTCCGTCAATTCCAAATCGCCCTGGGTTGTCATCCGTAATATTATCATCTTATCCATCATTTGGGGCTGCGCAGGGAGCCGGTGACCCGTAAAGCGTTCTTCTCACCCCACCTCAACGCTATGCCGAATCGTTGTGTGTGTCAGCGGTATTCCATGTCAGTCAAACGGAGACGCCTAGTTCGGGGTGAAAGAAAAATCAACCACATAGTGCACACTATCGCTGGTTGGCTACATTATAACCACCGACGTCCCACCACCTCGACTCCGGGTCTATGCATGGGTAGGCCGCCAACGCGCTCGTCAACTTGCCGCACAGATGGACTAACCATTTTAGGCGGCATATCGGATGTTGTAGTGTCCCCCGGTTTCCTTCGAGTCGAAGTTAGAAGTGGTCATAGAGACCGCGATACTACTTAGCCTTAACTGACGCGACGCTGCTAGTGGCGCCACCGTCAGGGTACCCAATCAGACTGAATCTATCACGCCTAAGTCAGCACACAGGACGCCATTTGTTCGGATAATGGCCGGGAACCTAACTCTGGTGACATTGTTAGCACATATAACCGGTTCTACCGGAAGACGTGGGATCCTCATCGTAAAAACTGGCGACCATACATGGTACACAGTTTTGTCGGGTGTGATTTCGACATAGGTGCAGATCCCTCGTCCCATATGGATGCGCTCTAGAAGAATGACCTCGGCCCCATGCATCCCCACGAGCATCCTGCTCGGTATCCAAGGAGGTATCCTCACGGCCCCACAACGTCGTTCTGGGACCCTCATAGGCACAGCAGGATGCGTTCATGCGTAATCCGCTCGCCTGGTGCGGGGCGCTTCAATTCCGCTTAGGATAACGAAGAAACACATATGCAGGGGCGCCTTGAATGCGCAAAGCAGCACAGAGACTAGGCTCTCCGATACTCAGGACTGGTTCTTATATACTGAAGAGCTCCCTCAAAACCGCTAGATAGCCAGCAAGTCTTTAGCATAGCTGGTGTGCCGCATATGCATCGGATTCTTCAAACATCGTTCCTCCATCACCCCGAGGTACCGCTACACGCGAATGAGAGTGGGGGGGATGGACCGTTGGGTTTAGGGGCCTCTATGTGTTCTATAAGAAGCGTCAGTTTCGTTTTTGTCTGTTTCGTCTGATAACTAGTTCTCTTGCTGAACAAGGATTTCACGTTAGGGGCCCTTGCATTTCGCGAATCGCACCTATCGCACATGGAACGGGGAAGTGAGGTCTCCGAGTTGTAATCCCTTATGGCTGTATCATGGTCGAAGCAGCAGAATCCTAGTGAGGATCTTTTCAGTACCCTAATGGCGCTCAGGTACGGCGTCTTGACTCGTTCCCGATTCTCTGGGGTATTCGGGGGTAGCAGGCTATAGACCACCCACGTCCGGGTGCCAATAGGCCTTCCGTGCATTGGATAACCGTTTAGCCTGGGAAGTGCTGGAACGCAGCCACCGATTCCCGTTGTCTGATATAGGCAACTGGAGTAGCCTCTTTTGGTATTGCGTAAACGGTCACTGTCACGCCTCCAACTTCTACGCCAGCGCGTCGGACAGGATAATCCAGCGTGCATGCGAGACGAGGATAAAAGCGTTCACTGTGCAATGCTTCCCAACAGATACGGCCGCGCCCGGTTCCCACGAACGTCCCCACGTCCATTATGGGACTACTCGAGTCGCTGGAGCGTCGGCAGTCTTGCTAGCACTCCAGGAGTGAGTGACCACCAGAATCATAATGCTTTGTCCCAAGGACAGCTAGGTTAAACTATGCAGTGTCGTCTTGCCATGGATACTTAGGATCGTAATAATGGGCGGGGGTAGCAGTACTATTTATTCGCGACGAGTCGTCGAGCTGTACGGATCGCTCTACGGTCTTGAGTGACAGCATTGCGCAAGGCTCCGAAAATGACCGATGACGAAATTATTGGGCTTTGCCGGGACGATTGGGTGTGACGCGCACTAAGCGCGTAATGGTTGGCAGACGGCTGATTTAAGCTGTTCTTTACGCACATCAACTGGAAAATATGTTTCCTACTGCAGAAGGACGCGGGGGAGGTAATGCCAGACAACCCCGTCTATCAATCCAGTAATTTGATGGTCAGGCGGAACTTGCAGTTTTTTGATATGCATGGATGACTTATGGGAAAAATTGCATGCGGCACGTAAATCTCTAACTTTGACTGTCGGTTCAAGAGAAGGGTATGGACTAATACGGCGGATAGCTTCTTGACTTTCCCTCAGAAAAGAGCCGCCCCACAGAGACGATTAATCTAGCCCGCAGTCAGCGGCACGTTTCAGTGATGAGGCCGGTGCGAGTGGCAGCGTTCCGCACCTGCCTGTATAGAACTTCACGACGTGTAGCGTATTCCTAATCTAAACCTTAGACCATATTCAAACCACGAAAATCCCACTTCAAGGCTACGCAACATTATGCAACCCTTAATCTAGGGGTGGTCAGCTCCACGTGGTTGTCTTATCGCCTCCTCTGCAATTGTTTTATTTGCGTTGAACCTCAGTTAATCACACCTGATTAAACGCAAATGCCTAGCTGGTCATAGAACTACTCGTTGCATAGGGCTCGACCGGAGGGAAAGATAGTACGCTAGGTGTCTCTACCAATCGAGAAATCGCCCCTTCGGGTTTTAAAGTCCGTATTGGCACTCTGGCCGAACATGTGCAAATAACACACATATCGACAGTTTTGGGGTGAGGGTCTAGTATTGCCTCCAATAGTTGCTTTATAACATAGAATACTCTCGGGCTCTGCACGACACCGCGGTTTAAACGAGATAGTTGGATACCCGGTATTAACAACGGGATCGCTAGAGTAGTACGCAACAATCGGGTATGACCTCCTCGATAGGAAGTACGGTGTTAGTGGTGTTATTAACGAGCCGCTTTGCAATCCTTCGCGACTGAGCAACTTTGCGATTCGCCTCTCGATCCCGCCCACTGCTTCCCAGATGTAAGTTTGAGACAGTCACTTCCGGAATCAAACGGGGCTGTCCAGCTTGGAGTCACGCTTGCGCTCGCTGGGGATGTCGGTTAGTATGTATCAAGTTAGTGTGCAAGCATCGGCCGTCCCTTAAACTGCGACCTCCAAGTCTATAGACTTACGCTTTTACGAGGCTGGGCAGTGGTTCCGGCGACGTATACAGAGGCACATCTCTATCATGAAGCCTGTAAGAGAGCCCTAGGGACGAATATCGTCAGTTAAAATGTCGCTGTTCGTGGTTGAAAGACTATAGCTATCTCCACGGCTACTATGAGAGCCTTGGACCAAATTAAGATATGTCCACGGAGTTTCGGATCATGCCTCCTTGACGAGATTGCAGACCTATGGAAAGAAAAGCATCAAGAGGGCTATCTGCGTTCTTTCTCTTGCTATCCAACCCCGTCCGGCCTGAACGCATTCCCGTCTACAGCGGATTTGCGGCTCGATGGGTCGGAAACGACAGTTTTGGGTAGGAACTGCCCCGCGCGCGCGCCGGATATGTAACCCTATAGCTCAAACACCGCCTCACGAGGGTCTATCAAGTCCATTCAAGCTTGTCACTGTCACGCGCGGATCCCGAAACAGTAGGGGACGTAGAAGCATCCAATTTTTGAGAGCACCGGCGTGACGCAAGGCCTGAGGGGCCAAATATTCACTCAGTTTTGTGCGTGGCACTAATCACCTCCTAATCTCCCGCCGCTTCCTGACTTCACCCGAAGGTAGACGTAATAACCTACTGTTTCTATCAGATCGCCAAGTACGGGCTCTCTCCCGGATTTTTAGTGACCTTTCCATCACTGCAACTCCTCTTCGGTAACTTAACCAAAGCCGATTGAGCGCACGTACCTAGGGAACCCTGGGCGACCTTTGCTGTTGTCTGGACCAGCCGTATCGCGACGGGGACCCGAAAGAGTGGGATGCGATCTGGGACGGCACCGGAGGGCCTACTGGAAGGCTGGATTGCTGGACAGTAGTTCTGTCGTCCTTGATTGGATAGCTGGATCACGGTTGGACATAGTAGGATGTTTTCACTAACAGAAAACCAAGGCCGGCGGCTGGCGCATTTGACGACAGCTTACCCAATATAACTTCATCAACCTCTCAGCATGCGAGATTGAGCTCATTAGCGTGGGTATACGATAAACAAGACCATCCACATCTGACCTCATCTGTGGTTAAAGGATCCCAAAACTGTATGGTTCACGCGGACGACCGGACCTCACAAGCGATCTCCCACACGTAAGGTGATAAGGTTGCGGAGTGCCCGAGCAACTCACATTAGACTTCCGGCATAATCATTCGGACGCGATAGTGGCGGGTGTCTCGTCGATTTCTTTGTTTGCTCGTGTTGTCATCTGGAGTCCCATCCGATGGCAGACCCAGCCTGGAAGGGACGCAGGCTGCCTGATACCCATTCTAGTACACTCAGTGCAGTCACGTAACTATATCCACTAAGCGGAATCGTAGTCTGATGAATAGCATTAGCTATGACGGTCTTTTAACGCTCGACGTGGGATGAAAGTAAATTGTCGAGAAGCATTCTATCACGGGAGGAAGAGGTCCACGGGTTGCAAGTCTCCCTGTGATGTCTGATCTACCCCTCAGTCATCCATAAGTACAGCCCTCGGTTCATCAAACTAGTTTCAGTGCCAACAATGACTGGCCTAGCAGAAAAGTGCTTTCGAGCCGAATGCCCCAAAGCACCGACTATTTTCTGGGGACAGCGTGGGCTCATACTGAGACGCTAGGCCGCTAGATTATTGAGAAGTGAAGACGTCTTCGATGGTCATCACCTAGTGCCCCACGGAGGGGGTGTATTTAATCGCTGACCGTGTTTTAGGTGTAGATGCGAATACGCTTGACGCGGTGATTAGAAAATCCGAAAGGGCCCAAGTGTTCCCCACCAGGGCTGCATGGGTAACTTCCCGGGGTAAGAGGGTGGCGTGGGTCGTGACGCGATCACGCTCCACCTCCCGCGTCATAGCCATTAGCAGCGTCATTGCGCGTTTGGCCCGTGTAGGATCGGGGCTGACAAAGTCGACCTGGCGTGCGAGCTGTTTCCCGGTATCGTAGGCTAATAACAGGTGAAATTTAGAGCATAATGCTGGGCGAAATGACCATCAAAAGCTGGTGGTTACATCCGTAATGGTGGCCCACGCGGGTTAACGCCTTTCGTGAACGTCTACTAGGACACAAGCAAGAGTCCACGGCCGATCAACCTCGGCTCATGTCCCAGGCTTGGTGGCGGCGGGGCAGAGGGCACGTTATGGGTCACCAAATGGGTCCGTGCGAACTATGGACCACTGGATTGGGTTTGGCATCTACGTGCGGAGTGGAGGTCGGTTGGCGCGTCCCACGAGCGCAGTGAGTTGCTTGTATAACCGAGTCCTTGGCCCGGGTAACCCATCAGCCCCCGGTACACGGTTCTCGTGTCGCAACCTAACCATGCGGAGTGAGGATCTGCGGTCCTCACCTGGGGCGCACGCCAATGTTATCGGACGCTGTGGCCCAACCATGCCGGCATAGGCCATTAACTAGTTACATGACCTCCCAGAACGCTCTCTTAGGCCACTCGACGCGTGTATGTCACTGTTACTGTTCCACCTCGGATGACTCTTGAATAGCACCTCCACGTTGCTAAGCTAGTCCTTAACTCTTTCCGAGACTTTAGACAAAGGGACCAGGAGCACCTCTATGTTCTAGTTCTTAACCTTGACACATAGGAATAATTTCCCAACGTAAACTGATTCAGACCGAGGGTATAGAGGCGTACGCAACTCAGTAAGCCGCACTCCTCGTGAGGCCGATGTATACAGGGCGGACATGAGCGAAGAGTTTCTCGACAAAGACTTAAACGCCATCCATATAAAGTAGGTTGAAATGTGCTATAATATCGGTTTCTATACCCTGTACAGGTACTTTGGGAGAAACATGGGCATCTAAAACGGATGCGGGCACCGCAACAGAACAGCGTGGGTTTTCATTACTGTCGACTATGAGCGTTATGGACCTTCACAACGATAGAACATTCATACAGAGGAACTATTCGGAATAAAGCTTGAGACGCGGTCGGTGCGAGAAACATACTCGTTGAACCAAAGATCGCCCGTACACGTAACCGGACGACCTGCGGACCATAACTGCGTGCTCAGCCTCATTATACAGATCTTCGGCTTATTCAGGCCGTAGGCTGACTGGCTCTTTTCTTGCCTTCTTTCTGGCCGGTAGGACCCCGAGAAGGCCAGCTTCGCGTTTTTAGCCAGTAGTAAGCCTAGACAGGTGGGGACGTCCCCCTAATATTCGCGTGGGTTGCGCATTATCAAGGGATGGCGTATGTTGGCGCATGCACCCTGAGAGGGAACTATCACGTTGTTCATTCAGGTGGTTACGCACACGCGCTACAAAAGGACGGGGCAGTCATCGGTGAGCTAGATCACTTACCATGTTGAAAGGAGTCTGCAATCGGGTAATAAGTAAGCGCCACCCGTTATAGGACAATTGTATGCAGACGAATATTCGAGTCACTCTTCAGATGGTTCTATTCTTACTTACGCTATAGAGCCTTGGCCAGGCCCGAGCATCTCGTATCGTCACCGAATTTGCCGGCCCCGCTAATCCCTTTTTGCCGCCTGGTTGTCATGGTCCCAATGTATGATAACCGTTCACACACGCTTCTGACACAGCCCTTGTGAGTCCATCGTAAGAATGGAGAAGTATTCTGCCGGACCTCCAGAAACGAAAGTCTGCCACGCGCTCTTCGAACTTTGTACCGTGGTTCCATTATGAATACCTATAGCGACCTGGTGAGCCGTATAAAAATTTGTATAGGTTGGGGCCTTGACAAACGCAGGCCCATGTTGAGCGGAGTGACGGTTAGCCGGAGAGTCACCTTAAGACAGTCGGTGGCGATATCGTCTGAAGTCACGATTCTTATTGCACTCCGGGTTCGTGATCAAGTGTTTCGTAACGGAGGAATCGGAGACTCCGGCCCGGTTCACGGGATCGGACGTTGATTTTGAAATCAACTGACGCCCAGTTACCACGGTACGTGTGTTAAGATAATACGCGAAGGCAGTACGACCATTGCGCGCATCGCGCTAAAACTGCGCTTGCCCCTAAGCTTATGGGGCTTCGATTCTGCAGTACCGGCGCTATCAACGTAGGGGGACGCTCGCGCCAAATCACTGCAAATCATCAAGTTGAAGTATTTATAACGTAACGAATAATCACGGCGATCAACCAGCACTCCATGCGTCAGCGAAGATATGAAAACAGACAAAGGGCACGAAATCGCGCCCCAGATCGGGGCAAATTGTGCGCACCATATCAGGATTACATATCTCTAGTTAACGCGAGGGCACCCCAGCTCCACGCTGAAGCAGATTTATGACTACGTATCTGGGGGTGGCCAAAAGGGGCTCTATCCTACCGCGCTGGATTACGTATTAGGACCACCACTCGGATCATGAACGTGTCGCCCTAGTGTTGAGCGACAGTTAGTCGTAAGGTTTTGTGCCAGCGAGTTAGGGGATGGCCCGGGAGTAGTGGTTAGTTTACCAGGGTATTTCGGTGGCTATCGTTGGTTAAGGGGTCGTCCTTCTCATCGGAACCAAGCCAATGATGTACCTCAGGGGATAACCGACGTACCTATGTTGAGCGCAGCACACTGGTAACTGTTTGGGAGAACGAATCAGTTTCGGCCAATGAACTAACACCTACGGCGCGCGATGGCAAATGATATCTCGGTGGTGTTGGGCGGAAAGCATCATAGGCGCTGTTCCCGTCATGGAGTTTTAAAGAGAGCGCCGGCGTGCCCGACGATCGACAACACGAGCATTAGGTAAGGCGAATCGCGTAATGGTCGCTCGTACAGCTGGGGGGGTTATCTCTATTGCGCAGAGCTTGAGGGTGTTACGGCGCACTGTGCCATCTTCTAAGATTACCAGCAGTCGCCTGGGTGTTTAGGCTGCACACATATTGTCTGCTGTGTTGAGGCCCTCCAACTAAGGGCTCTAGCGGGGCTTATGGTGTCCAGAGATCTCGCTCCCGACCACGTATAGCCCCCTCATTGCGACAAAATATTAAAAACAATACGTTTGTGGTAAGCCTGAAGGCCGTGTGACCGACAGCATTCGTCCATCTTAATAAGTTTGAGAGGAAGGGGAGAACCGTAAACAACTAAAACAGGTTCTACGTAAGTATGGCAACTCTGACAGGAACGACGACAGTAGAGTGTGGTCAATCGCGATTTTTATCCGAAGATCCATTATTTTCATCTACTTCGAGACTTGTGGCTCCTAGGCGAAAGACCTTAGCAATCCCTTTGGCCTTCTAATTCATGGCCCGTGTGTGGTTTTCAAGGGCAAGCAGCGTAAAACATCTCAATTTATCATGTGCAAACTAGTAGAGCCAGAGGTAGAAATTACGCGCGAGGATAAGTTACCGGTGTTCACTCAAATGGTACCGTCTCGACTATAGTGCACAATTAGATCGAGAGGATGATGATCCAGGTGGACCGCTCACATAAAAGTACCGCGATGATAAGTCTATGAGCAAGTGGATGAGCAATACTGGCGACGATTATACTCAGCAGCAACTCAATGCATACCTGGAGACACACCTCTACAAACACACGTGTGAGTTCACCTCTAATCCTTACACGCTACAGTTTCAGTTTTTTTTTGAGAAGGTCCCAAAGTGCGGGTTCACGTTCGGGCCCAGTATGGGCGCGATTCTTCGCTTCCTGAGGGCTGCTCTACTAATCCAAACCCGATAGATCGGACTCTCCACAACGACTGTCTGTCAGCAGTTTGTGGTAAACGATCTGATCAGGTTGTTGTTCAAGGCAGGCCCATGTAACGAGGCAACTCTCTGCTTTCGTACGTATACGCTGTCGCAAGGCTGCCTCATATTTTTCTTTATAGCACCTCTTCTACCTATCACTTTCAACAGAGGTAGTGAACCCTATCCTACCATCCAGTTATTTCACTCCTCCAATTCATACCCGGCCAGGGGGCATGAACAGACCCGTAATCACTCGGTGCACACCTAGAACTGCAATACAGTGTTATTAGGATTGTTGACTGTGCTGTTGATGAGCGCACCATGCACAGTTTCATATTGACCGTCCTTACGCATCCATTCGCGGTCCTAGAGACCAGCAGCCCCCGGGGCCGAACAGTAGCCGTAGGGCGTGGTATTACGTTATGATTGCCTGCCATGGTAAAGGGATGCTTGAGCCGCTGCAAGATAAGATCGAGAGCTGGACCCTAACGATCCCTTAAGGAACCACCAAGGGTCGCCACGACAACGTTTAGGTGTACGAGAACCCAGCCTCATCCGTTCGACCCGGGGAGTATCGGTCGGCTTAACCCCAATTTTCCCTAGTCAGGACATTCCTTTACTATATCTTCTAAGACGTGGTACCATAATCCGTTCGTTTGCTAAGAAGCTATATATAGAGGCGGGCACGGCCGCTGGGAAGCTGGATTCGACCGACGACCACATAGTCACTATAGTGACCCTTTGGATCCTGGCACACTAATGCCCCGTACCGATTTACGGGACGCTACACGGCAATAACGAAGAAGGAACCTTCGTAATCTTGTTTAGCCCGATAGGCAAAGGTCTCCCCGTCGGTAAGTTGGAATGTGATGCCCCATGGGGTGCGTGAGGGCAACTTAGGCGAAAACAGTGACGTCAAATGAGAAAGCGCAACTGCTGACGGGCGACACGGGCTCTATTTGCTTAAACGCGCTAAGGGGGTCCGCCTTCAGTTGTACATCCCACCCGACAATGGGATTGTGGAGAGTCCGTGTTGATTCAGGATCACCCGCCCGTCATATCCGTTGACAAGAGATGAATGCGAGTGCCACTGGGTAGATTCATCGCGAGGGGTACAGCCCTCGCTGCGAACAAGCACAAAGGTAGGGTTAGTGGCTAGCATAGAGAGATATAAGTACTTTGGATCGGGTGCCAATGATACGGTAACCGCTGAAGGTAATTCTGCCGGCTTAACTGCTTCGAATACCCGATGCCTGGGCACCAAGAGAGCGATTATGAGTGAATTAATGCGCATGCTAGAGATTTGCTTATACTACCACTGCCTCTCGTTTCCGGAAATGCCATAATAACGTACACGATGTGAGTGTAGCACGGTGGAGGTTGCATGTGTCCCTCGCTTTTAAGAATGTAACGCTGGTTGTCGGTTATCCCGCTGGCGAAGCCGTGCACACGTGGGCCGGCACGGAGATTTATAACGTCTTCCAAAGAGCCACTTGCAACTGCCCTTTCACTCGGTACGGATAAAAGCTGGCCCATAAGCTACCTTGCAACTCCTTGGTATAACAGTTTACAGGAACGCAGACCGGAAGAGTGGGAATCAGGACTATCCTCCACTACGAACTTCTGAACCCGAACTCGTATCCTAGATCATTGTGAGGCCTACATTTCTCCCGACGATATTTATCTCTCTCATAAGGTCTACAAGATCATGCCAGATGCCCTAGACCAGGATCGTTATTGTGCAATTGCACCACCCAGTAGCAAAATTTGGTCCCAGTGAACAATGGCACTGTGGCCCACGCATTCCGTCATCCGCTGACCCTTCCGACAACCACATCGCATCTATCGCCTAGCGACTACTAGTTACAGTGTTGCCACGACTACCTAGAAAGGACAGTATTTGTCTCTCGTCGCACTAACAGTCAGCAGAGAGCACGCAGGCATGAGAGAGAGATCACCGGCAGTGTCGCATAATCCCTCGTTACGTCGCGACAAAACGTCGAGGAGCAGGCTCAACTCAGTTGGACGCGCCCTGCTCTGTGGTGCGTCATCCACTCGACCTCGCCCCGTGGACCCGGTTCAACTCTGATGGCAGCGCAGCGTGGAACGTGATTGACATGGAATGGTCGGTGAGATAGGGGCCGCGTTCTAGAGCCAGGTAACACAAGCAATTCCTGCTCCCATCGGGGCCTTTAAGTTTCCGCCATGAACCATCTTTCCAACCCTGGACGTCGAAATAGTGAGTAATCTAATTGCTCTAGCCAAGCAAATAAATTTCTATGCAACCAAATAAGTGAGGCTACACGTCAGATGTCGCCAGTCACGAGTACGGGGTTCGTTATCGGACGCGAACGCCCGAAGGCGACTATGCAAGAGAGAGCAGTAGTAGTCCGCCGGCGTAGCGCGTATCTGGATAACGACAATGCCGGAAAAGTGAATATCCGTGGCCCGACTTAGGTATGTTCGCAACATCTGCCTAGCATCCGGAGTGTTGATGTTCTCCCCGTGATGGTACTCTTGTTCAGTGCTTGAAAACACACAAAAGCTCAAGGGTCGGGAATGTAGAGCCGTTAAATCCAACTGTGCTTTTTTAATATACAACTAAGGCACCTGCAGCACCCCGCGGCCTCTCGAGCGCAGGCGACGGCGAATAAGGTAGTATAAGTCGCCACCCCAGCTAGCGTTGTTTAGCGCAATAGCCTGGAGCAAAGTAGCCAGATTAACAAACCGGGTTGAAACGGCTCGCAACAGGCACACAATGCATGTACAGTGTATTCCGCAACCGGTCTAGGCACCGGATTGTCGATCTGCAGGCAAGATGAAATCGGGAGATTATTTAATGTGCTAAAGAAGAAGGTGAGCGTGCAATTGATGGGGAAGAAATACTCCGTGACCGTTCCCAGGCTGAAGCAATACAGATTTATCCGTGGGTGCCCTGGCCAGGTCGAGTACATACAACTCAAGCTTCGAGTCTCGGATACGGTCGTCCCATGAGCTTTCACATATCACGACCCTTTATCCACAGGTCTACTGATCTATTCCTATGACGCATGGTACAGATCCCAATGAGCAGTGCAATCACTGGTAGAGGGGGTTCAGGGCTCGGCTGAGCCGATAGCAGCATTGGCCATCTGAGACACCATCAGGACGCTGCAACCGGAGTTCGATGGGCTCCTGTGTGTAGACGGCGTTACACGACTATATCGATCTGGAACAGGCAGCGCAAGGAAGGCCGGGTTTTTGCTATGTCTTCTTTCGACGTTTTCGGCCTGGAAGTTTCGGGCTTTCCAGGAGCCTAGTCAAAGTGGTCCGGAAATTTCCAGCCTAGGTTCAGGCGTCCCGACGCGAAGGTTGACATCAATAATCAAACGCCCAGGATTCGCCCCTGACGTCAATCACGCGTGCGGATATGAGAAGCACCGACCATGACAATACCTGCCCTAACCGGTGATAACTAAATGCGTGCTCGACCCACCCTGACCCGCCTCTTCTATGTTTATTCCGCACCGCGCGCGCAATCCATCCCGCTAACCGGATTAGCAGGCGTCAGAAAGACGAGGCTAGCGCACTCCAAGGCGTAACCAACTTCTTAAGTCCGTGAAGCATCAGCTAGAGCGCTTTTCAAATTTGACCTTACCTCTAAGAGAGAGAAATGCTTCGATTTTCCACGAGCCTTTTAATCATCTGTTACAGAATTATTGTTCAGATTGCTTTCTCCTGAGATTGTCGGACGTCCAGTCTTGGAGGTCCAGCTTATCCTGGGCCCAGTCTAGCCTAGGGTTACCATGTGGCGCCCCCGAGCTCTGGGGCGCATAGGGTTTCACTGTAAAATTCCGTTTACGAGGACGCGTTAGGGACGGCCCCGCTAGGACCAGCCTGTCCTGGTGCGTGCTGTCTGCGGTCATTAGGAAAAAGGGCGTCACCGGCTATTAAGAAGAAAGCCGGGGCCAGCAAGCAAGCTACTCTCGGCCCTTGGTCTTTAGGTTGAGTTGGTATGTCGCGCACATAGTTAGTGCAGTGGTCTTACGGGGGTAAATGAGGCTTACTCACCCAGCGTGCCACAGAAGTACAACGGAGGAGCGAGAAGACATTCTCTCGAGGTGGCCTTCTCTGGGACACTCGGTGCAAACTATGTGGCTCCATTTGGCCTAACTGATGGTAATGTCTGCAGATCATGCAACACCTCGAACGCTATACCATATGTAGAAAGTGGGAGTCCAGACGATCCGCGGCCCTCAACAAGCTTGGGGGAAATGGTGCGCCGAGTAATGTGTTAACGGTGACGCAGAGAAGGGGCGTAGAGTTTACGGGGTCGGTCGCGCCGGCGACCATATGCGATCGACGCACTTCGTTTGAAACGACATAGTAGACCACAGGTCGCCGGCACGAATGCTGAGCAGACTTCCCAGCTTCGAGGCCAAGTATCAGGGGACACATAGAGGGAGAGTGGGTATTACCAAGTCCACGACGGGCGCGGACGACAATTACGGTTCATGTCTTTTGGATGGGAGGGAAATCAGTACCGGTCCCCAGAGAAGAGTGTTATCTAGGACATTCTTAGTCATTGAATACGATGAATTAAGTATATGGAGCTAGTAGCGTAGTTGTTTGAACACGAATCTTTTTCGGGAACCTGCTAGTAGTCCATATGCCCGAGACGAGAGGGAGGATTCGGCCTTTCGCGACCTTGTACGCTGGGTCATGAGCGGGACACAGATCGGGTCACTGGAAACTAATTCGAGTGCGCGAGCCATGAAGGAAGAAGGACACCTCTCCTCTGTCGTCGGAGGTACAGGTAGCTGAGTATCCGACTTGGACAATACTCCTAGTCAGCGAAGAAGCAGTCCTGGTAATCTAGACATTTCTGTCATAGGTCAGAATTATGGATTCATTTGAATTATTCGGCCAAGTTTTCGCCCGCTACATAGTGAAAGCACATTCGAAACCGACGTTGCCAATGCTCAAGTGACACCATTCAACCTCAGCGTTCGTTCGCATCCTTAAACCTAAGTCAATCGGCAAAGGTGAGGAGGTACCCTTGTGATCGATCGAACCGGTGAAGGTTGCACCGGTCCTCTCCGGTAAACGCTGGATCTGTAGCAGGTAGCTCCGGGAGGGAGGTCCGACGTTGCAGGCAGCAAGTAAGTATACTTCAGTGTAGATCTCTCTTACGATGGTAGAAGACTACGAGCGTTAAGCATTATTCTGACGCGGTATCCCACCAATTTTAGGTCTGTGGGGCATTTGTATCAACTTTTACTACACGAATGAGGTCGTTTCCCCCCTCATCCTCCATCCCTATCCACCCGGTTGCCGTTTCATTTTGTAACCTGAGAACTGTAAATATTCTTGATAAGCACGTGTTATACAGGTTAACTGGCAGGGAGATCGAGTCATCACCCTATATTTGCCAGCTAATATTGAGCCTCACTTACGCGGATGCAAGGGATCATAAAAAGTCATGCTGAATCTTACAAAGCGAGTCAGAGGGACAATGCGTATATTCGAGATTGGTGTGAACGCATATCATGTGGACAGACAATGTAGGTACATCACCGTGGCCTCTGGTAATTGGATAGGCGAGACCACGCTGCTGATCGAGTTGTATGGTCTCTCAACAGTCGCGGCGATAAAAATGGGAATGCGGCACTACGGGACATGCTCGCCGGCGCCGATTCTCAAAGTCGGCCTACTTGCGAACTACGACTAATAATGAATCATAACATCCACGATTCTGGGCGGGACCCTCCAATCTTAAGGATTAACAAATCAGAACTCCGGACTAGGCAATTACATTAGGCTTAGCCCGTCGAGTAGCGAATAATTACATTTGGGAAGTCAAGGACATCTAGGGTAGTCCATAGGGTTGGCTCTACTACGAAACGCTGGTCATACGCAACTAGAGTCGGAGATGGCCAACACGGGTGGAGTCGATGAAGCTTTCCGTCGACGAGCCCCGCCCGATCTTATGGCACCAAGCGGTATTCCCTACAGACTCCCTCCGGAGAACAGCCTATGGTTTGGTACTATTGCCATGATTGGCAGTTGTTCACACCCCCTAGCAATAAACCCCACTTTTCTCCATGCAAGCAAAACACACACCCCTCCTTAGCACACGTAACCGAGAGCCTGCCTACGACTGTGCACTTCCTCGACTGTCCGGAAGTACGCGCGTTTCACCGTCCGGCTTACCCTCGAACCACTTATGCCAAATAATTTGCGATCGGTTACCTGCTGACTCAGATCCCCGTGGGAGTATCGTGCCGAGTGTCTCACGCCGCTTGCATATAACAGCTCCAGTCGATACAAACCACCCAAGAGCTTCACACGGCGGACTGTCCCTAGCGAGATCCGAAGGCGCTCAACAGGGCGTCTTGACCTTGCCGTCGAGGTCTCAGTCCGGACTATAGTCGACGCCTTCAAAGGTCTAGATGCTGGTTTCTCGGTACTACGAATATGGTGCAAGACTACGCCGGATATAGTTTTTCTCTTCGTGATTCAAACGCTTCACTGCTACCCCCTTTAGTCTCAAGGCCGGATTGAATTTCGAAGTAGTGATTTGAGAGGCCTGGTCAACGTAATCTCGGGCGAGGAGGCTAGGATTGGCGCCCCCAAACAGCCCGGCATATGCTTACGTCGGTGTACCTATTGCTGCGGTTCTACACTCTGGGCTGCCAACAACTAGGCGGTATCGTGGCCGAGCAGCGTCTTAAGGCCGGTTCTACATACTCCGTACCGCGCCCGAGTATCAGCTAAGTCTCGAACCTATGGGGTCTAAGAGGGTATACCGTCCTTACAAGGCGGGACACTACGTCCGGGGTATGCGGCTTTCGGGAGAAATCTTAGACCCGTTAGAAAAGATGCCCTCGTGAAAGGCCCTCCTATCGTAACGCCGGTGACATTGAGCCCGACCCTGGGAAGGTCACTAGGCGATTTTTTTTTGTAGTACACCAAAGGGCCCAGCCGGGTGAGGGGGCGACTCCCATATACTGCGACCATGTTAAACCCTAGTACGCGCTCGCGTGGAGAACCTGGGGACTACGAGACCAAGCTGGTGCATCACCGGATTCCGCCTTTCAGTATAGATCGTCGCACAGTATACGACCCGGGGGCTCCATATCTCCCGGCTCCAAGCCAGCTGAGGCTGCCCCGGAGATAGCCCACATGGTGACTCCCGGCGCTTCAACCACCAGCTCCACTTCTGTTTAAGCCTGTTCCTAGTAAGTGTGTATAAAATTTGGCTGACAGACTCGGATTCTTAGATGGCTTTCACCACGTATCCTCTACGCCCCACCATTAGTGCGTGGGATGGCGCGGAAGTAGAGAGCTAAATACGGGGAGCTCGGCGGAAAATGGTTTTGTGTGCCTTAAGGTGACTTCCTTGGCTTTGAGGGGGGTACGCCGAACAGCTCGCGCCACACCCAGTTATGGGCCAGCGTAGTCCGTCCCAGCGCATGGAGGTCGCGCCTCCGCTGCGGAGTGCTAACGGTGGAGTTGTCAACCATCCTTTGACCACAAATAATTGCTATTTTACCGTCATGCCGCCCGTTTTATCCGTCGCAGCTTCGTCAGAACAAACGGGACGGCAGCCTATCGGAAACTGTTACGAATCGGGGGTGTGAATAAAGTAGGTCGCGTGCCTAATGTGTCAGTTGGGTCACGTATAACGAAAGGCGCTTGAGCCGCTATCTCTGCCACGGTGATATAACCAATGTTTTAAATTTGGCAATGGAGTCGTGATAGGACGGTCACAATCTAGCTAAATGGCCTGTGGGCCCCTCTCCCTATGGAACCCTTATAGCCACGTAGTCGTACACGCACCAACGTTCGGTAACACTCGTACGAAGGTGACTTGTGATGCTGTAGCGCCCCGTTCAATGCGTTGATTTGCGGGGTTTGTCACCCGACCCTTACCGTGGCTCTTAGTGCGGCGTTCTCCGTTACGCGCCGCTGTTCATTCGCGGAACTAGTGTCATCATGCCCAGGACATCGTGGGATTCGAGCCTGGGAGAGCGAGCGCCCCTTCCGTTATGAGACATTGCAGCCTGTTAACCAATATATCGCTTGCACGTCTGCCTGTGATGGTAGCGTTCTGCTTCTATGTCAACTCGTTAAACAGCATTTACCGTTCCCCCGGGCTGACACAAACTTGGCAAAGAGGCTTAGGTTGCGAAATCTCCACTAATAAATCGACCGACGGATTGTTGGCGCGGACAGATATTTTCCGAGTTAGGTACAAGCCTCCAAAACCCGGAGCATGCGGGATGTCAGTGACATTTTGGGCGGGTACGACAGATTTAGGGGGGCCCCCCCCGTTATCAAACGGGGCGAGGTCGAGTCGGTCACTACATTATCGACATGGAGGAGGGCCTAGCGTCTGGGTTAACGTCTTGGCAGATCGTATCTATCCCCGACGATAGAGGCAACAAGCAACAAGGCGGTTTAGAACACGGATCACGTTTAAAACTAGCATAGATGTTTTTCTCCGTTGATATTTAAGCAGGGGTTCCGAGTCCACAAATTAACCCGCTCTATTGTTCATCACCGACGTCTGAGTTAAACTCCGCTGATTTCCCTCGTTGGTAACCGGGATGCGCGGTCGCATTACCCCGAACGTGATCGAGATGAGTATTCGGTGACGAGCAAGGACCTACGACGCATAATCTGACAGGAAGGGAAGATACTGCTCCTCTTAGTAAACATAGCCGGGGGCCAGTAGCCTGTTTTTCTATACACATGGTACCTATGAAGAAGAAAGGTTCGCAGGATGACCCATATCCCACCCCGGGGTTTGCAGCATGCCCCTGACCGCCGCGTCAATGTTGCCCCGCGAATTTTCCTTGTCTCTCTAATCAAAAGATCCTGTGTTCGATTATCCGCCCCCGAAGCCTTGAGACGTAACCCACGTGCGGGATTGTAGTGGTATCTGGCGTGCAGACGCGATGTAAGTAAGGTGGAAGGTCCGGTAACTGCCTGACACTTTACCGGGTTGGAATTACCGTTCGGTTTATGCCGCCAGATCAGAATGTTTCACCTGAATTAGATAATTCGCAAGACGCCGCACGGGTCCTCCTCCCTACGCAAATGAACATAGAGTCTCCTGTGCAGAAATTGTAACTCTCGTATCAGGGATTGGGGCTTAACGATAACATTCTACACACCGACGCTAGAATCCTTGAATCGGTATGTCCCCCCAGATACGAGATGGATAATCGGTTCTTCGGACCTAGGAGCGTCATAGCAACGAAATGCCGTTTTTCACACGTTGCGAGAATTGACGGTCCCCGGTGTCAGGTAAGGGCGCGCGTTCTATTCTTGGTTTCAGTCCATGAACACTGCTAATGGGGCGGTGGGCAGTTACTTAATACGTGTTTCCTATCTCGATTGGGTGCCTACTAAGGCGAACCGCGCGGAATAATGGCGAATTGCTTAACCTCCGTCCCACGGGGTCAGATCACCGAACCGTGCGGTCTGCGCAAAACCTTCTGGCGCTTCCAAGTAATTCTCGCGTGTTGCCGGGTGTATCGAATCCTCTTCGATCCGCACACCGGGGACGTAATGCTAGGATTGCATGTGGAAGGCCTAAACGGCCTCTGAGGGAGCAGGGACTAGAACCCGTATAGCATTTGTGGATCTCACTAGGGTAGCAAAGGGACTTAGGTCCATCTATATAGCAAGCCACAGCAGTGTATCCATACTGTCTCTCCAGACTTGTCTGATATCTCTCCAGCAACTTTGCAGAGGTATTACTGACCACAACTGGTGATTGAAATATTCGTAGGTGAACGGACCTCCACCTTCGTCTACATTCCCATCACAGTTGTCTTAGGACCCGCACCCTCGAAGCTACGGGACGTCCTGACTGTCGACTCGCAGTACCACGGACAGCAAACGCGAAGTGAGCCTTTATTAGCCGGGAAGGTACCCCACGTATGCAAGCGCACCCTTATATGACGGATTCAAATTGCGGAATACAAGACTGTATACGTTTTGTAACTGTCGTTCCTGTTTCGTTTGTGGGGGCTTGTAGAGGAGGGGGGGCTGCCCCGATGGAAGGATCGCAACTTCCGCCCATTACCGGAGAACGAGGCTACGCCTGTCTGTGGCGAGGTGTTGAGATCTTAGCGAACGGGTTTCGGGGAAGTGTCCGCTAGCTACTATGTGGTGCCCCGTTCTAGTTCTCTAATAACATATCACCGACGGTTGTGGATTTTTCTCGCATGACAAATTTCATGAGTTATTATCACGTGAATACGAGCCAGGTGTAAGGGTGCCTCCATGTCCTATTCGTTTTCATGCTTTATTTAGACGATAACCAAGTGGAGGCGTCCTCGAATTGCATGTTTGCTATAAGACTGTGCAGCTTAATGACAGTCGGTCTTCTGTGGTCCCGTTTCACGCGTATGGGGCATTGTACCCCAGGTCATGCTACGATCCTAGCTCGTTTAACAACATCCGTTCCGCCTGCGGATTTCTGGCGAACTAGCATGTGACGGACAGTCGTAAAGTGCCTCACCCGTCCGCCTCTTTCCCCACTGATGGACGGTCCTCGCAACCCGTTGGCCATGGCTGCGCTGTTCTTCAACCTTGTTTCTCCCATTGTTTTACTCCCGTCTTGTGGTCTATTGCTACATTCCCATTAAACTCCCTCTGTAGCTTCTGTGAATTTACCGCTCTCGGTTGTAAAGACCTGTAATGCCTAACTAGCCATTAGTGGTTCCATCACTTTTGCGCACCGACGCTGCACATATCCTCTGTTATATCGGGGAATCCTATCTCCTATTAGAAGAGCGGTCGTTGGTCATAGTAATCATTTTAAACTACAGCTGGCTTATGACACTCGGCGAGAGTGTAATCAGTTTCCTCCTTTACAGGTGGGACCTTGCACCGGATAGTTCTCAGTGCCCAAATTCGTAACCAAGTTGGCCTAGGCCGAGGCTTACCCTACCAGATCCACAGAAAGAAAAAATTAAAATGATTCATTTTAATTACATATTGTAAGGTAAACCACATGCTTCCCGTTCATACGCCGGAGGGTGCGCTAAACTAGGGCATTTAAGATGGTCCCATATCATAAAGACATTTTAAACCATCCGGTTTACTGTGGCGATTGCCACTCGCTAGTGGCTTTATGTAAACATCGTTCGTATGGGTGTCGAAAGCTAGCTACATGCTATCATTTTACTGAGAGGGGTTCTCCCGGCGTCCCCTGTGAGTCACCGGCGCCGCGAACCAGGTTAGTCACAGCGTGGCTAAAAGCAAAACGTGCTTGGCTCGGCCACGGGTCTCCGTTTCCCTTAACCAGGAATAAAGAGCGTTTATCTGTTCCGTTACGTTGCAGTTGATTACATAGAGAATTAAAGCTCACCTCACGCCCAGCGGCCAACTGTGATACTCTGTTAGAAATTCTGTTTTCTGGGAGAACCCCGATGCATCAAGCGAGTTACGTTGTGAAAGCGTAGGTATTCCGTGAGGTGGGATTGGTGGGTCGTTATCTTCGGAACCATCCCGTCCGGTCCCTGCAATAATCGAGAACCTATGTCAAATAGGTCGCAACACCTTTCATTAACACGCGTATACAGAATTCGGGCGCTCGATGTTCTCGGTCTTTACTATTAAGGTGTGCTCATTACAAACTAGTATAGTGAGAAGGACTGAGATAATTGCATAGAGAACGCAGGTACTGATAATCCTCTTCACCAGCCGATGCCTGAAACGCCTGGAGCAAGAACTCCTTCTGGAGCAAATTTACTACCCATTGTAGGCACGGTCGTAAGTTACCGGTGTTTGACGGAGACAGACGCTCCCAAGCACGCACATTGTTCGGCACTTGGCTCAGCGCTGTACATTTCTCGGGGATTTCTATAGTCGAAAGTTGACTTAATATGAGACGTCGAACCTGGGGATGTATCCGTCGTGTAGATTCTAAGTATAATTATCAATGTGAGCGTACTCGGGCCTCCGAGCCGAAGCAGGCCCGAATCTATGCAAGGCCGGGCTCCGCTAAACTCTATCTTTATCGCGCGCAGATGCAATGTCCGCTAAAAGGAGTCACCCGAGGAGAAACCACGAACGTCTGGCCTCAGTAAGAGTTTCTACCGATAGACGAGTACTGCCTTCTCTGATAGTTTATCCTGTAATGGTTGCTTTCAAAGAGTTCTTGTCTATATGGCAGTATTCGCGGTACCTTGTGTCGTACGAAAGTCGACCCAAACTTAGTGGCAATACACAAATTCATGCGCGTCTTTTCTTAAAGCAGAGGAAAGCTAAAAAGTTTAAACGCACGGGCGCCGACCCTCGACGGGGCCGATGCAGCGACGGGACTGCTACCGCAACATCTGTCGCGCAGTCAGCTGGTATCTACAGTAGCTCGCTTAGATCATCAAATTGAAAGAAGCCAGCCGGGGTTCTTGCGCCTTTTTAACTAACAATTCCGCTCAGGAGTAGGCGGTGATACCATGTGAAGAGAAACAGGACTTGATAGTTATCACCTAGCCGGCCCCCCCTACCCTCCGCACCGTCTTCCAGCCTACGCCTTATCCAGCCACAGAACCTATTACAGAGCATCGGTCCAAGGACTAAGATCCCCATCTGCTTCAGCCTTTTTGTTCTACTGGGTGCTCGGTTGTGTACTCTGCAATGTCGGACGTTGAGCCCCTATACCGAACGAGAAAGTATCGCGCAAACGGACGCCTTTAAGTGACTGATTTAAAGCGTTTCCTTAGACGGCACGAAGAACCTTCTCTTAAGCTGTCCGTTTGCTTGCGCGCCTCGAGCTCGGCATGCTGTTAGGAGGCCACGTCGTCCATAGTTTGATAGATTTTCAAGCGGAGGTAGTCTCATGCGTTAAAAGCCTGCATACAAAGGTCCGGGGGAATAGTATGTCCCCCTGTACTACCCAAAGATGAGAAAATAATAGTTCGTGACAACACAGGTTTGCATAAGCCATGGTTACTGTGGATGTTTACGGTTGTTCAGACGTCGCTCTCGCGAGGGCCTTCCTCGGCACTACCAAACAAGAAACGCCTTCGGTATGCATATGTTTCTAGAGACTTCGACGGGTTTCTGGAGCAGCTCAATATTGTCAGGCCTACTACCAAACGGACGACAAAGGACTAACTCTTGGGGAGCTCTCTGCTAGAAGGTACGCTAAAAGTGATGAAGTTAATGGGCCAACCGAGGTGTTGCCCTGTCTGTTTAACTATCGTCTCGCTTAGGCTTGCTGTGAATAGTATCCCTCTTTCCTGTACCTGACCGCACTTTAGCATAACTGTCACATGTGGCTTGCAGTCATTGTGCGGCAAATTGCCTAACCATGGCTTTAGCGGGACAAAAAGGTTATTAGTCAGGCCCTTATCCTGCGGTCAGGTCGCGCGTCTAGATATGGGAAGTCAGAGAACATGCCGAACACGAAGGTAACGCAGACGCGCTCTCTAAATTGATCGGGTTGTTACAGGACCGCGTCTCACTTGTTATCGTAGATTAGCTCGCTACCGGCGAGGTCTCGTGTGTACTATTGAAGGAGTTCTGGCCTGGTACTGGGGGCAACTCGCGTGACTTGAGTCTGTCCAACCGATTGTGAACGAAATTTCTTAGCAAAAACTTACCTGCCTTCCCTTGAGAAGTCCTATAGGACAGCGACGAAAACCATGGCAAAGGCGGGCCGCCAAATTTACGGTATCCTATGAGATAACGTGCATAAAAAACTCAATAGTCATGTTAGTGCGATGATAAGCGGATCAGAAAGCGCCTACTGGGGAAGCCTGCCCTAATGCTAATCATAGACTGCGGGTAACAGCCACTGGCTATTGAGTGGGTTTCCGCGTCGTCATTTACGCCGTCGCGAGGATGGAGCGGCGCCAAACGGTAAGTGGCGAGAAATAGACAAGCAGTCGCTTATGACCTTCAGCTATTTAGGCGGGACTGGCGGTCCCTTAAGTGTATACCGTTCGGTGTGTCCCTCTAGGCGCTACTACTCATAACGAACTGTAATTTGGGAGCCGCCGGAAGCAACTATAAGCCACACGCTCGTTCGGCGTGCCGCGTGTGACTGTGCAAATGGGCGACAGCAACACGCGTAGTTACGGACGCGCACGTGTGGCCCGACACGAGGGTATAGCAGAGATTTGCGGTGCATTGATACAGTATCACCTGCTTATAAATGTGCCACTTGGCTAATCGTCGTAGCGCGCCACCAGTACTGCGAGATTCATGCCGGGGGGGTCAAGTTAACTTGCGCGCGCCCTCCAGTGACCTGCAGAGCCGCCGCAGTAAAGGGAGATGGTGGGCCAACAGGACGTTGGGCCCGTACATCGTTGCCACAATGGGTACGAGGCGTTTACCAGTAATCAAAGGACCGGAAAGGCTGATTCGTTTGTCCCCCGTGAAGACCGCCTCCACTACGTCCTGGTTTCGCTACCATATACCTTTTCACAAAGAGCAACCTATTCAACGTTGATAAGCCCCCCTTCAGCGTAGGGTCCGCATATGAGAAATGCGGCTTGATGACGCGTGCAATAACAAGGATCACAGTTTCAATATAATCGTAAGTCCAACTTGCCGGCGCGTCAGACAGACCCTTAGTTCACACAATCTCCCTGCATGGGACCAACGATGTATGTGGTCACAAACTTAAGGATGGGAGAGAGTACTTTTAGACCGCCTATACGTAATTCCCCGGGTAGTCCCCAAGTTCAATTCGTTCTAAGTCCACAGCCATAATGACAGCGGCAATCGCCTTGAACGGGGGCAGTTAATCCGAAACACTCTAGCGGCTACAGACGATTGCGGCAATAAACGATCTAGTACACGTACATCGCAGGAGTGGCGGAAGACGAACAACTTGCGGTTCCGTGGCACCGATTTAGTCTAGGCGGTTGTGATAGATCAGATACGACGCAGAGATCGTGGAAACGTGCGCAGCCCGTCAACACGTCTTGGGCGCGATCGTTACTTTTGATCACCTGGGTCCCTTATACAACGCGAGCCCAATGTACAACGGTAGGACAGGAGAATTCGTTTTTCACTGGATTGTCTGTCTACCAGGATGTTCTAGCTTTCGTCGTTGTGCCTAAGTCAATGGTTACGGGGTAATTCGTAAGTAACGTTGAAGTCTGATGCCTCTTTGAATGTCATAAACTTCCAGTACGGAACCTGCGCTGCAGATTACCTAATCGAGACATGCCGGATATGCCCGTAAGCAGTTGATTAGTGGCCCCTACTGGCCAGGTGCACAGATCGTTAGCGCAGGATCTCCTGTGTCGCCGCTCGCAACGACTCCGCTCATCAGACCATGGGACTCATCGCACAGGATGTCGTACCTAGCGGTTATCCCGAAAATGGAGTTGGATCCTGAAAAATGTACGTTCATTACGCGAGGACTACGACCTGATTTCTGAATGTAGTACAAAATAATGCAGTTTACGATTGTTTGAACAAATCGAAGGTGTGACTCAGTCGATCTCACGGTGTTCACAGTCAAACAGGGCCTCCTGGGAGTCCTATGGCGAGGTCCTGTAAACGTTCGGCTACGTGCGAAGAACTTTGGAAGTTCCGAAGACTGGTAAACTTTTCATAGTCGTCCTAATCATGGTATTTAGGACCTACCCATCACAGGGTTCCTAGCTCGTTTTCGCGACCCGTATTGTGGAGACCCGATACGTTACCCCAGGGTGCCGAATTCTTGATGGGGAAGCTAGCCTGACGGTAGGAGGACCGCGTTTGCTTCAGAATTCTCGCTAGGCAGCCTTACTTTCCACGCCTGCTAAAACTAGTCATAACCTAAATGAATAGCGGTATGGATCCCAACCGGTCGGTCACCAATGGATACGGCTTTACTGGCCCGTGTAGATCCACTATACTCGGACGGGTAGTATAGAGCGAGCATAGGGTATTGGGCTCAGGCACTAGAGGGAGCCCAATACGCTGCGAATGGGTCAAAGGTCGCGTGACACGTGAATTCCGTTGGCAATCAAACCGACTAGTGCCGGATGCGCGAGTTGATTTACGTACTGCGCTGCCGTCGTCAAGCGCTTAGGGCCAGTAATTTATAACTGTCGATAGTCTAGTGGATGAAAGGCCACGAAAACATGACAGCGAGGCGGTAGGCCAGACTGCTCCGCTGTCAATACTAGGAAAACGGAGGTTCAGGTCTGCTAACTGTTCCCGCGGCTGAGGCGTTGAGTAGCTTCAAAGTGATGGTAGGTACTTTGGACGACCTGGAAACGCCCTCACCATCGTGGACTTCTGTCCAACGCTGACCTATTCGGCCCGTTGTGTAGGAATCGTAGCACCATGAATACGCGTCTCCGATAGCCCCTCTCGCCGGTCTCTGTGGTGCTCTCCTTTGTTTCCGAAGCTAGGCAGCATCCATTCTTGGTCGAGCGGTTACGGATGTGGCATTCACACCGAGCCCACGTACCTGATCGTTATCCATATTTCTCGATGTGGGCGCACGCCGTTGCGCGGTACAAAACTCAAGCCTGGCCGTATGCCGAGCCAGGTGATTCCCCCTTGAGGCTGTTTCTGGAGTCTTGAAAATAAGAAATTCTTTCTTATTCCGAAGATATGTCTTCCGATGAGCAAATAATACGAACGCGCTCACGCTTGAGATGGGAGGAACGACCCGGCGGCCATTTAGCCCTGGGCGCTGGTTCGGCACACTGCTCGGTCCGGGTTAACCAAAGGGTTGGCAAAAGATAAAGTCGGGCAGGAGGAAACGCCCTCCACAGTTGGGTAGCCAAATCGGACGGGCTGTACGCTCTACTGCGTACGCCCATGGGTTAGTGTTATTAGCTTTAAATAGCACCATGGCTTTGCTACAAGTGATAGTCAGAGCCAAGCTGATGACGGTTGTGGACGCATTACGCACTTTTGTTCTTTCGACTTCCTAAAGATGCACTCATTTTACTACCCCTGACATTGACTGCAAAGTGGCTCGGCTGGACTGCCGGACTAACAAAAACCGTGTAGTTCTCCTCGGCGTTACCCGTTGGCTGGTGTAATCCCACCATCGTGATAAAGGGTTTAGGCCTAAGACACCGGCGTCGTTTGTCAGCACTAGAGGCGGTCTTCTTGGGCGGCCTAAATTCTGTTTCAACCATGCACCACTGTAGCTCGCTCCCTTTCTGTCGAGTTCGGAATACAAACCAGATTGTATCGCCAACGTCATTCAACTACACTCCTGCCCCCGGCATTGTTAATTTACACGCTACCATCCTCGGCACCTCACCAAAAGAGTTGGCGAAACTTCTCTATCTGTCCGGACAGAATAATTGGATAGCCTAGGCGGGAAGCACGCGAGGGATAGGGCAAGCTGTAACGAGGCCAGAGAGGTCGGTGTGAGTTAGCTTGGAACTGACGCTAGTGGGCACTCGGCTTCCTCGGCAGTGCTTGTTAACAGTGTTGGATCTTCCCCGAATGATGATGCCAGAGGGACACCGGCTAATACATCTATCGTACTCTATAGGGGGTTAGTCATAAGCACGGAATGACGATCTCAAATCCCTGCACTATTGACCTCCTCTCGTCAAGCGGCTCGCTTTTTCGTTCTAGTGTTACCTAATTAAGCCAGTCGCGGCGCGTAGAAATGGAGTATCAGTATTACGTGGTTTAATCTCTTCTGGAGACGATACCAGTATTGGGAGAGTAGCGTAGCCTAGGACCGTGAGATGAGCCTCATCTGGCAATGGGATCCTTGTTGTAATGGGGAATCGCAGAAGTCCGTTTAGAGGATACGCCGCGAGTGGATGCGGTCATCGGGAGCGCATTCCAACTCCCAAAATTAAACGCGTTGGGTTGGTCGAAGGCCATTTCCGGTCCACAACTGCGAAGAACCTGGGTCTTGTTCTCATCTATCCCGGCAGTTCATTTGGCTCCCGCGGCATAACGGACAGGAGTTCCGGCATCTGTGTGCCGCTCCGAGCAGCACGGCGTACACTCTTGCTATTTATTGACTGAGATGGAATCGGTGAACTTGGTCTCGACCGTGTATGCCTACGACGGTATGCAACGCCAATAGAATTGATTGTAGATTCCTGCCGGCAAGAGTTGATTTCTCATTCAGTCACTGAAAATACTTGGCCCTATTGATCCATACGCAGGATCAAGGGAAAAAATAGAGGATGCTAGAACCGACAGGCCTCCACACTCCGTCCAATCGTACGGCAGTACGGAGGGTGAAACAAGAAGAGCGGAACTTATCCGCAGCGCCCCTCGTCCTTACGCATCCGTCAGTGCGGGCGCTTCATCGCGGCGAGGTTCGCACGCTGCTACGTCACAGTGGCAGGTTAAGTGGTCGAAAGGGTGGAGCGACGCCGATGGAGCTTGCTTTATTGTAAATGTTTCCTCCACTAGCAGATGGAAACCAATGCGGTGAGGCCTAGGCACTCGACGTGCCGCTACGAATTAACGAGTAGATGCCTGGAATCGAAGCATTATTCGCGCGGTGTGCACTAACTGGTCGTATGACGATATCATCAAATGGCCCGGAAATTGAAAGGGTGGCCGGCGAACGAGTCGAAGTCTATGGCCTGGGTAATGGAGAGCCGAATTCTTTAGGAATATCATCAAACGCCCTTACGAAACATCACCCGGACTAAAGCTGAGTGGGGATTGGCATTCGTAGAAGCGATGAGGAACCACGGGCAATTTGACTATCTCATCATCTTAATGTTCGGAGATAGGGCGGGTCGACCACGTCCGCAGTTACACCTGCCTCCCAGTGAGCTTGTCGAGTTACCGCCCACCTGTTTACTTAAAGCAGACGGATACGGTGGTGACCAAACAACGGCCTTAAACCAACATGGTCAGAGACTCAAGACCCGTTTCGTCGTGTTAAACGCTAGGTGATCTAGTCCGATGTAGGTGTCAATTTTTCGTATCAAAGATATTGCAGCGTCCGTAAAACACTAGACATTGACGCGGCCGGAGGCTAAATATGAAAGAGGGAGTATGATCCATTTATGTGGGTCAGGAATTTTTGCCTGAAACACCTCAATCTATGTCAGAATTCTGCCTTGTTCCCTATAATACCGATTTGCCGTTATGTGATCTTTCTCGCGCAGTACGTAATAGGTGGTGACATGGTAAGGTCCACCTCGTTTCTGCGATACTATGGTATCGAAGTATTTACACGGAAACGGACAATTTGAGGGCTTGCAATCTGGCAGAAGTCTGTATGTCCCGCGCATGAGGTAGCGAGATAACGAGCACATACTCTGGAAGTTACACGGGGCTTACATGCCTTCAAGATCAGCTCCTCGCCCTCCCTGGGCATGCGTCAAAGAAATTATATTGACCCAAAATTCTACATTCCGAAAGACCAGCCTTTTCTATACCTATTTGCACGGCTGGGAAATGAGCTCGGGAGGTGTCGCACTGAGCTAGGAACTTAAAACTGGGCGCAATAGACATATAACTCCGCAGGATGGACCCCAACATGTGTACCGCTCATTCTACGAGCCGGAATGGTGTACAGTCACGGGTAGCGCTGTCAAACTCTGTGAGATCTACCCCGTCAGCCCCCCTTCGTGTCTGGACACTCGGCTACGAAGTACCAGAATATCCGCAAACAGTCCTGGTGGACTATTGACATAGTGGCATACGCACGACGCCCGTTCTAGCACACTGTCCATGGGTCGGAACACACGTGGCCGCCCCCCACCGTGACTTTTATTGGAACCGAGGTCGACCAGTTTCATCTACTCGCGATGAGACACAACCATAACGGATCGGCGAAAACTGCTACACAGCAATTCGTCCAGGTGGTATACGCGGGGCCAAAGCTGACGGACTTTGGAAACGCTATCTAGCAGTATGATCGTGTGCTAGTGCGGCACTTTGCCAGCAGCATAACAAGAATTTGGTGGAGAGGCCTGTAATACACACATGTTTCCCTCGTCCTATTTTGTCGCGCATGGCTATCTCCCTTTAAACGGCTTTAATGACAAGAGTGCACGCTGCCACGCCGCGAAGCGACTTTATTTACCCTTGCTTGGGGCCCCTAGTCTTAGACTTTGTAGATAATCCCCCCAATTGTCATGCTCACCCCTAGCGAGAAGGGTTTGGATCGGGTTCAGACGTCTGTACGTCCGGCTACCCACGTCTCCTGTAGCCTCTGGCTCCCTCTTGGGCTCCATGGCGATCCTATGCGGGTAGCTATCGGCTAATATGCTTTTCGCGGGTCCAGGCACGTCTATCAGGTCAGGCGTCTGGGTGGCCCTATTGTGAACTGGTCTCTTTCGTAAGCACGGGAAGGAGGAAGAATTCGGTTAGCGCGCGGACATGAGGGACCGATCCCTCACTGCGTGAGAGAGTTTCAACCGTCGAGTCGGCGATAGGCAATCGAGCCAGATGGGTACGTCTGGCTAAATAGCGAGCACACTGAAAATAGCCCGTGGACTCTGGAGTTGGAATGACAGTTCTCGCTGGGACTGCGAGAGTTCCACCCCCACACACCGTCGACATGTGTCCGTGTCCGACTCGCTTTAGGAAGTTGTCGTCGTGTTGACACTCAACATCGATTCGTTTACATATGATCCACTCTGCCATTGGCAATCTGATTGGAGATAGAATATCAGTATCACCTCTAGTTCTATTAATCCTGTATACAAACTGAATCAAACCAATCATTCACTGTGTAGCGCTAGCTGCGGTACCTAGGTACCTTCGGGAAGAGGGCTTCGCTCCTCTCTCTTCTTCACTTTCGATACTCTTTCCCATGGACCCTCCACGAACGTTGCCTGGTCTGATATGTGAGGAGGTATGGGAGGTCACACTAGCAGTTCGGTCAGCTGAAGACAGCACGGATCGGTCAACCACCTCACATGTGGGACCGCCCTGCCAGTTCCGAATCCATCCCCTTTCGGAATGGTCAGGATTAAGCTGCCGCATGGGTGGGACGTACTTAGAGGGTGGTAGAGGGGTTAGAATGCTAAGCCCAAAACGGACCACTAGAATAGCGTCGAAAAAGTGCTTCGGGTCAAGGTACACCACCAACCGTTGCCTCGGCAGATTGAACAGTTAGATGTCCGGGTTGGGCCTTAAAGACTAGACTCACAGCTTGGCGACTAGATTCGAATAACCAATAATAGAGTGCAATGAGATGATGGCTAAAGACGGGTTCCCAGGCACTCGCCAACCGGACACCGAGCTCATGGCATTACGGTTCCCGAAAATAAACTTCCATTTCGCTTGGATCGCCGAGAGCAGTGACCTCAGGTGACGCAGCTAATTACTCACTCGTGTAACACGCTATCAACGTGAACTTCGTAGTTGTCCGTTCACTTAGTCCTGACGTGGGCCTGACCTGACGGGGATGGCATACGTCCCAGCGCCTATGAAAATCTGACAGAGGCTGTTATTTATTGATATGGGTAGAGGGCAATCAGACACAAACTGCATGATTCGCGACGTGACGTAACTACCCTTTCACGTATGCTTCTGAGCAGGCTATTTCCATAGCGTGGGGGCCATTTGGCTCTAGGGTAGCAGTTTTAAAGCCCCCTCCTAACTATAACACTGAGTAAATTAAAGTCTGTGATGTAGCTCTGTCGCATCAGCGCTAACTCGCCCTCTTACCGCCCCGTGATCACATTATACACTTTCATCGTTCGGGAAGGGGAGATTGCCTGGACCTATTAATCAAAAGTATCGTCTTATGTTTCCGGTGACACGATTGCAAAGGAGCTGGCCGTAAGAGCGAGTTGAGTGGAACCTAGACTCTTTTTCTTGTACCATGGATGTTATGCATGAGAGACAGACGGACGGCCCGATGTACCGGCTATCCGCTCTCTACCCGCTGCCAGAATGTAATCAGCCGTTCGACACTTACAGCGGTCTTCCGACGATCGATTACCGCGTCGATTCAGTTGGTTAAATAGACATCTCTAATGCTAGCGAGGAAGAACTCGACCATCAGAGTGATTGCTAATCCCATCGTTCGCGGCCTGACTCCCGTTCGGATACATACCATACCGTATGTCCCAAAGGAATCAACTAACATCGCCTAGATCAATGATGCGCCCTTAGCTAAGCTACCCTGCGATTCGCTCAACAGAGGGCCCACGGTAGGCATGATGCTACACCATTCGTTCCATCAACTACGGGTTCGATATTGGAAAAAGAGAATAGCCCTCTTATTTGTTTGACAAAACTTATAGGGGTCGGGCCCTTATGTAATCCTTGACTCGTCTCCGATGACATTCGGGCCCTACTGCCCATCTGAATTTCTGTGAGCGTGCCCAAACCCTCACCTACGCCTCGAGGCGCGGCTATTCCGCATCGCCAAGGTGTTCAACAGGTGATCCAGTGCAGGGTCGACCACCCCGAACTCCGCACTGCCGGTTCTGTTTCTCAAGGAGACGCCCTAAGTGCTGACCTCCTGCACACACGGTATACCACCCCCAACGCCGTCCTACCCCCCCTCGAGGCGCGCTAACTACGGAACAGCTGCGCGCCTTAGGCGTGTCGATGGTATGAAGCTGCCCTCAAGGATAAAGTAACTGCGATACCTCCGTCGCCCAAGAGTTTCTTCGTCACCGCCCTTACCGGGGTGGCACATCGCTAGGGGCACACCGTATACGTATGAGGCTGTTCTGCATCCAGTCTCCCCTCCCTCATTAGGCAGTACCTGACCTACGTGCGCCATTTGTCGACTGTAAAGAGGGAAATTTTCAGGTCAGAGTTTAAATAGCCTAGTGACCGGTCGGCACGGACTCCTATGCCTCGGCAGGTCTG
>EJB21
[truncated: 685,899 more chars]
